# Supplementary material for: ASF1B Serves as a Potential Therapeutic Target by Influencing Cell Cycle and Proliferation in Hepatocellular Carcinoma
Source: Front Oncol. 2022 Jan 11;11:801506. doi: 10.3389/fonc.2021.801506 (PMC8787347; doi:10.3389/fonc.2021.801506)
Supplement: Supplementary file 1 [file DataSheet_1.zip › Raw data for figure1B and 1C.csv]

sampele name	tumor	type	ASF1B log2(TPM+1)
TCGA.3X.AAV9.01	CHOL	Tumor	3.409357676
TCGA.3X.AAVA.01	CHOL	Tumor	4.256834606
TCGA.3X.AAVB.01	CHOL	Tumor	4.339168203
TCGA.3X.AAVC.01	CHOL	Tumor	6.244987448
TCGA.3X.AAVE.01	CHOL	Tumor	5.05020578
TCGA.4G.AAZO.01	CHOL	Tumor	3.161694221
TCGA.4G.AAZT.01	CHOL	Tumor	1.947278634
TCGA.W5.AA2G.01	CHOL	Tumor	4.797408266
TCGA.W5.AA2H.01	CHOL	Tumor	4.350147589
TCGA.W5.AA2I.01	CHOL	Tumor	5.415595526
TCGA.W5.AA2O.01	CHOL	Tumor	5.585189112
TCGA.W5.AA2Q.01	CHOL	Tumor	3.804687196
TCGA.W5.AA2R.01	CHOL	Tumor	3.018446498
TCGA.W5.AA2T.01	CHOL	Tumor	5.61984803
TCGA.W5.AA2U.01	CHOL	Tumor	4.095835835
TCGA.W5.AA2W.01	CHOL	Tumor	4.787675191
TCGA.W5.AA2X.01	CHOL	Tumor	4.525572071
TCGA.W5.AA2Z.01	CHOL	Tumor	3.881723177
TCGA.W5.AA30.01	CHOL	Tumor	5.068402572
TCGA.W5.AA31.01	CHOL	Tumor	4.346941952
TCGA.W5.AA33.01	CHOL	Tumor	3.899280188
TCGA.W5.AA34.01	CHOL	Tumor	3.841972049
TCGA.W5.AA36.01	CHOL	Tumor	4.341133624
TCGA.W5.AA38.01	CHOL	Tumor	4.991909739
TCGA.W5.AA39.01	CHOL	Tumor	3.894237362
TCGA.W6.AA0S.01	CHOL	Tumor	4.450520915
TCGA.WD.A7RX.01	CHOL	Tumor	4.291948301
TCGA.YR.A95A.01	CHOL	Tumor	3.677464389
TCGA.ZD.A8I3.01	CHOL	Tumor	4.983474295
TCGA.ZH.A8Y1.01	CHOL	Tumor	4.038929672
TCGA.ZH.A8Y2.01	CHOL	Tumor	5.02075968
TCGA.ZH.A8Y4.01	CHOL	Tumor	4.163895176
TCGA.ZH.A8Y5.01	CHOL	Tumor	3.566840464
TCGA.ZH.A8Y6.01	CHOL	Tumor	3.381037951
TCGA.ZH.A8Y8.01	CHOL	Tumor	2.898372245
TCGA.ZU.A8S4.01	CHOL	Tumor	5.891491391
TCGA.W5.AA2I.11	CHOL	Normal	0.358072962
TCGA.W5.AA2Q.11	CHOL	Normal	1.021929238
TCGA.W5.AA2R.11	CHOL	Normal	0.795591553
TCGA.W5.AA2U.11	CHOL	Normal	0.271269055
TCGA.W5.AA2X.11	CHOL	Normal	0.907686589
TCGA.W5.AA30.11	CHOL	Normal	0.682904399
TCGA.W5.AA31.11	CHOL	Normal	0.611043326
TCGA.W5.AA34.11	CHOL	Normal	0.627588011
TCGA.ZU.A8S4.11	CHOL	Normal	0.67528723
TCGA.NH.A8F7.06	COAD	Tumor	6.546793452
TCGA.3L.AA1B.01	COAD	Tumor	5.113537479
TCGA.4N.A93T.01	COAD	Tumor	4.898859622
TCGA.4T.AA8H.01	COAD	Tumor	5.375927798
TCGA.5M.AAT4.01	COAD	Tumor	6.224900314
TCGA.5M.AAT6.01	COAD	Tumor	6.35523472
TCGA.5M.AATE.01	COAD	Tumor	5.550669061
TCGA.A6.2671.01	COAD	Tumor	6.657295221
TCGA.A6.2672.01	COAD	Tumor	5.485098005
TCGA.A6.2674.01	COAD	Tumor	5.288561396
TCGA.A6.2675.01	COAD	Tumor	5.026168334
TCGA.A6.2676.01	COAD	Tumor	7.404743888
TCGA.A6.2677.01	COAD	Tumor	3.911132932
TCGA.A6.2678.01	COAD	Tumor	6.765531431
TCGA.A6.2679.01	COAD	Tumor	5.043189897
TCGA.A6.2680.01	COAD	Tumor	6.596748632
TCGA.A6.2681.01	COAD	Tumor	6.571850969
TCGA.A6.2682.01	COAD	Tumor	6.086223253
TCGA.A6.2683.01	COAD	Tumor	5.993370952
TCGA.A6.2684.01	COAD	Tumor	4.728331031
TCGA.A6.2685.01	COAD	Tumor	5.351235028
TCGA.A6.2686.01	COAD	Tumor	6.018620784
TCGA.A6.3807.01	COAD	Tumor	6.43954894
TCGA.A6.3808.01	COAD	Tumor	6.103743801
TCGA.A6.3809.01	COAD	Tumor	3.165303571
TCGA.A6.3810.01	COAD	Tumor	5.487893773
TCGA.A6.4105.01	COAD	Tumor	6.821782733
TCGA.A6.4107.01	COAD	Tumor	5.582183777
TCGA.A6.5656.01	COAD	Tumor	3.22593809
TCGA.A6.5657.01	COAD	Tumor	6.878947724
TCGA.A6.5659.01	COAD	Tumor	4.968117866
TCGA.A6.5660.01	COAD	Tumor	5.690636264
TCGA.A6.5661.01	COAD	Tumor	6.688781529
TCGA.A6.5662.01	COAD	Tumor	5.275157761
TCGA.A6.5664.01	COAD	Tumor	6.089029499
TCGA.A6.5665.01	COAD	Tumor	6.932528327
TCGA.A6.5666.01	COAD	Tumor	6.065481218
TCGA.A6.5667.01	COAD	Tumor	6.684032657
TCGA.A6.6137.01	COAD	Tumor	5.370417751
TCGA.A6.6138.01	COAD	Tumor	6.304752633
TCGA.A6.6140.01	COAD	Tumor	6.727272276
TCGA.A6.6141.01	COAD	Tumor	5.668800355
TCGA.A6.6142.01	COAD	Tumor	4.795839744
TCGA.A6.6648.01	COAD	Tumor	7.243984193
TCGA.A6.6649.01	COAD	Tumor	5.968221703
TCGA.A6.6650.01	COAD	Tumor	6.047384441
TCGA.A6.6651.01	COAD	Tumor	5.728651309
TCGA.A6.6652.01	COAD	Tumor	5.33394012
TCGA.A6.6653.01	COAD	Tumor	6.793872464
TCGA.A6.6654.01	COAD	Tumor	5.978863756
TCGA.A6.6780.01	COAD	Tumor	5.978537424
TCGA.A6.6781.01	COAD	Tumor	3.813825275
TCGA.A6.6782.01	COAD	Tumor	5.333213122
TCGA.A6.A565.01	COAD	Tumor	5.179891806
TCGA.A6.A566.01	COAD	Tumor	5.516130466
TCGA.A6.A567.01	COAD	Tumor	4.820190524
TCGA.A6.A56B.01	COAD	Tumor	6.848730334
TCGA.A6.A5ZU.01	COAD	Tumor	4.714870641
TCGA.AA.3488.01	COAD	Tumor	7.004573105
TCGA.AA.3489.01	COAD	Tumor	5.651386949
TCGA.AA.3492.01	COAD	Tumor	7.337097007
TCGA.AA.3494.01	COAD	Tumor	6.177052436
TCGA.AA.3495.01	COAD	Tumor	6.141782326
TCGA.AA.3496.01	COAD	Tumor	5.261082697
TCGA.AA.3502.01	COAD	Tumor	5.751963896
TCGA.AA.3506.01	COAD	Tumor	6.46182001
TCGA.AA.3509.01	COAD	Tumor	5.936893772
TCGA.AA.3510.01	COAD	Tumor	6.445027031
TCGA.AA.3511.01	COAD	Tumor	5.682590926
TCGA.AA.3514.01	COAD	Tumor	6.279268846
TCGA.AA.3516.01	COAD	Tumor	6.497855368
TCGA.AA.3517.01	COAD	Tumor	5.84754744
TCGA.AA.3518.01	COAD	Tumor	6.641951488
TCGA.AA.3519.01	COAD	Tumor	6.687611908
TCGA.AA.3520.01	COAD	Tumor	6.515734149
TCGA.AA.3521.01	COAD	Tumor	5.341628483
TCGA.AA.3522.01	COAD	Tumor	5.647591705
TCGA.AA.3524.01	COAD	Tumor	6.72286615
TCGA.AA.3525.01	COAD	Tumor	6.791381879
TCGA.AA.3526.01	COAD	Tumor	6.313861619
TCGA.AA.3527.01	COAD	Tumor	6.17771926
TCGA.AA.3529.01	COAD	Tumor	5.059020054
TCGA.AA.3530.01	COAD	Tumor	5.446313112
TCGA.AA.3531.01	COAD	Tumor	6.466411646
TCGA.AA.3532.01	COAD	Tumor	6.300064766
TCGA.AA.3534.01	COAD	Tumor	5.953650835
TCGA.AA.3538.01	COAD	Tumor	6.128101339
TCGA.AA.3542.01	COAD	Tumor	6.063284939
TCGA.AA.3543.01	COAD	Tumor	6.594313805
TCGA.AA.3544.01	COAD	Tumor	6.571197474
TCGA.AA.3548.01	COAD	Tumor	7.047906408
TCGA.AA.3549.01	COAD	Tumor	5.643241761
TCGA.AA.3552.01	COAD	Tumor	5.464093579
TCGA.AA.3553.01	COAD	Tumor	5.820521708
TCGA.AA.3554.01	COAD	Tumor	6.418701515
TCGA.AA.3555.01	COAD	Tumor	7.135786365
TCGA.AA.3556.01	COAD	Tumor	6.664779598
TCGA.AA.3560.01	COAD	Tumor	6.744563526
TCGA.AA.3561.01	COAD	Tumor	6.201921593
TCGA.AA.3562.01	COAD	Tumor	6.796526585
TCGA.AA.3655.01	COAD	Tumor	7.023290641
TCGA.AA.3660.01	COAD	Tumor	6.222694093
TCGA.AA.3662.01	COAD	Tumor	5.524956013
TCGA.AA.3663.01	COAD	Tumor	6.30775975
TCGA.AA.3664.01	COAD	Tumor	6.038631798
TCGA.AA.3666.01	COAD	Tumor	6.695655423
TCGA.AA.3667.01	COAD	Tumor	6.129696045
TCGA.AA.3672.01	COAD	Tumor	6.954779396
TCGA.AA.3673.01	COAD	Tumor	6.55518781
TCGA.AA.3675.01	COAD	Tumor	5.675596969
TCGA.AA.3678.01	COAD	Tumor	5.822239438
TCGA.AA.3679.01	COAD	Tumor	6.556004203
TCGA.AA.3680.01	COAD	Tumor	5.319843863
TCGA.AA.3681.01	COAD	Tumor	6.232871611
TCGA.AA.3684.01	COAD	Tumor	5.720501294
TCGA.AA.3685.01	COAD	Tumor	6.569143401
TCGA.AA.3688.01	COAD	Tumor	6.604163317
TCGA.AA.3692.01	COAD	Tumor	5.873384242
TCGA.AA.3693.01	COAD	Tumor	6.291040237
TCGA.AA.3696.01	COAD	Tumor	4.947249707
TCGA.AA.3697.01	COAD	Tumor	6.128001573
TCGA.AA.3710.01	COAD	Tumor	6.514232918
TCGA.AA.3712.01	COAD	Tumor	6.682290648
TCGA.AA.3713.01	COAD	Tumor	6.489874487
TCGA.AA.3715.01	COAD	Tumor	6.723771591
TCGA.AA.3811.01	COAD	Tumor	6.887820049
TCGA.AA.3812.01	COAD	Tumor	5.853077942
TCGA.AA.3814.01	COAD	Tumor	5.952731059
TCGA.AA.3815.01	COAD	Tumor	6.60195257
TCGA.AA.3818.01	COAD	Tumor	6.279305559
TCGA.AA.3819.01	COAD	Tumor	5.983344914
TCGA.AA.3821.01	COAD	Tumor	6.602381045
TCGA.AA.3831.01	COAD	Tumor	6.376084477
TCGA.AA.3833.01	COAD	Tumor	6.199980999
TCGA.AA.3837.01	COAD	Tumor	6.079495585
TCGA.AA.3841.01	COAD	Tumor	7.330742178
TCGA.AA.3842.01	COAD	Tumor	6.871596923
TCGA.AA.3844.01	COAD	Tumor	6.589414308
TCGA.AA.3845.01	COAD	Tumor	6.009177329
TCGA.AA.3846.01	COAD	Tumor	5.792775142
TCGA.AA.3848.01	COAD	Tumor	6.716327462
TCGA.AA.3850.01	COAD	Tumor	5.975153088
TCGA.AA.3851.01	COAD	Tumor	6.362882152
TCGA.AA.3852.01	COAD	Tumor	6.11018019
TCGA.AA.3854.01	COAD	Tumor	5.896254619
TCGA.AA.3855.01	COAD	Tumor	6.121554131
TCGA.AA.3856.01	COAD	Tumor	6.114670983
TCGA.AA.3858.01	COAD	Tumor	7.365258576
TCGA.AA.3860.01	COAD	Tumor	6.447108578
TCGA.AA.3861.01	COAD	Tumor	6.187026988
TCGA.AA.3862.01	COAD	Tumor	6.179790424
TCGA.AA.3864.01	COAD	Tumor	7.238039214
TCGA.AA.3866.01	COAD	Tumor	6.824018462
TCGA.AA.3867.01	COAD	Tumor	5.918005287
TCGA.AA.3869.01	COAD	Tumor	6.045382978
TCGA.AA.3870.01	COAD	Tumor	6.216602822
TCGA.AA.3872.01	COAD	Tumor	6.350154481
TCGA.AA.3875.01	COAD	Tumor	6.361750825
TCGA.AA.3877.01	COAD	Tumor	6.688178335
TCGA.AA.3930.01	COAD	Tumor	6.450511076
TCGA.AA.3939.01	COAD	Tumor	5.357843883
TCGA.AA.3941.01	COAD	Tumor	5.788479514
TCGA.AA.3947.01	COAD	Tumor	5.913230504
TCGA.AA.3949.01	COAD	Tumor	6.423841061
TCGA.AA.3950.01	COAD	Tumor	5.736985054
TCGA.AA.3952.01	COAD	Tumor	5.442361123
TCGA.AA.3955.01	COAD	Tumor	6.768051955
TCGA.AA.3956.01	COAD	Tumor	5.509973068
TCGA.AA.3966.01	COAD	Tumor	5.90405926
TCGA.AA.3968.01	COAD	Tumor	6.52591063
TCGA.AA.3970.01	COAD	Tumor	6.494015095
TCGA.AA.3971.01	COAD	Tumor	6.019319619
TCGA.AA.3972.01	COAD	Tumor	5.844460718
TCGA.AA.3973.01	COAD	Tumor	5.266657521
TCGA.AA.3975.01	COAD	Tumor	5.790092886
TCGA.AA.3976.01	COAD	Tumor	6.066265173
TCGA.AA.3977.01	COAD	Tumor	6.682131263
TCGA.AA.3979.01	COAD	Tumor	6.282557409
TCGA.AA.3980.01	COAD	Tumor	7.238063797
TCGA.AA.3982.01	COAD	Tumor	6.078583161
TCGA.AA.3984.01	COAD	Tumor	6.400089872
TCGA.AA.3986.01	COAD	Tumor	5.876799766
TCGA.AA.3989.01	COAD	Tumor	5.587178879
TCGA.AA.3994.01	COAD	Tumor	6.277561982
TCGA.AA.A004.01	COAD	Tumor	7.010528853
TCGA.AA.A00A.01	COAD	Tumor	5.833524461
TCGA.AA.A00D.01	COAD	Tumor	6.038090742
TCGA.AA.A00E.01	COAD	Tumor	6.272850088
TCGA.AA.A00F.01	COAD	Tumor	6.036051804
TCGA.AA.A00J.01	COAD	Tumor	6.310329129
TCGA.AA.A00K.01	COAD	Tumor	6.040039019
TCGA.AA.A00L.01	COAD	Tumor	5.803411068
TCGA.AA.A00N.01	COAD	Tumor	5.273656904
TCGA.AA.A00O.01	COAD	Tumor	3.426530307
TCGA.AA.A00Q.01	COAD	Tumor	5.999077169
TCGA.AA.A00R.01	COAD	Tumor	7.107363346
TCGA.AA.A00U.01	COAD	Tumor	6.054694687
TCGA.AA.A00W.01	COAD	Tumor	6.355679908
TCGA.AA.A00Z.01	COAD	Tumor	7.592082714
TCGA.AA.A010.01	COAD	Tumor	6.537171297
TCGA.AA.A017.01	COAD	Tumor	4.903302947
TCGA.AA.A01C.01	COAD	Tumor	6.900087373
TCGA.AA.A01D.01	COAD	Tumor	5.626787718
TCGA.AA.A01F.01	COAD	Tumor	5.259487317
TCGA.AA.A01G.01	COAD	Tumor	6.044120875
TCGA.AA.A01I.01	COAD	Tumor	4.671149798
TCGA.AA.A01K.01	COAD	Tumor	5.438720637
TCGA.AA.A01P.01	COAD	Tumor	6.319266714
TCGA.AA.A01Q.01	COAD	Tumor	5.600497201
TCGA.AA.A01R.01	COAD	Tumor	6.859052966
TCGA.AA.A01S.01	COAD	Tumor	6.644284786
TCGA.AA.A01T.01	COAD	Tumor	6.336594296
TCGA.AA.A01V.01	COAD	Tumor	5.87753551
TCGA.AA.A01X.01	COAD	Tumor	5.05204864
TCGA.AA.A01Z.01	COAD	Tumor	6.055429553
TCGA.AA.A022.01	COAD	Tumor	4.955471805
TCGA.AA.A024.01	COAD	Tumor	4.232177371
TCGA.AA.A029.01	COAD	Tumor	5.665251711
TCGA.AA.A02E.01	COAD	Tumor	5.758361959
TCGA.AA.A02F.01	COAD	Tumor	5.586231361
TCGA.AA.A02H.01	COAD	Tumor	5.082562625
TCGA.AA.A02J.01	COAD	Tumor	6.888673574
TCGA.AA.A02K.01	COAD	Tumor	6.337568987
TCGA.AA.A02O.01	COAD	Tumor	6.668478051
TCGA.AA.A02R.01	COAD	Tumor	6.786448075
TCGA.AA.A02W.01	COAD	Tumor	5.507283115
TCGA.AA.A02Y.01	COAD	Tumor	5.499170149
TCGA.AA.A03F.01	COAD	Tumor	5.267189862
TCGA.AA.A03J.01	COAD	Tumor	5.559571488
TCGA.AD.5900.01	COAD	Tumor	6.24601912
TCGA.AD.6548.01	COAD	Tumor	6.504867834
TCGA.AD.6888.01	COAD	Tumor	5.706485249
TCGA.AD.6889.01	COAD	Tumor	5.746417108
TCGA.AD.6890.01	COAD	Tumor	6.445976763
TCGA.AD.6895.01	COAD	Tumor	6.240809372
TCGA.AD.6899.01	COAD	Tumor	5.624910015
TCGA.AD.6901.01	COAD	Tumor	4.676934838
TCGA.AD.6963.01	COAD	Tumor	6.560460106
TCGA.AD.6964.01	COAD	Tumor	5.571006322
TCGA.AD.6965.01	COAD	Tumor	6.874172078
TCGA.AD.A5EJ.01	COAD	Tumor	6.674613418
TCGA.AD.A5EK.01	COAD	Tumor	6.503071724
TCGA.AM.5820.01	COAD	Tumor	5.304363143
TCGA.AM.5821.01	COAD	Tumor	6.426802855
TCGA.AU.3779.01	COAD	Tumor	5.34950606
TCGA.AU.6004.01	COAD	Tumor	5.993820325
TCGA.AY.4070.01	COAD	Tumor	5.322469079
TCGA.AY.4071.01	COAD	Tumor	5.018925665
TCGA.AY.5543.01	COAD	Tumor	5.861925383
TCGA.AY.6196.01	COAD	Tumor	4.333321907
TCGA.AY.6197.01	COAD	Tumor	6.245304596
TCGA.AY.6386.01	COAD	Tumor	6.505781584
TCGA.AY.A54L.01	COAD	Tumor	5.995930001
TCGA.AY.A69D.01	COAD	Tumor	5.900772768
TCGA.AY.A71X.01	COAD	Tumor	5.469663875
TCGA.AY.A8YK.01	COAD	Tumor	6.242054837
TCGA.AZ.4308.01	COAD	Tumor	6.292524301
TCGA.AZ.4313.01	COAD	Tumor	7.159474168
TCGA.AZ.4315.01	COAD	Tumor	6.648168473
TCGA.AZ.4323.01	COAD	Tumor	5.557790023
TCGA.AZ.4614.01	COAD	Tumor	6.149835
TCGA.AZ.4615.01	COAD	Tumor	6.023235345
TCGA.AZ.4616.01	COAD	Tumor	5.887669426
TCGA.AZ.4682.01	COAD	Tumor	5.956251212
TCGA.AZ.4684.01	COAD	Tumor	5.987934009
TCGA.AZ.5403.01	COAD	Tumor	6.122078138
TCGA.AZ.5407.01	COAD	Tumor	6.507094048
TCGA.AZ.6598.01	COAD	Tumor	5.440372012
TCGA.AZ.6599.01	COAD	Tumor	5.933202818
TCGA.AZ.6600.01	COAD	Tumor	5.734971282
TCGA.AZ.6601.01	COAD	Tumor	7.117305907
TCGA.AZ.6603.01	COAD	Tumor	6.104248301
TCGA.AZ.6605.01	COAD	Tumor	5.707939362
TCGA.AZ.6606.01	COAD	Tumor	6.296992858
TCGA.AZ.6607.01	COAD	Tumor	5.023330009
TCGA.AZ.6608.01	COAD	Tumor	6.785217841
TCGA.CA.5254.01	COAD	Tumor	6.188932524
TCGA.CA.5255.01	COAD	Tumor	5.634941826
TCGA.CA.5256.01	COAD	Tumor	6.125467327
TCGA.CA.5796.01	COAD	Tumor	4.874282219
TCGA.CA.5797.01	COAD	Tumor	5.924110772
TCGA.CA.6715.01	COAD	Tumor	6.434194129
TCGA.CA.6716.01	COAD	Tumor	4.926826725
TCGA.CA.6717.01	COAD	Tumor	5.740672948
TCGA.CA.6718.01	COAD	Tumor	6.578616366
TCGA.CA.6719.01	COAD	Tumor	5.862308338
TCGA.CK.4947.01	COAD	Tumor	5.893767167
TCGA.CK.4948.01	COAD	Tumor	6.31476279
TCGA.CK.4950.01	COAD	Tumor	6.263569937
TCGA.CK.4951.01	COAD	Tumor	6.663699567
TCGA.CK.4952.01	COAD	Tumor	6.879005901
TCGA.CK.5912.01	COAD	Tumor	5.866531498
TCGA.CK.5913.01	COAD	Tumor	6.532611401
TCGA.CK.5914.01	COAD	Tumor	6.583806279
TCGA.CK.5915.01	COAD	Tumor	6.664744628
TCGA.CK.5916.01	COAD	Tumor	6.405778429
TCGA.CK.6746.01	COAD	Tumor	6.681058057
TCGA.CK.6747.01	COAD	Tumor	6.41166875
TCGA.CK.6748.01	COAD	Tumor	4.718428026
TCGA.CK.6751.01	COAD	Tumor	6.047993748
TCGA.CM.4743.01	COAD	Tumor	5.972007317
TCGA.CM.4744.01	COAD	Tumor	6.37409703
TCGA.CM.4746.01	COAD	Tumor	5.828668018
TCGA.CM.4747.01	COAD	Tumor	5.650508043
TCGA.CM.4748.01	COAD	Tumor	6.480762827
TCGA.CM.4750.01	COAD	Tumor	6.66789587
TCGA.CM.4751.01	COAD	Tumor	5.491487577
TCGA.CM.4752.01	COAD	Tumor	6.013727968
TCGA.CM.5341.01	COAD	Tumor	4.900538587
TCGA.CM.5344.01	COAD	Tumor	6.242871213
TCGA.CM.5348.01	COAD	Tumor	5.197494131
TCGA.CM.5349.01	COAD	Tumor	5.601632301
TCGA.CM.5860.01	COAD	Tumor	6.202669865
TCGA.CM.5861.01	COAD	Tumor	5.53957129
TCGA.CM.5862.01	COAD	Tumor	5.14092018
TCGA.CM.5863.01	COAD	Tumor	4.970611527
TCGA.CM.5864.01	COAD	Tumor	5.606368878
TCGA.CM.5868.01	COAD	Tumor	6.635082449
TCGA.CM.6161.01	COAD	Tumor	5.656893182
TCGA.CM.6162.01	COAD	Tumor	6.252498197
TCGA.CM.6163.01	COAD	Tumor	5.951456161
TCGA.CM.6164.01	COAD	Tumor	6.51512143
TCGA.CM.6165.01	COAD	Tumor	5.76843327
TCGA.CM.6166.01	COAD	Tumor	6.531853033
TCGA.CM.6167.01	COAD	Tumor	4.853186437
TCGA.CM.6168.01	COAD	Tumor	5.97589516
TCGA.CM.6169.01	COAD	Tumor	4.973685474
TCGA.CM.6170.01	COAD	Tumor	5.499286271
TCGA.CM.6171.01	COAD	Tumor	5.679587695
TCGA.CM.6172.01	COAD	Tumor	5.949588849
TCGA.CM.6674.01	COAD	Tumor	6.692636745
TCGA.CM.6675.01	COAD	Tumor	7.916079577
TCGA.CM.6676.01	COAD	Tumor	6.087055606
TCGA.CM.6677.01	COAD	Tumor	6.079844313
TCGA.CM.6678.01	COAD	Tumor	5.56385504
TCGA.CM.6679.01	COAD	Tumor	5.667507076
TCGA.CM.6680.01	COAD	Tumor	5.39705426
TCGA.D5.5537.01	COAD	Tumor	5.278119815
TCGA.D5.5538.01	COAD	Tumor	6.083866046
TCGA.D5.5539.01	COAD	Tumor	5.744438698
TCGA.D5.5540.01	COAD	Tumor	7.012453911
TCGA.D5.5541.01	COAD	Tumor	6.105808213
TCGA.D5.6529.01	COAD	Tumor	4.947543242
TCGA.D5.6530.01	COAD	Tumor	5.956789101
TCGA.D5.6531.01	COAD	Tumor	6.346304199
TCGA.D5.6532.01	COAD	Tumor	6.835244386
TCGA.D5.6533.01	COAD	Tumor	5.657021976
TCGA.D5.6534.01	COAD	Tumor	4.387143226
TCGA.D5.6535.01	COAD	Tumor	6.182426464
TCGA.D5.6536.01	COAD	Tumor	5.201584163
TCGA.D5.6537.01	COAD	Tumor	6.834285412
TCGA.D5.6538.01	COAD	Tumor	5.794499692
TCGA.D5.6539.01	COAD	Tumor	6.348953961
TCGA.D5.6540.01	COAD	Tumor	6.785452523
TCGA.D5.6541.01	COAD	Tumor	5.075420305
TCGA.D5.6898.01	COAD	Tumor	5.91645334
TCGA.D5.6920.01	COAD	Tumor	5.963933706
TCGA.D5.6922.01	COAD	Tumor	6.454282759
TCGA.D5.6923.01	COAD	Tumor	6.196622456
TCGA.D5.6924.01	COAD	Tumor	6.354122418
TCGA.D5.6926.01	COAD	Tumor	5.904747743
TCGA.D5.6927.01	COAD	Tumor	6.214341739
TCGA.D5.6928.01	COAD	Tumor	5.755906854
TCGA.D5.6929.01	COAD	Tumor	5.894960672
TCGA.D5.6930.01	COAD	Tumor	6.810751995
TCGA.D5.6931.01	COAD	Tumor	6.284268261
TCGA.D5.6932.01	COAD	Tumor	5.799967627
TCGA.D5.7000.01	COAD	Tumor	6.049241906
TCGA.DM.A0X9.01	COAD	Tumor	5.630428167
TCGA.DM.A0XD.01	COAD	Tumor	6.107388266
TCGA.DM.A0XF.01	COAD	Tumor	6.79410785
TCGA.DM.A1D0.01	COAD	Tumor	6.340618537
TCGA.DM.A1D4.01	COAD	Tumor	5.878427914
TCGA.DM.A1D6.01	COAD	Tumor	6.438770027
TCGA.DM.A1D7.01	COAD	Tumor	6.628000522
TCGA.DM.A1D8.01	COAD	Tumor	6.214137183
TCGA.DM.A1D9.01	COAD	Tumor	6.298221383
TCGA.DM.A1DA.01	COAD	Tumor	6.693647447
TCGA.DM.A1DB.01	COAD	Tumor	7.039909144
TCGA.DM.A1HA.01	COAD	Tumor	6.186936307
TCGA.DM.A1HB.01	COAD	Tumor	6.092458295
TCGA.DM.A280.01	COAD	Tumor	5.840439289
TCGA.DM.A282.01	COAD	Tumor	5.592635284
TCGA.DM.A285.01	COAD	Tumor	5.853869166
TCGA.DM.A288.01	COAD	Tumor	5.929345239
TCGA.DM.A28A.01	COAD	Tumor	7.084263506
TCGA.DM.A28C.01	COAD	Tumor	4.937399282
TCGA.DM.A28E.01	COAD	Tumor	6.214895607
TCGA.DM.A28F.01	COAD	Tumor	6.461013335
TCGA.DM.A28G.01	COAD	Tumor	4.739627788
TCGA.DM.A28H.01	COAD	Tumor	6.946326161
TCGA.DM.A28K.01	COAD	Tumor	5.950052504
TCGA.DM.A28M.01	COAD	Tumor	5.592754023
TCGA.F4.6459.01	COAD	Tumor	5.773138213
TCGA.F4.6460.01	COAD	Tumor	6.339513337
TCGA.F4.6461.01	COAD	Tumor	5.266486462
TCGA.F4.6463.01	COAD	Tumor	5.462565877
TCGA.F4.6569.01	COAD	Tumor	5.635489423
TCGA.F4.6570.01	COAD	Tumor	6.022474857
TCGA.F4.6703.01	COAD	Tumor	5.344631727
TCGA.F4.6704.01	COAD	Tumor	5.818091314
TCGA.F4.6805.01	COAD	Tumor	5.883534668
TCGA.F4.6806.01	COAD	Tumor	4.929313645
TCGA.F4.6807.01	COAD	Tumor	5.848015082
TCGA.F4.6808.01	COAD	Tumor	6.057108251
TCGA.F4.6809.01	COAD	Tumor	5.603809883
TCGA.F4.6854.01	COAD	Tumor	6.648507311
TCGA.F4.6855.01	COAD	Tumor	5.197239785
TCGA.F4.6856.01	COAD	Tumor	6.877008721
TCGA.G4.6293.01	COAD	Tumor	4.878493678
TCGA.G4.6294.01	COAD	Tumor	5.777244729
TCGA.G4.6295.01	COAD	Tumor	6.588202633
TCGA.G4.6297.01	COAD	Tumor	5.634696623
TCGA.G4.6298.01	COAD	Tumor	5.539928227
TCGA.G4.6299.01	COAD	Tumor	5.861891116
TCGA.G4.6302.01	COAD	Tumor	4.939821276
TCGA.G4.6303.01	COAD	Tumor	5.611500007
TCGA.G4.6304.01	COAD	Tumor	5.780904971
TCGA.G4.6306.01	COAD	Tumor	5.611064851
TCGA.G4.6307.01	COAD	Tumor	6.452087805
TCGA.G4.6309.01	COAD	Tumor	6.798138616
TCGA.G4.6310.01	COAD	Tumor	5.772300865
TCGA.G4.6311.01	COAD	Tumor	6.256224324
TCGA.G4.6314.01	COAD	Tumor	5.970427111
TCGA.G4.6315.01	COAD	Tumor	6.489905354
TCGA.G4.6317.01	COAD	Tumor	6.186289723
TCGA.G4.6320.01	COAD	Tumor	6.719652625
TCGA.G4.6321.01	COAD	Tumor	3.821484751
TCGA.G4.6322.01	COAD	Tumor	5.929629022
TCGA.G4.6323.01	COAD	Tumor	4.939641716
TCGA.G4.6586.01	COAD	Tumor	6.540638859
TCGA.G4.6588.01	COAD	Tumor	6.739930772
TCGA.G4.6625.01	COAD	Tumor	6.491641631
TCGA.G4.6626.01	COAD	Tumor	6.976085109
TCGA.G4.6627.01	COAD	Tumor	5.076671483
TCGA.G4.6628.01	COAD	Tumor	6.660484271
TCGA.NH.A50T.01	COAD	Tumor	6.142759719
TCGA.NH.A50U.01	COAD	Tumor	5.713494492
TCGA.NH.A50V.01	COAD	Tumor	4.752077326
TCGA.NH.A5IV.01	COAD	Tumor	6.278815101
TCGA.NH.A6GA.01	COAD	Tumor	5.893397259
TCGA.NH.A6GB.01	COAD	Tumor	5.927024541
TCGA.NH.A6GC.01	COAD	Tumor	5.231585096
TCGA.NH.A8F7.01	COAD	Tumor	6.162594178
TCGA.NH.A8F8.01	COAD	Tumor	4.801770459
TCGA.QG.A5YV.01	COAD	Tumor	6.74758448
TCGA.QG.A5YW.01	COAD	Tumor	5.536265702
TCGA.QG.A5YX.01	COAD	Tumor	6.289631073
TCGA.QG.A5Z1.01	COAD	Tumor	5.691393671
TCGA.QG.A5Z2.01	COAD	Tumor	6.160530707
TCGA.QL.A97D.01	COAD	Tumor	6.238346171
TCGA.RU.A8FL.01	COAD	Tumor	6.362467815
TCGA.SS.A7HO.01	COAD	Tumor	5.677705849
TCGA.T9.A92H.01	COAD	Tumor	6.316098291
TCGA.WS.AB45.01	COAD	Tumor	5.460305729
TCGA.A6.2671.11	COAD	Normal	4.383793943
TCGA.A6.2675.11	COAD	Normal	4.041448283
TCGA.A6.2678.11	COAD	Normal	4.48674384
TCGA.A6.2679.11	COAD	Normal	4.957957106
TCGA.A6.2680.11	COAD	Normal	3.717913713
TCGA.A6.2682.11	COAD	Normal	4.920441481
TCGA.A6.2683.11	COAD	Normal	5.072928569
TCGA.A6.2684.11	COAD	Normal	4.431325497
TCGA.A6.2685.11	COAD	Normal	5.833415516
TCGA.A6.2686.11	COAD	Normal	4.77808956
TCGA.A6.5659.11	COAD	Normal	3.697848837
TCGA.A6.5662.11	COAD	Normal	4.651313369
TCGA.A6.5665.11	COAD	Normal	3.796141178
TCGA.A6.5667.11	COAD	Normal	4.787300412
TCGA.AA.3489.11	COAD	Normal	5.351851477
TCGA.AA.3496.11	COAD	Normal	4.728248043
TCGA.AA.3511.11	COAD	Normal	5.484666639
TCGA.AA.3514.11	COAD	Normal	5.747394091
TCGA.AA.3516.11	COAD	Normal	3.493581252
TCGA.AA.3517.11	COAD	Normal	4.371271195
TCGA.AA.3518.11	COAD	Normal	3.758162262
TCGA.AA.3520.11	COAD	Normal	4.791801003
TCGA.AA.3522.11	COAD	Normal	5.102180494
TCGA.AA.3525.11	COAD	Normal	4.92253765
TCGA.AA.3527.11	COAD	Normal	4.512538086
TCGA.AA.3531.11	COAD	Normal	4.09387682
TCGA.AA.3534.11	COAD	Normal	4.792213322
TCGA.AA.3655.11	COAD	Normal	5.208666429
TCGA.AA.3660.11	COAD	Normal	5.218047527
TCGA.AA.3662.11	COAD	Normal	4.720979074
TCGA.AA.3663.11	COAD	Normal	4.57721683
TCGA.AA.3697.11	COAD	Normal	5.528689021
TCGA.AA.3712.11	COAD	Normal	4.546606521
TCGA.AA.3713.11	COAD	Normal	5.343814127
TCGA.AZ.6598.11	COAD	Normal	5.062545806
TCGA.AZ.6599.11	COAD	Normal	5.268822734
TCGA.AZ.6600.11	COAD	Normal	4.866050662
TCGA.AZ.6601.11	COAD	Normal	4.777910774
TCGA.AZ.6603.11	COAD	Normal	5.197978463
TCGA.AZ.6605.11	COAD	Normal	2.559010455
TCGA.F4.6704.11	COAD	Normal	5.958323229
GTEX.111CU.1226.SM.5EGIN.1	COAD	Normal	0.245739032
GTEX.111CU.1426.SM.5GZYP.1	COAD	Normal	4.274261661
GTEX.111VG.2226.SM.5N9DU.1	COAD	Normal	1.268434394
GTEX.111YS.1626.SM.5GZZ9.1	COAD	Normal	0.616922242
GTEX.111YS.1826.SM.5GIEP.1	COAD	Normal	0.127342731
GTEX.1122O.1426.SM.5H11R.1	COAD	Normal	0.754032318
GTEX.1122O.1526.SM.5N9CL.1	COAD	Normal	2.348515717
GTEX.1128S.1626.SM.5H12O.1	COAD	Normal	4.609991295
GTEX.117XS.2226.SM.5GIE1.1	COAD	Normal	0.329869872
GTEX.117YW.1826.SM.5PNY5.1	COAD	Normal	3.176641918
GTEX.117YX.0526.SM.5EGJH.1	COAD	Normal	0.741143355
GTEX.117YX.0826.SM.5H11J.1	COAD	Normal	0.749662978
GTEX.11DXX.1826.SM.5H126.1	COAD	Normal	2.746957642
GTEX.11DXX.1926.SM.5EGJK.1	COAD	Normal	0.293252756
GTEX.11DXY.2026.SM.5N9CZ.1	COAD	Normal	0.170566057
GTEX.11DXZ.1626.SM.5GIDI.1	COAD	Normal	0.53037044
GTEX.11DXZ.1726.SM.5H12M.1	COAD	Normal	2.827209306
GTEX.11EI6.2626.SM.5PNVT.1	COAD	Normal	0.270588742
GTEX.11EM3.1526.SM.5A5KN.1	COAD	Normal	3.421155961
GTEX.11EM3.1626.SM.5N9CO.1	COAD	Normal	0.303926836
GTEX.11EMC.1426.SM.5N9E4.1	COAD	Normal	0.666483931
GTEX.11EQ8.2626.SM.5N9BO.1	COAD	Normal	1.139469495
GTEX.11EQ9.1426.SM.5987G.1	COAD	Normal	1.694211608
GTEX.11EQ9.1526.SM.5PNY7.1	COAD	Normal	2.392042598
GTEX.11GS4.1826.SM.5HL4T.1	COAD	Normal	0.28912622
GTEX.11GSP.1626.SM.5986N.1	COAD	Normal	0.538637485
GTEX.11I78.1226.SM.5A5K6.1	COAD	Normal	3.523561956
GTEX.11I78.1326.SM.5PNY9.1	COAD	Normal	0.739675315
GTEX.11LCK.2026.SM.5A5MA.1	COAD	Normal	3.003602237
GTEX.11NSD.1626.SM.5986U.1	COAD	Normal	2.197236355
GTEX.11O72.2226.SM.5PNW2.1	COAD	Normal	0.51551062
GTEX.11ONC.1926.SM.5GU75.1	COAD	Normal	1.207268173
GTEX.11ONC.2026.SM.5HL61.1	COAD	Normal	0.594166328
GTEX.11P7K.1526.SM.5EGI7.1	COAD	Normal	2.963289151
GTEX.11P7K.1826.SM.5HL5A.1	COAD	Normal	0.055320618
GTEX.11P81.1126.SM.5GU5G.1	COAD	Normal	0.585827858
GTEX.11P81.1426.SM.5P9JN.1	COAD	Normal	0.494364405
GTEX.11P82.1026.SM.5BC5J.1	COAD	Normal	2.417650017
GTEX.11PRG.2026.SM.5GU5F.1	COAD	Normal	0.805292456
GTEX.11TT1.0926.SM.5GU5M.1	COAD	Normal	0.924175915
GTEX.11TT1.1026.SM.5PNW7.1	COAD	Normal	4.64038956
GTEX.11TTK.2426.SM.5PNYO.1	COAD	Normal	0.383386346
GTEX.11TUW.2026.SM.5EQL8.1	COAD	Normal	0.184597684
GTEX.11TUW.2326.SM.5EQMO.1	COAD	Normal	0.389456678
GTEX.11VI4.1426.SM.5GU6O.1	COAD	Normal	2.401084302
GTEX.11VI4.1526.SM.5EQKC.1	COAD	Normal	3.800123353
GTEX.11ZTS.1526.SM.5N9G7.1	COAD	Normal	0.256769143
GTEX.11ZTT.1626.SM.5EQKR.1	COAD	Normal	0.941106311
GTEX.11ZU8.1126.SM.5EQ5K.1	COAD	Normal	0.411534715
GTEX.11ZVC.2126.SM.5EGJ1.1	COAD	Normal	2.176322773
GTEX.1211K.1726.SM.5FQUJ.1	COAD	Normal	1.466757616
GTEX.1211K.1826.SM.5EGJ2.1	COAD	Normal	0.794686184
GTEX.1212Z.1826.SM.5FQSH.1	COAD	Normal	0.246225649
GTEX.12696.1926.SM.5EGJT.1	COAD	Normal	0.422555956
GTEX.12BJ1.2026.SM.5FQUH.1	COAD	Normal	0.229464873
GTEX.12BJ1.2126.SM.5BC5O.1	COAD	Normal	2.388465097
GTEX.12C56.0626.SM.5EGGC.1	COAD	Normal	3.587364991
GTEX.12KS4.2326.SM.5EGJB.1	COAD	Normal	0.534260856
GTEX.12KS4.2426.SM.5LU8P.1	COAD	Normal	3.104168895
GTEX.12WSD.2626.SM.5EGJE.1	COAD	Normal	0.515005916
GTEX.12WSG.2426.SM.5EQLZ.1	COAD	Normal	0.295605489
GTEX.12WSJ.1426.SM.5GCON.1	COAD	Normal	0.754288927
GTEX.12WSJ.1526.SM.5GCNI.1	COAD	Normal	1.402722177
GTEX.12WSL.1626.SM.5GCMU.1	COAD	Normal	1.249141903
GTEX.12WSL.1826.SM.5LZW9.1	COAD	Normal	0.9347052
GTEX.12WSM.1426.SM.5GCPA.1	COAD	Normal	0.122235372
GTEX.12ZZW.2426.SM.5DUWE.1	COAD	Normal	0.388244653
GTEX.12ZZX.2726.SM.5N9FT.1	COAD	Normal	0.236829335
GTEX.12ZZY.2726.SM.5EQ45.1	COAD	Normal	0.389456678
GTEX.12ZZZ.2426.SM.5GCNN.1	COAD	Normal	0.405556763
GTEX.13111.0726.SM.5DUVE.1	COAD	Normal	3.531069493
GTEX.13111.1926.SM.5GCOL.1	COAD	Normal	0.424922088
GTEX.13113.1426.SM.5EGHU.1	COAD	Normal	1.6073895
GTEX.131XE.0826.SM.5HL9W.1	COAD	Normal	3.631104282
GTEX.131XE.1026.SM.5EGKE.1	COAD	Normal	0.09697695
GTEX.131XG.1526.SM.5GCNQ.1	COAD	Normal	0.550605202
GTEX.131XG.1826.SM.5LZV4.1	COAD	Normal	4.169925001
GTEX.131YS.2926.SM.5EGKI.1	COAD	Normal	0.535057595
GTEX.132AR.2726.SM.5PNVN.1	COAD	Normal	3.078097423
GTEX.132AR.2826.SM.5IJFV.1	COAD	Normal	0.501209824
GTEX.132NY.2726.SM.5PNY2.1	COAD	Normal	0.413160776
GTEX.1339X.1626.SM.5IJDN.1	COAD	Normal	0.913416033
GTEX.1339X.1726.SM.5P9J9.1	COAD	Normal	0.816394909
GTEX.133LE.1526.SM.5IFEN.1	COAD	Normal	3.11653111
GTEX.1399R.2126.SM.5K7WZ.1	COAD	Normal	0.130047855
GTEX.1399R.2226.SM.5P9JB.1	COAD	Normal	4.764473551
GTEX.1399S.1926.SM.5J2M5.1	COAD	Normal	2.988412026
GTEX.1399U.1926.SM.5IFH7.1	COAD	Normal	3.377262597
GTEX.1399U.2226.SM.5KLZI.1	COAD	Normal	0.683741362
GTEX.139D8.2926.SM.5IJBM.1	COAD	Normal	0.369159346
GTEX.139T6.1326.SM.5IFFO.1	COAD	Normal	2.584240973
GTEX.139T6.1426.SM.5P9J7.1	COAD	Normal	0.317304068
GTEX.139TS.1926.SM.5IJFO.1	COAD	Normal	3.956056652
GTEX.139TS.2226.SM.5J2N1.1	COAD	Normal	0.431890348
GTEX.139UW.2326.SM.5KM1Y.1	COAD	Normal	0.2131295
GTEX.139YR.2126.SM.5KM11.1	COAD	Normal	4.030336078
GTEX.13CF2.1826.SM.5N9GK.1	COAD	Normal	0.546561136
GTEX.13CF3.1326.SM.5LZXZ.1	COAD	Normal	0.470510835
GTEX.13CF3.1426.SM.5K7YY.1	COAD	Normal	0.276794405
GTEX.13D11.0626.SM.5LZYY.1	COAD	Normal	0.325501549
GTEX.13D11.0826.SM.5KLZJ.1	COAD	Normal	2.532566323
GTEX.13FH7.1526.SM.5J2N6.1	COAD	Normal	0.135272179
GTEX.13FH7.1626.SM.5J2O9.1	COAD	Normal	0.494569217
GTEX.13FHO.2726.SM.5K7VG.1	COAD	Normal	0.348232419
GTEX.13FHP.2426.SM.5KLZ5.1	COAD	Normal	2.031042243
GTEX.13FTW.1826.SM.5IJEN.1	COAD	Normal	3.42867841
GTEX.13FTW.2126.SM.5K7YG.1	COAD	Normal	0.713783781
GTEX.13G51.2126.SM.5IJD9.1	COAD	Normal	0.532067552
GTEX.13N2G.2226.SM.5IJCU.1	COAD	Normal	0.638212885
GTEX.13O1R.2426.SM.5KLZZ.1	COAD	Normal	0.22897257
GTEX.13O21.2426.SM.5MR4A.1	COAD	Normal	3.679198571
GTEX.13O3O.2526.SM.5L3DR.1	COAD	Normal	1.748461233
GTEX.13O3P.2326.SM.5KM55.1	COAD	Normal	0.524866065
GTEX.13O61.1526.SM.5KM3P.1	COAD	Normal	0.40457619
GTEX.13O61.1626.SM.5KM3T.1	COAD	Normal	0.478298822
GTEX.13OVG.1426.SM.5K7VP.1	COAD	Normal	0.819014122
GTEX.13OVI.2026.SM.5J1MU.1	COAD	Normal	0.279174108
GTEX.13OVI.2126.SM.5KM3U.1	COAD	Normal	0.240375394
GTEX.13OVJ.1726.SM.5IJDZ.1	COAD	Normal	2.225583429
GTEX.13OVJ.1826.SM.5KM2D.1	COAD	Normal	0.436588294
GTEX.13OVK.0826.SM.7KULZ.1	COAD	Normal	1.77483976
GTEX.13OVK.1026.SM.7KFTC.1	COAD	Normal	0.483880254
GTEX.13OW5.2626.SM.5MR3M.1	COAD	Normal	1.23878686
GTEX.13OW5.2826.SM.5KM1G.1	COAD	Normal	0.116138486
GTEX.13OW6.2126.SM.5N9GL.1	COAD	Normal	4.165911939
GTEX.13OW6.2226.SM.5N9FL.1	COAD	Normal	0.297015288
GTEX.13OW8.2726.SM.5L3FZ.1	COAD	Normal	0.425029548
GTEX.13PL7.2426.SM.5J2N3.1	COAD	Normal	0.316609184
GTEX.13PL7.2526.SM.5IFGR.1	COAD	Normal	3.043869408
GTEX.13PVQ.2726.SM.5L3H7.1	COAD	Normal	0.173255383
GTEX.13PVR.1626.SM.73KVF.1	COAD	Normal	2.789520604
GTEX.13PVR.1726.SM.5Q5EC.1	COAD	Normal	0.279411863
GTEX.13QBU.1826.SM.5IJG3.1	COAD	Normal	2.327974725
GTEX.13QBU.2026.SM.5KLZB.1	COAD	Normal	0.052095878
GTEX.13QJ3.2626.SM.9OSXQ.1	COAD	Normal	3.076217022
GTEX.13RTJ.1926.SM.5YYA2.1	COAD	Normal	0.167614841
GTEX.13S86.1626.SM.5Q5C5.1	COAD	Normal	2.685491689
GTEX.13SLW.2826.SM.5Q5ES.1	COAD	Normal	0.31973353
GTEX.13U4I.2426.SM.5LU34.1	COAD	Normal	0.252778952
GTEX.13U4I.2626.SM.5SI9C.1	COAD	Normal	0.231186613
GTEX.13VXT.2026.SM.5L3EW.1	COAD	Normal	0.30018231
GTEX.13VXT.2426.SM.5LU46.1	COAD	Normal	2.869081754
GTEX.13W3W.2126.SM.5K7UX.1	COAD	Normal	0.502432447
GTEX.13W3W.2226.SM.5LU4M.1	COAD	Normal	4.776103988
GTEX.13X6H.1926.SM.7EWD3.1	COAD	Normal	4.803227036
GTEX.13X6I.2726.SM.5Q5ET.1	COAD	Normal	0.766298324
GTEX.13X6J.2826.SM.7EPGA.1	COAD	Normal	0.248413392
GTEX.13X6K.2726.SM.5O9DG.1	COAD	Normal	0.674099029
GTEX.144GL.2526.SM.5TDDL.1	COAD	Normal	2.85379609
GTEX.144GM.1126.SM.79OJK.1	COAD	Normal	1.221567789
GTEX.144GM.1226.SM.5LU52.1	COAD	Normal	3.112533338
GTEX.144GN.1126.SM.5LU33.1	COAD	Normal	5.298291731
GTEX.145LS.2726.SM.5Q5D8.1	COAD	Normal	0.812375001
GTEX.145LS.2926.SM.5O99G.1	COAD	Normal	0.650396947
GTEX.145LT.0826.SM.5S2QL.1	COAD	Normal	0.590051039
GTEX.145LT.0926.SM.5LU9C.1	COAD	Normal	4.161081482
GTEX.145ME.0826.SM.5O9AF.1	COAD	Normal	0.406645508
GTEX.145ME.1126.SM.5SIAT.1	COAD	Normal	0.440314402
GTEX.145MH.2726.SM.5QGQ6.1	COAD	Normal	0.49978212
GTEX.145MN.1726.SM.5SIA6.1	COAD	Normal	2.2880632
GTEX.145MO.2426.SM.5NQ9W.1	COAD	Normal	0.621149304
GTEX.145MO.2626.SM.5QGPD.1	COAD	Normal	0.22428729
GTEX.146FH.2426.SM.5Q5EW.1	COAD	Normal	0.977023422
GTEX.146FQ.1926.SM.5NQBY.1	COAD	Normal	4.939226578
GTEX.1477Z.2126.SM.5Q5CM.1	COAD	Normal	0.371391584
GTEX.147F3.1926.SM.5SIB9.1	COAD	Normal	3.399444565
GTEX.147GR.2726.SM.664OO.1	COAD	Normal	4.108524457
GTEX.147GR.2826.SM.5RQK8.1	COAD	Normal	0.470094293
GTEX.147JS.2526.SM.5S2Q8.1	COAD	Normal	1.387913924
GTEX.147JS.2626.SM.5S2UX.1	COAD	Normal	0.528471302
GTEX.148VJ.2426.SM.5NQ9Y.1	COAD	Normal	0.160533009
GTEX.148VJ.2626.SM.5QGPI.1	COAD	Normal	0.595408178
GTEX.14A5H.1626.SM.5SIAN.1	COAD	Normal	0.235604533
GTEX.14A5I.2426.SM.5Q5CP.1	COAD	Normal	0.289008146
GTEX.14AS3.1026.SM.5TDD7.1	COAD	Normal	0.397255346
GTEX.14AS3.1126.SM.5Q5CR.1	COAD	Normal	0.40294042
GTEX.14BIN.2426.SM.5TDCF.1	COAD	Normal	0.496308945
GTEX.14BIN.3026.SM.5ZZUS.1	COAD	Normal	3.083894126
GTEX.14BMU.1326.SM.5RQIH.1	COAD	Normal	0.434561512
GTEX.14BMU.1526.SM.5TDE6.1	COAD	Normal	2.394788497
GTEX.14BMV.2426.SM.5S2PP.1	COAD	Normal	0.885261974
GTEX.14C39.1626.SM.5S2P4.1	COAD	Normal	0.193204014
GTEX.14C39.1926.SM.5ZZW5.1	COAD	Normal	3.297778355
GTEX.14C5O.2526.SM.73KU2.1	COAD	Normal	1.158337027
GTEX.14C5O.2626.SM.5RQI5.1	COAD	Normal	0.921283979
GTEX.14DAQ.2726.SM.5S2QY.1	COAD	Normal	0.562865168
GTEX.14DAQ.2926.SM.664MV.1	COAD	Normal	0.620117165
GTEX.14DAR.1526.SM.5RQIX.1	COAD	Normal	2.813524689
GTEX.14E1K.1626.SM.664MO.1	COAD	Normal	0.30287467
GTEX.14E1K.1826.SM.793DT.1	COAD	Normal	0.547548539
GTEX.14E6C.2226.SM.5QGQG.1	COAD	Normal	0.776272468
GTEX.14E6E.1526.SM.5RQIG.1	COAD	Normal	1.700439718
GTEX.14E6E.1726.SM.5S2R6.1	COAD	Normal	0.4379734
GTEX.14H4A.1926.SM.5ZZWN.1	COAD	Normal	0.366587995
GTEX.14ICK.1026.SM.6AJA4.1	COAD	Normal	2.434828356
GTEX.14ICL.1226.SM.5S2RD.1	COAD	Normal	0.501515577
GTEX.14JG6.1626.SM.5YYBC.1	COAD	Normal	0.6992851
GTEX.14JG6.1726.SM.69LPL.1	COAD	Normal	3.666756592
GTEX.14JIY.3326.SM.6871E.1	COAD	Normal	3.258820397
GTEX.14PHX.1126.SM.5YYA5.1	COAD	Normal	1.102322191
GTEX.14PHX.1526.SM.68717.1	COAD	Normal	2.186183586
GTEX.14PJ3.0926.SM.69LQG.1	COAD	Normal	0.294900072
GTEX.14PJ3.1226.SM.5ZZVY.1	COAD	Normal	0.436161839
GTEX.14PJ4.1826.SM.5YY97.1	COAD	Normal	0.754716506
GTEX.14PJ4.1926.SM.6LLHG.1	COAD	Normal	2.571434116
GTEX.14PJ5.0926.SM.6LLIK.1	COAD	Normal	0.278341659
GTEX.14PJM.2626.SM.686ZD.1	COAD	Normal	4.178714641
GTEX.14PK6.1726.SM.6871J.1	COAD	Normal	3.256557819
GTEX.14PK6.1826.SM.69LOM.1	COAD	Normal	0.260025656
GTEX.14PKV.1926.SM.686YU.1	COAD	Normal	2.503857533
GTEX.14PKV.2126.SM.664O3.1	COAD	Normal	3.67468662
GTEX.14PN3.1926.SM.6EU1Y.1	COAD	Normal	0.273456211
GTEX.14XAO.2026.SM.69LOI.1	COAD	Normal	3.417379976
GTEX.15CHC.1626.SM.5ZZWS.1	COAD	Normal	0.270588742
GTEX.15CHQ.2526.SM.6EU24.1	COAD	Normal	0.656633655
GTEX.15CHQ.2626.SM.686YZ.1	COAD	Normal	0.572210593
GTEX.15CHR.1426.SM.7DUGV.1	COAD	Normal	3.352052256
GTEX.15DCE.2026.SM.7KUFE.1	COAD	Normal	3.907852072
GTEX.15DYW.2326.SM.6PAMU.1	COAD	Normal	2.547203025
GTEX.15DYW.2426.SM.7KUG8.1	COAD	Normal	0.137765808
GTEX.15DZA.0926.SM.69LQ3.1	COAD	Normal	0.505077915
GTEX.15DZA.1026.SM.6PAND.1	COAD	Normal	0.480988873
GTEX.15EO6.2326.SM.6LPKK.1	COAD	Normal	0.467592509
GTEX.15ER7.2826.SM.6PAN2.1	COAD	Normal	0.679694025
GTEX.15ER7.2926.SM.7KUFK.1	COAD	Normal	3.595742339
GTEX.15ETS.2326.SM.7KUGC.1	COAD	Normal	0.581013735
GTEX.15F5U.1426.SM.7KUN2.1	COAD	Normal	1.634128558
GTEX.15FZZ.1826.SM.6LLJP.1	COAD	Normal	3.935459748
GTEX.15G19.2726.SM.6LPKG.1	COAD	Normal	0.480988873
GTEX.15G1A.1826.SM.7KUKO.1	COAD	Normal	0.772307975
GTEX.15G1A.1926.SM.7KUFF.1	COAD	Normal	0.675364313
GTEX.15RIE.1826.SM.6M48P.1	COAD	Normal	2.953823954
GTEX.15RIE.2026.SM.7KFRW.1	COAD	Normal	0.401193551
GTEX.15RIF.1326.SM.6LPKO.1	COAD	Normal	1.827819025
GTEX.15RIF.1426.SM.7KUKQ.1	COAD	Normal	0.247562997
GTEX.15RJ7.1726.SM.6PAL3.1	COAD	Normal	0.751035177
GTEX.15RJE.2226.SM.6M46A.1	COAD	Normal	0.38603836
GTEX.15SB6.1226.SM.7KUMP.1	COAD	Normal	4.898208353
GTEX.15SHU.2526.SM.6M47D.1	COAD	Normal	0.569199413
GTEX.15UF6.2626.SM.6M466.1	COAD	Normal	1.236339539
GTEX.15UF6.2726.SM.7KULY.1	COAD	Normal	0.783582374
GTEX.15UF7.1326.SM.7KUKV.1	COAD	Normal	0.944708548
GTEX.16AAH.1326.SM.7KFRG.1	COAD	Normal	3.102490171
GTEX.16BQI.2026.SM.7KULQ.1	COAD	Normal	0.272501021
GTEX.16MT8.2726.SM.7IGLJ.1	COAD	Normal	4.083213368
GTEX.16MTA.1626.SM.6M47N.1	COAD	Normal	0.43306627
GTEX.16NGA.0926.SM.718AG.1	COAD	Normal	0.250719083
GTEX.16NGA.1026.SM.7KFS3.1	COAD	Normal	2.385431037
GTEX.16NPV.2626.SM.6M484.1	COAD	Normal	1.024319679
GTEX.16XZZ.2626.SM.6M47S.1	COAD	Normal	0.717649008
GTEX.16XZZ.2726.SM.7EWDO.1	COAD	Normal	0.414785006
GTEX.16Z82.2226.SM.6LPJ7.1	COAD	Normal	1.270229907
GTEX.16Z82.2426.SM.7KUMS.1	COAD	Normal	0.16889872
GTEX.178AV.1326.SM.6LPJX.1	COAD	Normal	3.170726276
GTEX.17EUY.1726.SM.79OK4.1	COAD	Normal	2.706862041
GTEX.17EUY.1826.SM.7DUEZ.1	COAD	Normal	3.338709645
GTEX.17EVQ.1826.SM.7IGPH.1	COAD	Normal	2.003961966
GTEX.17F96.2026.SM.79ON4.1	COAD	Normal	0.839475921
GTEX.17F96.2126.SM.7KFSM.1	COAD	Normal	0.283329168
GTEX.17F98.1026.SM.7IGO8.1	COAD	Normal	3.682573297
GTEX.17F9E.1826.SM.7IGMC.1	COAD	Normal	2.117695043
GTEX.17F9Y.2626.SM.7IGN9.1	COAD	Normal	0.58236331
GTEX.17GQL.1526.SM.7LTAC.1	COAD	Normal	3.212724961
GTEX.17GQL.1626.SM.7LG69.1	COAD	Normal	0.782995589
GTEX.17HG3.1126.SM.7DUFC.1	COAD	Normal	0.492724862
GTEX.17HGU.2426.SM.7EWDP.1	COAD	Normal	4.01346226
GTEX.17HGU.2626.SM.79OKN.1	COAD	Normal	0.339365461
GTEX.17HHE.1626.SM.7DHLN.1	COAD	Normal	1.705314441
GTEX.17HHE.1826.SM.79OKE.1	COAD	Normal	4.806324057
GTEX.17HII.2726.SM.7MGVM.1	COAD	Normal	1.005759269
GTEX.17JCI.2626.SM.7EWE6.1	COAD	Normal	1.385707125
GTEX.17JCI.2826.SM.7IGNA.1	COAD	Normal	0.13230045
GTEX.17KNJ.1726.SM.7LG6A.1	COAD	Normal	2.868291669
GTEX.17KNJ.1826.SM.7LT9N.1	COAD	Normal	0.254714968
GTEX.17MF6.2426.SM.7LTAM.1	COAD	Normal	2.871449416
GTEX.17MFQ.1226.SM.7KFSA.1	COAD	Normal	0.363339312
GTEX.183FY.1426.SM.7DHLM.1	COAD	Normal	0.684369929
GTEX.183WM.2526.SM.731BP.1	COAD	Normal	0.258579224
GTEX.18465.2726.SM.7LT9I.1	COAD	Normal	0.330787836
GTEX.18A66.2426.SM.7KFSQ.1	COAD	Normal	4.188242656
GTEX.18A66.2626.SM.72D67.1	COAD	Normal	1.317882883
GTEX.18A67.2226.SM.7LT9Z.1	COAD	Normal	0.270947487
GTEX.18A6Q.2226.SM.7LG61.1	COAD	Normal	0.50548448
GTEX.18A7A.2226.SM.7LT8K.1	COAD	Normal	1.312084262
GTEX.18A7B.2026.SM.72D71.1	COAD	Normal	2.280659432
GTEX.18D9A.1126.SM.7KFRJ.1	COAD	Normal	3.651912745
GTEX.18D9A.1326.SM.7LT8P.1	COAD	Normal	0.358846331
GTEX.18D9B.2526.SM.718BN.1	COAD	Normal	0.977389839
GTEX.18D9U.1926.SM.7KFTM.1	COAD	Normal	4.071247819
GTEX.18QFQ.1526.SM.72D57.1	COAD	Normal	0.243059706
GTEX.18QFQ.1726.SM.731C9.1	COAD	Normal	0.06474492
GTEX.1A32A.2626.SM.73KX9.1	COAD	Normal	0.234746552
GTEX.1A3MV.1026.SM.72D5U.1	COAD	Normal	1.593592806
GTEX.1A3MV.1126.SM.718BS.1	COAD	Normal	0.563353406
GTEX.1A3MX.2326.SM.718B4.1	COAD	Normal	0.213751646
GTEX.1AMEY.1826.SM.72D5L.1	COAD	Normal	2.732486293
GTEX.1AMEY.1926.SM.73KVT.1	COAD	Normal	0.679694025
GTEX.1AMFI.1726.SM.7189L.1	COAD	Normal	1.978561749
GTEX.1AMFI.1826.SM.73KWB.1	COAD	Normal	0.586980861
GTEX.1AX8Z.2726.SM.73KUC.1	COAD	Normal	2.351910961
GTEX.1AX9I.2626.SM.73KU5.1	COAD	Normal	2.740711733
GTEX.1AX9J.2526.SM.73KUY.1	COAD	Normal	0.626392409
GTEX.1AX9K.1626.SM.73KUS.1	COAD	Normal	0.278698482
GTEX.1AYCT.1826.SM.731EG.1	COAD	Normal	2.353887836
GTEX.1AYCT.1926.SM.793AE.1	COAD	Normal	1.670387157
GTEX.1AYD5.1726.SM.7RHFW.1	COAD	Normal	0.948227044
GTEX.1B8KE.1526.SM.7DUG2.1	COAD	Normal	0.754459974
GTEX.1B8KE.1926.SM.731EE.1	COAD	Normal	3.621758857
GTEX.1B8KZ.1326.SM.7DUG6.1	COAD	Normal	4.763411574
GTEX.1B8L1.1926.SM.7IGND.1	COAD	Normal	0.542010356
GTEX.1B932.2126.SM.7IGMU.1	COAD	Normal	0.633477711
GTEX.1B932.2826.SM.73KUD.1	COAD	Normal	4.239550797
GTEX.1B97I.1526.SM.73KUK.1	COAD	Normal	0.691891445
GTEX.1B996.2626.SM.73KZ1.1	COAD	Normal	1.35614381
GTEX.1B996.2726.SM.7DUGG.1	COAD	Normal	0.451224302
GTEX.1BAJH.2326.SM.7IGMO.1	COAD	Normal	2.307719949
GTEX.1BAJH.2726.SM.7IGNJ.1	COAD	Normal	0.288653864
GTEX.1C2JI.1626.SM.7EPHC.1	COAD	Normal	0.40990682
GTEX.1C2JI.1726.SM.73KUW.1	COAD	Normal	0.472591746
GTEX.1C475.1526.SM.7DHM3.1	COAD	Normal	1.266636643
GTEX.1C475.1626.SM.731FP.1	COAD	Normal	4.220329955
GTEX.1C4CL.1626.SM.7DUF3.1	COAD	Normal	0.380618638
GTEX.1C4CL.2126.SM.7IGQC.1	COAD	Normal	5.195741293
GTEX.1C64N.2226.SM.7SB7C.1	COAD	Normal	0.29207495
GTEX.1C64O.2326.SM.73KU8.1	COAD	Normal	0.737167557
GTEX.1C64O.2426.SM.7P8R3.1	COAD	Normal	1.745882689
GTEX.1C6VQ.2626.SM.7IGMQ.1	COAD	Normal	0.383496944
GTEX.1C6VQ.2726.SM.73KUL.1	COAD	Normal	2.374622206
GTEX.1CAMR.0926.SM.7MXTD.1	COAD	Normal	3.617063344
GTEX.1CAMR.1026.SM.7P8QI.1	COAD	Normal	2.458382004
GTEX.1CAMS.2526.SM.7EPH7.1	COAD	Normal	4.612352499
GTEX.1CAMS.2626.SM.7PBY3.1	COAD	Normal	0.627326676
GTEX.1CB4F.1926.SM.7MKFN.1	COAD	Normal	0.936892302
GTEX.1CB4F.2026.SM.79OLU.1	COAD	Normal	3.045617705
GTEX.1CB4G.2726.SM.79OO4.1	COAD	Normal	0.604545816
GTEX.1CB4I.2226.SM.7P8SL.1	COAD	Normal	0.653885489
GTEX.1E2YA.2526.SM.7IGOU.1	COAD	Normal	0.101623185
GTEX.1E2YA.2626.SM.7MGWW.1	COAD	Normal	2.672651629
GTEX.1EH9U.1926.SM.7P8QM.1	COAD	Normal	0.213378391
GTEX.1EH9U.2026.SM.7PBYS.1	COAD	Normal	0.243669081
GTEX.1EMGI.2626.SM.7IGNR.1	COAD	Normal	0.595408178
GTEX.1EMGI.2726.SM.7P8S4.1	COAD	Normal	0.551392968
GTEX.1EU9M.2726.SM.7P8QD.1	COAD	Normal	1.109694865
GTEX.1F5PK.1726.SM.7RHHW.1	COAD	Normal	0.384712962
GTEX.1F5PK.1926.SM.7MXT7.1	COAD	Normal	2.377123749
GTEX.1F5PL.1926.SM.7MXTP.1	COAD	Normal	0.483880254
GTEX.1F5PL.2126.SM.7PC2O.1	COAD	Normal	2.934516502
GTEX.1F75B.2726.SM.7P8QO.1	COAD	Normal	1.12631213
GTEX.1F75I.2426.SM.9WPOY.1	COAD	Normal	5.043081982
GTEX.1F75W.2126.SM.7RHIA.1	COAD	Normal	0.39791246
GTEX.1GF9U.1526.SM.7MXUW.1	COAD	Normal	3.221567789
GTEX.1GF9X.1426.SM.7RHGX.1	COAD	Normal	0.428035163
GTEX.1GF9X.1526.SM.7P8QP.1	COAD	Normal	2.461790463
GTEX.1GL5R.1726.SM.9KNUX.1	COAD	Normal	0.466339988
GTEX.1GL5R.2426.SM.7MXV1.1	COAD	Normal	0.309059743
GTEX.1GMR2.1726.SM.9JGI2.1	COAD	Normal	1.343692069
GTEX.1GMR2.1826.SM.9KNUP.1	COAD	Normal	0.652325868
GTEX.1GMR3.2526.SM.7P8QS.1	COAD	Normal	0.041228962
GTEX.1GMR3.2826.SM.9WPOG.1	COAD	Normal	2.618473603
GTEX.1GMR8.2926.SM.9KNW5.1	COAD	Normal	0.324119326
GTEX.1GMRU.2626.SM.9WPPM.1	COAD	Normal	0.260266587
GTEX.1GN73.2626.SM.9KNUQ.1	COAD	Normal	0.245252252
GTEX.1GN73.2726.SM.9WYUB.1	COAD	Normal	0.182183769
GTEX.1GPI7.1726.SM.7P8R1.1	COAD	Normal	3.925049965
GTEX.1GPI7.1926.SM.9KNUH.1	COAD	Normal	0.645056013
GTEX.1GTWX.2626.SM.9WPOT.1	COAD	Normal	0.936138503
GTEX.1GZ4H.1226.SM.9KNUA.1	COAD	Normal	0.581303036
GTEX.1GZ4H.1326.SM.7P8TE.1	COAD	Normal	0.260627908
GTEX.1GZ4I.2426.SM.9WPPP.1	COAD	Normal	2.705314441
GTEX.1H11D.2626.SM.9JGH4.1	COAD	Normal	3.300563057
GTEX.1H1DE.1526.SM.ARL9B.1	COAD	Normal	2.771674334
GTEX.1H1DE.1626.SM.9KNU5.1	COAD	Normal	1.017921908
GTEX.1H1DG.2226.SM.9WPPC.1	COAD	Normal	2.956614288
GTEX.1H1E6.1826.SM.A9G21.1	COAD	Normal	0.387141928
GTEX.1H1E6.1926.SM.9OSWD.1	COAD	Normal	2.546956178
GTEX.1H1ZS.2626.SM.9QEIX.1	COAD	Normal	0.955759159
GTEX.1H23P.2626.SM.9KNVN.1	COAD	Normal	0.563841479
GTEX.1H3NZ.2526.SM.9KNVO.1	COAD	Normal	1.214124805
GTEX.1H3VE.2326.SM.9KNVU.1	COAD	Normal	0.417487999
GTEX.1H3VY.2426.SM.9WPPD.1	COAD	Normal	4.555816155
GTEX.1H3VY.2526.SM.9KNW1.1	COAD	Normal	0.347098671
GTEX.1HB9E.2526.SM.D4P35.1	COAD	Normal	1.066261442
GTEX.1HBPH.2526.SM.ACKXK.1	COAD	Normal	0.434348001
GTEX.1HBPI.2226.SM.9WYTY.1	COAD	Normal	1.02219024
GTEX.1HBPM.2626.SM.9WYU5.1	COAD	Normal	0.585347168
GTEX.1HBPN.2026.SM.B2LWA.1	COAD	Normal	1.051720116
GTEX.1HCU6.2726.SM.A9SKV.1	COAD	Normal	0.619647767
GTEX.1HCU6.2926.SM.B2LWV.1	COAD	Normal	0.525567789
GTEX.1HCU7.2626.SM.C1YQO.1	COAD	Normal	0.768586635
GTEX.1HCU7.2726.SM.A9G3D.1	COAD	Normal	0.375512141
GTEX.1HCU9.1326.SM.B2LXT.1	COAD	Normal	2.532316959
GTEX.1HCUA.1926.SM.B2LWE.1	COAD	Normal	0.437440824
GTEX.1HCVE.2326.SM.9WYUD.1	COAD	Normal	0.634593268
GTEX.1HCVE.2526.SM.A9G2G.1	COAD	Normal	1.695993813
GTEX.1HFI7.1626.SM.9WYTR.1	COAD	Normal	0.549225575
GTEX.1HFI7.1726.SM.A9G22.1	COAD	Normal	4.060047384
GTEX.1HKZK.2026.SM.9WYUF.1	COAD	Normal	1.273814245
GTEX.1HKZK.2126.SM.A9SL3.1	COAD	Normal	1.718526026
GTEX.1HSEH.1726.SM.B2LXH.1	COAD	Normal	3.038436182
GTEX.1HSEH.1926.SM.A96SB.1	COAD	Normal	0.227864273
GTEX.1HSGN.2226.SM.A9SL6.1	COAD	Normal	0.302757716
GTEX.1HSGN.2626.SM.CE6S1.1	COAD	Normal	2.907467558
GTEX.1HSKV.2326.SM.A9SL9.1	COAD	Normal	0.31103803
GTEX.1HSMO.2526.SM.A9SKP.1	COAD	Normal	0.424277164
GTEX.1HSMP.2326.SM.D3L8R.1	COAD	Normal	0.406101238
GTEX.1HSMQ.2526.SM.A9SMK.1	COAD	Normal	0.230448976
GTEX.1HSMQ.2726.SM.C1YRE.1	COAD	Normal	2.893362211
GTEX.1I1CD.2826.SM.A9SL4.1	COAD	Normal	0.215864939
GTEX.1I1GP.2826.SM.A9SKZ.1	COAD	Normal	0.376846014
GTEX.1I1GR.2226.SM.ARL7F.1	COAD	Normal	0.144960005
GTEX.1I1GR.2526.SM.CNNQF.1	COAD	Normal	3.315421316
GTEX.1I1GT.1926.SM.ARU7D.1	COAD	Normal	1.672651629
GTEX.1I1GT.2026.SM.CKZPK.1	COAD	Normal	0.332965663
GTEX.1I4MK.1126.SM.B2LWS.1	COAD	Normal	3.821710215
GTEX.1I6K6.1826.SM.B2LX5.1	COAD	Normal	2.6617496
GTEX.1I6K6.1926.SM.A96SN.1	COAD	Normal	2.193140919
GTEX.1ICG6.2226.SM.B2LY7.1	COAD	Normal	0.296310561
GTEX.1ICLZ.2426.SM.CKZOD.1	COAD	Normal	2.199436784
GTEX.1IDJC.1326.SM.CL53H.1	COAD	Normal	1.956428433
GTEX.1IDJD.2226.SM.A96TD.1	COAD	Normal	2.798880007
GTEX.1IDJF.1826.SM.CKZOE.1	COAD	Normal	0.816640663
GTEX.1IDJH.2826.SM.CJI49.1	COAD	Normal	0.244765308
GTEX.1IDJI.2226.SM.CKZPM.1	COAD	Normal	0.472799672
GTEX.1IDJU.1926.SM.CL53W.1	COAD	Normal	0.443288375
GTEX.1IDJU.2026.SM.A9SLM.1	COAD	Normal	1.40599236
GTEX.1IGQW.2326.SM.CE6RV.1	COAD	Normal	3.018278085
GTEX.1IKK5.2726.SM.CNPQ6.1	COAD	Normal	0.802978987
GTEX.1IKOE.2026.SM.AHZ31.1	COAD	Normal	5.167919866
GTEX.1IKOE.2126.SM.A96T5.1	COAD	Normal	0.746484762
GTEX.1IL2U.2526.SM.C1YQV.1	COAD	Normal	0.561594975
GTEX.1IOXB.2626.SM.CJI2N.1	COAD	Normal	1.854394678
GTEX.1J1OQ.2726.SM.AHZ3R.1	COAD	Normal	2.398897571
GTEX.1J1OQ.2826.SM.D3L88.1	COAD	Normal	0.731704603
GTEX.1J1R8.1126.SM.CNPQ3.1	COAD	Normal	3.103833306
GTEX.1J1R8.1426.SM.CL55O.1	COAD	Normal	1.82700601
GTEX.1J8EW.2426.SM.CE6T5.1	COAD	Normal	0.247076832
GTEX.1J8JJ.2426.SM.D4P4A.1	COAD	Normal	0.360869904
GTEX.1J8Q3.2426.SM.CL53S.1	COAD	Normal	0.277627748
GTEX.1J8QM.1226.SM.CY8HI.1	COAD	Normal	0.497637911
GTEX.1JJ6O.2426.SM.ARU8J.1	COAD	Normal	1.438825113
GTEX.1JJE9.2426.SM.D3L8T.1	COAD	Normal	0.280837569
GTEX.1JJE9.2526.SM.ARU8K.1	COAD	Normal	0.29971356
GTEX.1JJEA.2526.SM.CY8HJ.1	COAD	Normal	0.268793675
GTEX.1JK1U.1426.SM.CNPOW.1	COAD	Normal	0.272978695
GTEX.1JK1U.1526.SM.AHZ46.1	COAD	Normal	3.531069493
GTEX.1JKYN.2226.SM.ARZNE.1	COAD	Normal	0.735002193
GTEX.1JKYN.2326.SM.CGQG7.1	COAD	Normal	2.380452407
GTEX.1JKYR.1926.SM.C1YR7.1	COAD	Normal	3.260326813
GTEX.1JKYR.2026.SM.CNPON.1	COAD	Normal	0.52326084
GTEX.1JMLX.2526.SM.CY8HX.1	COAD	Normal	0.356031095
GTEX.1JMLX.2726.SM.CM2SB.1	COAD	Normal	0.161694235
GTEX.1JMPY.0426.SM.C1YQ3.1	COAD	Normal	3.063157759
GTEX.1JMPY.1026.SM.ARZN1.1	COAD	Normal	0.629752942
GTEX.1JMPZ.2426.SM.C1YQP.1	COAD	Normal	2.537047519
GTEX.1JMPZ.2626.SM.ARU8Z.1	COAD	Normal	0.704871964
GTEX.1JMQJ.2626.SM.CY8HQ.1	COAD	Normal	0.191436315
GTEX.1JMQK.2326.SM.ARZN4.1	COAD	Normal	0.453965265
GTEX.1JN1M.2626.SM.CY8I3.1	COAD	Normal	1.137503524
GTEX.1JN6P.2126.SM.ARL98.1	COAD	Normal	0.048124561
GTEX.1JN76.1226.SM.C1YRM.1	COAD	Normal	4.644433152
GTEX.1JN76.1326.SM.ARU94.1	COAD	Normal	0.584673933
GTEX.1K2DA.1626.SM.CGQGB.1	COAD	Normal	0.567253375
GTEX.1K2DA.2026.SM.CGQGK.1	COAD	Normal	2.102322191
GTEX.1K9T9.2826.SM.D4P3F.1	COAD	Normal	4.380590934
GTEX.1K9T9.2926.SM.E9TKD.1	COAD	Normal	0.727267011
GTEX.1KANA.1726.SM.CY8IG.1	COAD	Normal	0.241474126
GTEX.1KANA.1926.SM.DHXKF.1	COAD	Normal	1.63784206
GTEX.1KANB.1526.SM.CXZK4.1	COAD	Normal	1.96014098
GTEX.1KANC.0926.SM.D3LA9.1	COAD	Normal	2.319039816
GTEX.1KXAM.1926.SM.D3LAG.1	COAD	Normal	0.693765712
GTEX.1KXAM.2126.SM.CY8I9.1	COAD	Normal	3.203514411
GTEX.1L5NE.1926.SM.D3L9R.1	COAD	Normal	0.359408719
GTEX.1L5NE.2026.SM.CXZKR.1	COAD	Normal	1.863145543
GTEX.1LB8K.2526.SM.DIPEQ.1	COAD	Normal	0.473631077
GTEX.1LBAC.1626.SM.CXZKV.1	COAD	Normal	0.390997784
GTEX.1LBAC.1726.SM.D3L9W.1	COAD	Normal	0.351289098
GTEX.1LG7Y.2126.SM.DIPER.1	COAD	Normal	0.270827916
GTEX.1LG7Y.2226.SM.E9U5K.1	COAD	Normal	0.306495572
GTEX.1LG7Z.1326.SM.DIPF3.1	COAD	Normal	0.28166858
GTEX.1LG7Z.1426.SM.CXKYV.1	COAD	Normal	2.460218329
GTEX.1LGOU.1626.SM.D3LAK.1	COAD	Normal	0.651132078
GTEX.1LGOU.1726.SM.D3L8P.1	COAD	Normal	0.48707468
GTEX.1LGRB.1426.SM.CNNPT.1	COAD	Normal	2.730313886
GTEX.1LGRB.2026.SM.COH47.1	COAD	Normal	0.545474211
GTEX.1LH75.2126.SM.EVR5F.1	COAD	Normal	1.600269754
GTEX.1LKK1.2426.SM.DIPES.1	COAD	Normal	0.318461465
GTEX.1LSNL.1626.SM.E9TJY.1	COAD	Normal	0.220453786
GTEX.1LSNM.1426.SM.E6CIH.1	COAD	Normal	0.653518671
GTEX.1LSVX.1726.SM.DHXJP.1	COAD	Normal	2.512985335
GTEX.1LSVX.2026.SM.E9TJD.1	COAD	Normal	2.061084921
GTEX.1LVAM.1626.SM.EV79Y.1	COAD	Normal	2.107353098
GTEX.1LVAM.1726.SM.DHXKQ.1	COAD	Normal	0.719402512
GTEX.1LVAN.2526.SM.CNPPC.1	COAD	Normal	1.691980751
GTEX.1LVAN.2626.SM.CNPQF.1	COAD	Normal	1.097610797
GTEX.1LVAO.2826.SM.E9TJH.1	COAD	Normal	0.2450088
GTEX.1MA7W.0626.SM.EV79Z.1	COAD	Normal	3.676944359
GTEX.1MCC2.1626.SM.DIPEW.1	COAD	Normal	0.933799222
GTEX.1MGNQ.2026.SM.EAZ51.1	COAD	Normal	2.563402221
GTEX.1MGNQ.2126.SM.EV7AC.1	COAD	Normal	0.121532689
GTEX.1MJK3.0926.SM.EV7AY.1	COAD	Normal	3.493134922
GTEX.1MUQO.2626.SM.EWRO3.1	COAD	Normal	0.4826418
GTEX.1N2DV.1426.SM.DPRYQ.1	COAD	Normal	2.220639513
GTEX.1N2DV.1826.SM.E6CJ5.1	COAD	Normal	0.568226722
GTEX.1N2EF.1726.SM.EXUSI.1	COAD	Normal	0.339707507
GTEX.1N2EF.1926.SM.DTX8M.1	COAD	Normal	0.423847055
GTEX.1N5O9.2726.SM.E76QH.1	COAD	Normal	3.980939266
GTEX.1NHNU.2326.SM.E6CQE.1	COAD	Normal	2.127963378
GTEX.1NSGN.2326.SM.E9U5X.1	COAD	Normal	3.303634645
GTEX.1NV5F.2226.SM.DTX8O.1	COAD	Normal	0.883620816
GTEX.1OFPY.1226.SM.E76OM.1	COAD	Normal	0.492622329
GTEX.1OJC3.1826.SM.DTX93.1	COAD	Normal	3.01238989
GTEX.1OKEX.1226.SM.DTXEC.1	COAD	Normal	0.7822408
GTEX.1P4AB.2626.SM.DTXEU.1	COAD	Normal	0.533064922
GTEX.1PBJI.2526.SM.E6CP4.1	COAD	Normal	0.944633593
GTEX.1PBJJ.2026.SM.DTX8U.1	COAD	Normal	1.202887833
GTEX.1PDJ9.2026.SM.E76PT.1	COAD	Normal	0.538836108
GTEX.1PFEY.1426.SM.E9U6U.1	COAD	Normal	3.721372659
GTEX.1PFEY.1726.SM.DPRZ4.1	COAD	Normal	2.964398632
GTEX.1PIEJ.1826.SM.EWRMN.1	COAD	Normal	0.955535998
GTEX.1PIEJ.2026.SM.E6CPA.1	COAD	Normal	4.64731451
GTEX.1PIGE.1426.SM.E9U61.1	COAD	Normal	4.534808661
GTEX.1PIGE.1526.SM.DTXFC.1	COAD	Normal	0.619084288
GTEX.1PIIG.2126.SM.EXUSD.1	COAD	Normal	0.063378686
GTEX.1POEN.2026.SM.E6CRL.1	COAD	Normal	0.415758667
GTEX.1PPGY.2826.SM.DTX9H.1	COAD	Normal	1.272023189
GTEX.1PPH8.2026.SM.DTX7P.1	COAD	Normal	3.151696488
GTEX.1PPH8.2226.SM.EWRN7.1	COAD	Normal	2.414406182
GTEX.1PWST.2426.SM.EWRMP.1	COAD	Normal	3.403949364
GTEX.1QCLY.1726.SM.DPRXY.1	COAD	Normal	3.317882883
GTEX.1QCLY.2026.SM.EVR4C.1	COAD	Normal	0.226261894
GTEX.1QCLZ.1926.SM.E6CR3.1	COAD	Normal	2.844184763
GTEX.1QCLZ.2026.SM.EAZ4A.1	COAD	Normal	1.048236186
GTEX.1QMI2.2626.SM.E6CR4.1	COAD	Normal	0.852957651
GTEX.1QP28.2226.SM.DTX8C.1	COAD	Normal	0.717385799
GTEX.1QP29.2526.SM.E6CQ3.1	COAD	Normal	0.421586873
GTEX.1QP2A.2226.SM.DTXF6.1	COAD	Normal	0.445938537
GTEX.1QP67.1326.SM.EAZ4D.1	COAD	Normal	2.953078953
GTEX.1QP67.1426.SM.E8VOO.1	COAD	Normal	0.650121176
GTEX.1QP9N.0826.SM.DTX9O.1	COAD	Normal	0.550014095
GTEX.1QP9N.1026.SM.E6CPX.1	COAD	Normal	3.051198063
GTEX.1QPFJ.2326.SM.E6CR7.1	COAD	Normal	4.883620816
GTEX.1QPFJ.2426.SM.EVR3L.1	COAD	Normal	1.108357178
GTEX.1QW4Y.1326.SM.EWRMZ.1	COAD	Normal	0.819422945
GTEX.1QW4Y.1426.SM.E76P3.1	COAD	Normal	0.164013889
GTEX.1R7EU.1826.SM.DTX9L.1	COAD	Normal	0.563548655
GTEX.1R7EU.1926.SM.E9U62.1	COAD	Normal	3.355157256
GTEX.1R9JW.2026.SM.EAZ4O.1	COAD	Normal	2.947292111
GTEX.1R9JW.2126.SM.E76QT.1	COAD	Normal	0.375734539
GTEX.1R9K5.2126.SM.E8VN1.1	COAD	Normal	1.310921735
GTEX.1R9K5.2226.SM.DTX9G.1	COAD	Normal	0.229341813
GTEX.1R9PM.1526.SM.DPRY8.1	COAD	Normal	3.493134922
GTEX.1R9PO.2026.SM.E9J4N.1	COAD	Normal	0.101031454
GTEX.1RAZA.1726.SM.DPS13.1	COAD	Normal	2.041593449
GTEX.1RAZQ.2026.SM.E76P7.1	COAD	Normal	0.236951759
GTEX.1RAZQ.2126.SM.DTX9V.1	COAD	Normal	0.372394965
GTEX.1RAZR.1926.SM.E6CRF.1	COAD	Normal	4.283921772
GTEX.1RAZR.2026.SM.E9TKE.1	COAD	Normal	0.349252032
GTEX.1RDX4.1826.SM.EVR54.1	COAD	Normal	4.320484678
GTEX.1RDX4.1926.SM.E6CJJ.1	COAD	Normal	0.530070742
GTEX.1RLM8.1726.SM.E9TKF.1	COAD	Normal	2.053806444
GTEX.1RMOY.1626.SM.EVYC8.1	COAD	Normal	1.23388806
GTEX.1RMOY.1726.SM.EVYC9.1	COAD	Normal	1.847195187
GTEX.1RQEC.2626.SM.EVR3Z.1	COAD	Normal	0.225398337
GTEX.1S3DN.1826.SM.EV79K.1	COAD	Normal	2.678297309
GTEX.1S5VW.2926.SM.E9U6H.1	COAD	Normal	1.591200673
GTEX.1S5ZA.1426.SM.E6CJQ.1	COAD	Normal	0.320657964
GTEX.1S82P.2026.SM.E9TIQ.1	COAD	Normal	0.519944414
GTEX.1S82U.0726.SM.E9TKI.1	COAD	Normal	0.211012193
GTEX.1S831.1726.SM.EWROJ.1	COAD	Normal	0.806612774
GTEX.1S83E.1626.SM.EV7B9.1	COAD	Normal	3.785550552
GTEX.NFK9.2026.SM.3LK5K.1	COAD	Normal	1.651683181
GTEX.O5YT.1426.SM.3MJHC.1	COAD	Normal	4.785550552
GTEX.O5YW.1426.SM.3MJHF.1	COAD	Normal	2.253989266
GTEX.OHPM.1426.SM.3TW8Y.1	COAD	Normal	1.809825996
GTEX.OHPN.2026.SM.E9TIA.1	COAD	Normal	4.121015401
GTEX.OIZF.1426.SM.2HML2.1	COAD	Normal	4.003602237
GTEX.OIZH.1426.SM.3NB1O.1	COAD	Normal	2.112366523
GTEX.OOBJ.1426.SM.E6CHH.1	COAD	Normal	5.702934532
GTEX.OXRK.1726.SM.3NB16.1	COAD	Normal	3.691534165
GTEX.OXRL.1426.SM.3NM9E.1	COAD	Normal	0.594070757
GTEX.OXRN.2026.SM.E6CHK.1	COAD	Normal	1.74760223
GTEX.OXRO.0726.SM.E9U4C.1	COAD	Normal	1.092207438
GTEX.P4PP.1426.SM.3NM9L.1	COAD	Normal	2.284217983
GTEX.P4QT.1426.SM.3NMCX.1	COAD	Normal	3.888499736
GTEX.P78B.1726.SM.3P5ZV.1	COAD	Normal	3.870857864
GTEX.PLZ5.1126.SM.3P613.1	COAD	Normal	3.691534165
GTEX.PLZ6.0926.SM.3P5ZQ.1	COAD	Normal	2.800123353
GTEX.PSDG.1826.SM.EAZ2S.1	COAD	Normal	2.611408481
GTEX.PWCY.1026.SM.48TD4.1	COAD	Normal	3.268134924
GTEX.PWN1.1426.SM.48TDF.1	COAD	Normal	2.82700601
GTEX.PX3G.1426.SM.48U1J.1	COAD	Normal	3.74092756
GTEX.Q2AH.1226.SM.48TZL.1	COAD	Normal	4.248686627
GTEX.Q2AI.0926.SM.48U1F.1	COAD	Normal	4.253989266
GTEX.Q734.1126.SM.48TZY.1	COAD	Normal	3.582556003
GTEX.QCQG.1626.SM.48U26.1	COAD	Normal	4.047887329
GTEX.QDVJ.1326.SM.48U1X.1	COAD	Normal	3.724650272
GTEX.QDVN.1326.SM.48TZ3.1	COAD	Normal	5.126394738
GTEX.QEL4.1926.SM.D3L8D.1	COAD	Normal	3.72900887
GTEX.QLQ7.1126.SM.CYPRB.1	COAD	Normal	1.296310561
GTEX.QLQW.0426.SM.447A7.1	COAD	Normal	3.163981697
GTEX.QMRM.1226.SM.447C6.1	COAD	Normal	4.616475329
GTEX.QV31.0826.SM.CKZNC.1	COAD	Normal	3.837943242
GTEX.R45C.2126.SM.EZ6KZ.1	COAD	Normal	1.3950628
GTEX.R53T.1326.SM.48FCQ.1	COAD	Normal	4.847495884
GTEX.R55C.1126.SM.48FCJ.1	COAD	Normal	1.546462358
GTEX.R55D.1826.SM.48FEF.1	COAD	Normal	3.019524013
GTEX.R55G.1226.SM.48FDC.1	COAD	Normal	2.582796834
GTEX.RM2N.0926.SM.48FD1.1	COAD	Normal	3.074334166
GTEX.RU1J.1326.SM.46MUL.1	COAD	Normal	2.313245852
GTEX.RWS6.1826.SM.47JXX.1	COAD	Normal	0.293135019
GTEX.S341.1426.SM.4AD6U.1	COAD	Normal	0.485220713
GTEX.S3XE.1126.SM.4AD4N.1	COAD	Normal	2.310049225
GTEX.S4P3.1226.SM.4AD4Y.1	COAD	Normal	3.737686761
GTEX.S4Q7.0826.SM.4AD5E.1	COAD	Normal	2.486456956
GTEX.S4UY.0826.SM.4AD4Z.1	COAD	Normal	2.975079854
GTEX.S7SF.1926.SM.4AT5B.1	COAD	Normal	3.156881964
GTEX.SE5C.1526.SM.4BRWU.1	COAD	Normal	2.480782124
GTEX.SJXC.2226.SM.EVYAK.1	COAD	Normal	1.64800518
GTEX.SNMC.1126.SM.4DM5M.1	COAD	Normal	2.510708793
GTEX.SNOS.1226.SM.4DM5H.1	COAD	Normal	3.61117238
GTEX.T5JW.1126.SM.4DM5V.1	COAD	Normal	3.847996907
GTEX.T6MO.0826.SM.4DM51.1	COAD	Normal	0.147827668
GTEX.TKQ1.0626.SM.4DXTS.1	COAD	Normal	0.574924978
GTEX.TKQ2.1326.SM.4DXT9.1	COAD	Normal	3.580145484
GTEX.TML8.1326.SM.4DXTO.1	COAD	Normal	4
GTEX.U3ZH.1326.SM.4DXSF.1	COAD	Normal	1.489029064
GTEX.U3ZM.1126.SM.4DXUB.1	COAD	Normal	1.355016264
GTEX.U3ZN.2126.SM.4DXU1.1	COAD	Normal	3.373787394
GTEX.U412.1726.SM.EZ6KX.1	COAD	Normal	0.668391477
GTEX.U4B1.1126.SM.4DXV3.1	COAD	Normal	4.426264755
GTEX.UJHI.1126.SM.4IHLN.1	COAD	Normal	3.925049965
GTEX.UJMC.1326.SM.4IHLS.1	COAD	Normal	2.321639527
GTEX.V955.1626.SM.4JBHJ.1	COAD	Normal	1.498761466
GTEX.V955.1726.SM.4JBHF.1	COAD	Normal	2.629706322
GTEX.VJYA.2026.SM.4KL1K.1	COAD	Normal	1.80240004
GTEX.VJYA.2126.SM.4KL1O.1	COAD	Normal	2.408168371
GTEX.W5WG.2026.SM.4LMIB.1	COAD	Normal	2.851998837
GTEX.W5WG.2426.SM.4LMI6.1	COAD	Normal	3.410612466
GTEX.WEY5.1426.SM.4LMJ3.1	COAD	Normal	0.308593869
GTEX.WFG7.1526.SM.4LVMG.1	COAD	Normal	3.811471031
GTEX.WFG7.1626.SM.4LVMF.1	COAD	Normal	0.655535016
GTEX.WFG8.1726.SM.4LVM6.1	COAD	Normal	1.358958826
GTEX.WFON.1326.SM.4LVMN.1	COAD	Normal	0.691087441
GTEX.WFON.1426.SM.4LVMT.1	COAD	Normal	3.130271955
GTEX.WH7G.1326.SM.4LVMS.1	COAD	Normal	2.028569152
GTEX.WH7G.1426.SM.4LVMU.1	COAD	Normal	2.825785627
GTEX.WHPG.1626.SM.4M1ZL.1	COAD	Normal	0.397255346
GTEX.WHSB.0926.SM.4M1XJ.1	COAD	Normal	5.329841177
GTEX.WHSE.2726.SM.EZ6ML.1	COAD	Normal	1.037733627
GTEX.WHWD.1226.SM.4OOS1.1	COAD	Normal	3.574101508
GTEX.WHWD.1526.SM.4OORV.1	COAD	Normal	0.378955461
GTEX.WI4N.2226.SM.4OOS9.1	COAD	Normal	1.271425676
GTEX.WOFM.1926.SM.4OOSP.1	COAD	Normal	2.574343754
GTEX.WOFM.2026.SM.4OOSQ.1	COAD	Normal	2.831066511
GTEX.WQUQ.2526.SM.4MVNO.1	COAD	Normal	2.684818738
GTEX.WQUQ.2626.SM.4MVNP.1	COAD	Normal	2.20851726
GTEX.WRHK.1126.SM.4MVOJ.1	COAD	Normal	2.490056624
GTEX.WVJS.2426.SM.EZ6LI.1	COAD	Normal	0.345396375
GTEX.WXYG.1726.SM.4ONCU.1	COAD	Normal	0.310805431
GTEX.WY7C.1626.SM.4ONC8.1	COAD	Normal	1.344260395
GTEX.WY7C.1926.SM.4ONCI.1	COAD	Normal	0.789353664
GTEX.WYJK.2226.SM.4ONDJ.1	COAD	Normal	2.430285273
GTEX.WYJK.2326.SM.4ONDN.1	COAD	Normal	2.842576631
GTEX.WYVS.1126.SM.4SOJX.1	COAD	Normal	0.271903706
GTEX.WYVS.1826.SM.4OND6.1	COAD	Normal	3.795974694
GTEX.X15G.1326.SM.4PQZJ.1	COAD	Normal	3.857980995
GTEX.X15G.1526.SM.4PQZM.1	COAD	Normal	0.337197281
GTEX.X3Y1.1726.SM.4PQZL.1	COAD	Normal	2.484395963
GTEX.X4EO.2526.SM.EWRM8.1	COAD	Normal	0.613248744
GTEX.X4EO.2726.SM.4E3HS.1	COAD	Normal	0.438079892
GTEX.X5EB.0926.SM.46MVT.1	COAD	Normal	0.445196982
GTEX.X5EB.1126.SM.46MVV.1	COAD	Normal	4.079804755
GTEX.XAJ8.0426.SM.47JYJ.1	COAD	Normal	2.222186307
GTEX.XAJ8.0726.SM.47JY5.1	COAD	Normal	0.944408705
GTEX.XBED.1526.SM.4AT5W.1	COAD	Normal	3.296897858
GTEX.XBED.1726.SM.47JYO.1	COAD	Normal	2.440952198
GTEX.XBEW.1926.SM.4SOJO.1	COAD	Normal	2.316725022
GTEX.XGQ4.1226.SM.4AT67.1	COAD	Normal	3.094067126
GTEX.XMK1.1726.SM.4B64Z.1	COAD	Normal	4.509695842
GTEX.XPVG.1826.SM.4B64X.1	COAD	Normal	3.439357178
GTEX.XQ8I.2126.SM.4BOOM.1	COAD	Normal	1.726395292
GTEX.XQ8I.2326.SM.4BOQC.1	COAD	Normal	0.230817842
GTEX.XUW1.1826.SM.4BOQD.1	COAD	Normal	0.304861451
GTEX.XUW1.1926.SM.4BOP1.1	COAD	Normal	2.63505783
GTEX.XUZC.1326.SM.4BRV2.1	COAD	Normal	4.052241981
GTEX.XUZC.1526.SM.4BRV4.1	COAD	Normal	0.715366262
GTEX.XV7Q.2126.SM.4BRVX.1	COAD	Normal	4.347665656
GTEX.XV7Q.2226.SM.4BRVY.1	COAD	Normal	0.375289709
GTEX.XXEK.1826.SM.4BRVC.1	COAD	Normal	0.288417627
GTEX.XXEK.1926.SM.4BRVD.1	COAD	Normal	0.40403114
GTEX.XYKS.2226.SM.4E3IU.1	COAD	Normal	1.360645202
GTEX.Y114.1526.SM.4TT79.1	COAD	Normal	0.630685036
GTEX.Y114.1626.SM.4TT7I.1	COAD	Normal	1.176960992
GTEX.Y3I4.1126.SM.4TT7Y.1	COAD	Normal	0.610038557
GTEX.Y3I4.1426.SM.4TT9C.1	COAD	Normal	0.430606431
GTEX.Y3IK.1826.SM.4WWDS.1	COAD	Normal	3.967168608
GTEX.Y5LM.1426.SM.5RQJL.1	COAD	Normal	2.292487292
GTEX.Y5LM.1526.SM.4VDTA.1	COAD	Normal	3.673556424
GTEX.Y5V6.1626.SM.4VDT2.1	COAD	Normal	2.732052073
GTEX.Y8E4.2326.SM.EAZAZ.1	COAD	Normal	2.71633248
GTEX.Y8E4.2426.SM.4WWDN.1	COAD	Normal	2.399171094
GTEX.Y8LW.1126.SM.4VDS4.1	COAD	Normal	1.177598929
GTEX.Y8LW.1226.SM.4WWDP.1	COAD	Normal	0.558365607
GTEX.Y9LG.1326.SM.4VBQB.1	COAD	Normal	0.346871814
GTEX.Y9LG.1526.SM.4WWDR.1	COAD	Normal	3.669026766
GTEX.YB5E.1626.SM.5IFIQ.1	COAD	Normal	2.863740264
GTEX.YEC3.2026.SM.DKPOL.1	COAD	Normal	0.556895319
GTEX.YEC3.2426.SM.DO11A.1	COAD	Normal	3.340419844
GTEX.YEC4.1926.SM.5IFHJ.1	COAD	Normal	0.462994607
GTEX.YECK.2826.SM.5IFHF.1	COAD	Normal	0.992188336
GTEX.YF7O.1626.SM.5IFII.1	COAD	Normal	0.438612232
GTEX.YF7O.1726.SM.5IFJ9.1	COAD	Normal	3.775050541
GTEX.YFCO.1526.SM.5YYB8.1	COAD	Normal	0.591487938
GTEX.YJ8A.1726.SM.5P9IQ.1	COAD	Normal	3.152832405
GTEX.YJ8O.1426.SM.5PNV9.1	COAD	Normal	0.462157048
GTEX.Z93S.2426.SM.5HL8N.1	COAD	Normal	0.277389699
GTEX.Z93S.2626.SM.57WBX.1	COAD	Normal	0.350157749
GTEX.ZA64.1426.SM.5CVMC.1	COAD	Normal	0.420832692
GTEX.ZAB4.2226.SM.5HL97.1	COAD	Normal	2.317593505
GTEX.ZAB4.2426.SM.5HL8A.1	COAD	Normal	0.602361857
GTEX.ZAB5.1426.SM.5HL9D.1	COAD	Normal	0.386259141
GTEX.ZAJG.2626.SM.5S2NU.1	COAD	Normal	0.49139136
GTEX.ZC5H.2426.SM.4WAZ6.1	COAD	Normal	0.818932344
GTEX.ZDTS.2726.SM.5L3E2.1	COAD	Normal	0.280956314
GTEX.ZDTT.1926.SM.5HL5W.1	COAD	Normal	3.720278465
GTEX.ZDYS.2326.SM.4WKG6.1	COAD	Normal	3.298951516
GTEX.ZE7O.2626.SM.51MSS.1	COAD	Normal	0.360869904
GTEX.ZE9C.2126.SM.4WKGY.1	COAD	Normal	0.315102453
GTEX.ZEX8.1926.SM.4WKFR.1	COAD	Normal	4.738767837
GTEX.ZF28.2526.SM.57WFH.1	COAD	Normal	0.594644089
GTEX.ZF29.1726.SM.4WKFV.1	COAD	Normal	0.439463568
GTEX.ZF29.1826.SM.4WKG8.1	COAD	Normal	1.214124805
GTEX.ZF2S.1826.SM.4WKFF.1	COAD	Normal	0.606157925
GTEX.ZF2S.1926.SM.4WWAN.1	COAD	Normal	4.530445355
GTEX.ZG7Y.1826.SM.4WWD3.1	COAD	Normal	0.595694607
GTEX.ZG7Y.2126.SM.DO117.1	COAD	Normal	2.668573016
GTEX.ZGAY.2126.SM.4YCFB.1	COAD	Normal	2.771885579
GTEX.ZLFU.1426.SM.4WWEU.1	COAD	Normal	0.463727072
GTEX.ZLV1.1226.SM.4WWBX.1	COAD	Normal	1.806530289
GTEX.ZLV1.1326.SM.DO11Q.1	COAD	Normal	0.815657398
GTEX.ZLWG.1726.SM.DNZZ2.1	COAD	Normal	3.091192052
GTEX.ZLWG.1826.SM.DO11I.1	COAD	Normal	0.557287542
GTEX.ZP4G.1526.SM.57WE5.1	COAD	Normal	0.242815884
GTEX.ZP4G.1726.SM.4WWCM.1	COAD	Normal	3.512226887
GTEX.ZPCL.1626.SM.57WGC.1	COAD	Normal	0.477988108
GTEX.ZPCL.1826.SM.57WF1.1	COAD	Normal	1.160274831
GTEX.ZPIC.2226.SM.57WDX.1	COAD	Normal	3.410205405
GTEX.ZPIC.2626.SM.57WE2.1	COAD	Normal	0.392537245
GTEX.ZPU1.1726.SM.4WWFV.1	COAD	Normal	0.271784214
GTEX.ZPU1.1926.SM.57WDT.1	COAD	Normal	2.642008357
GTEX.ZQG8.2426.SM.57WEE.1	COAD	Normal	0.992913418
GTEX.ZQUD.1026.SM.4YCEZ.1	COAD	Normal	3.146003451
GTEX.ZT9W.1726.SM.51MS3.1	COAD	Normal	0.302523778
GTEX.ZT9W.1826.SM.51MQX.1	COAD	Normal	2.201006466
GTEX.ZTSS.1126.SM.5985O.1	COAD	Normal	1.982217846
GTEX.ZTSS.1226.SM.51MSZ.1	COAD	Normal	0.474254316
GTEX.ZTTD.2626.SM.57WEX.1	COAD	Normal	0.663207972
GTEX.ZV6S.1126.SM.57WE9.1	COAD	Normal	2.081680489
GTEX.ZV6S.1226.SM.59HLH.1	COAD	Normal	2.011495639
GTEX.ZV7C.1526.SM.5NQ72.1	COAD	Normal	2.817213924
GTEX.ZVP2.1526.SM.5NQ82.1	COAD	Normal	3.218626198
GTEX.ZVT2.1726.SM.51MRO.1	COAD	Normal	0.952780844
GTEX.ZVT2.1926.SM.5GU5T.1	COAD	Normal	2.834508974
GTEX.ZVT3.2826.SM.5GU6A.1	COAD	Normal	0.429856951
GTEX.ZVT4.2626.SM.5N9GJ.1	COAD	Normal	0.454491777
GTEX.ZVZQ.2626.SM.59HLB.1	COAD	Normal	0.337083076
GTEX.ZXES.1626.SM.5NQ7L.1	COAD	Normal	0.872631791
GTEX.ZXES.1726.SM.5E43G.1	COAD	Normal	0.371168515
GTEX.ZY6K.1226.SM.5GZYL.1	COAD	Normal	2.626672753
GTEX.ZY6K.1326.SM.5GZWP.1	COAD	Normal	0.413160776
GTEX.ZYFC.2626.SM.5NQ6S.1	COAD	Normal	0.418135964
GTEX.ZYFD.2226.SM.5E43P.1	COAD	Normal	0.224657734
GTEX.ZYFG.1826.SM.5GZWX.1	COAD	Normal	0.558953302
GTEX.ZYFG.1926.SM.5GID5.1	COAD	Normal	0.447526301
GTEX.ZYT6.2826.SM.5GICX.1	COAD	Normal	0.139993302
GTEX.ZYVF.2826.SM.5GIDK.1	COAD	Normal	0.73092249
GTEX.ZYY3.2226.SM.5E45A.1	COAD	Normal	1.168000125
GTEX.ZZ64.0726.SM.5GZX4.1	COAD	Normal	2.79763559
GTEX.ZZ64.0826.SM.5E449.1	COAD	Normal	0.520648536
TCGA.V5.A7RC.06	ESCA	Tumor	5.408134179
TCGA.2H.A9GF.01	ESCA	Tumor	5.629449186
TCGA.2H.A9GG.01	ESCA	Tumor	4.38271999
TCGA.2H.A9GH.01	ESCA	Tumor	5.70141354
TCGA.2H.A9GI.01	ESCA	Tumor	4.748494998
TCGA.2H.A9GJ.01	ESCA	Tumor	4.827177448
TCGA.2H.A9GK.01	ESCA	Tumor	4.640973817
TCGA.2H.A9GL.01	ESCA	Tumor	5.819518515
TCGA.2H.A9GM.01	ESCA	Tumor	5.338938543
TCGA.2H.A9GN.01	ESCA	Tumor	5.317450783
TCGA.2H.A9GO.01	ESCA	Tumor	5.514243663
TCGA.2H.A9GQ.01	ESCA	Tumor	5.350954895
TCGA.2H.A9GR.01	ESCA	Tumor	5.261112581
TCGA.IC.A6RE.01	ESCA	Tumor	6.070274456
TCGA.IC.A6RF.01	ESCA	Tumor	4.829782893
TCGA.IG.A3I8.01	ESCA	Tumor	6.181258199
TCGA.IG.A3QL.01	ESCA	Tumor	6.015406461
TCGA.IG.A3YA.01	ESCA	Tumor	6.020035536
TCGA.IG.A3YB.01	ESCA	Tumor	3.643166456
TCGA.IG.A3YC.01	ESCA	Tumor	6.119254625
TCGA.IG.A4P3.01	ESCA	Tumor	5.557204375
TCGA.IG.A4QS.01	ESCA	Tumor	4.61864527
TCGA.IG.A50L.01	ESCA	Tumor	6.700775855
TCGA.IG.A51D.01	ESCA	Tumor	5.948679427
TCGA.IG.A5B8.01	ESCA	Tumor	5.132112423
TCGA.IG.A5S3.01	ESCA	Tumor	5.068052536
TCGA.IG.A625.01	ESCA	Tumor	4.732278347
TCGA.IG.A6QS.01	ESCA	Tumor	6.57574978
TCGA.IG.A7DP.01	ESCA	Tumor	4.69389998
TCGA.IG.A8O2.01	ESCA	Tumor	6.324018308
TCGA.IG.A97H.01	ESCA	Tumor	5.342547173
TCGA.IG.A97I.01	ESCA	Tumor	5.677398172
TCGA.JY.A6FA.01	ESCA	Tumor	6.313623292
TCGA.JY.A6FB.01	ESCA	Tumor	6.226814734
TCGA.JY.A6FD.01	ESCA	Tumor	5.206780066
TCGA.JY.A6FE.01	ESCA	Tumor	6.457760901
TCGA.JY.A6FG.01	ESCA	Tumor	2.405390985
TCGA.JY.A6FH.01	ESCA	Tumor	6.332721647
TCGA.JY.A938.01	ESCA	Tumor	6.213277874
TCGA.JY.A939.01	ESCA	Tumor	3.937153448
TCGA.JY.A93C.01	ESCA	Tumor	4.434404555
TCGA.JY.A93D.01	ESCA	Tumor	4.548896718
TCGA.JY.A93E.01	ESCA	Tumor	5.244403036
TCGA.JY.A93F.01	ESCA	Tumor	4.843362962
TCGA.KH.A6WC.01	ESCA	Tumor	3.5059081
TCGA.L5.A43C.01	ESCA	Tumor	5.104980583
TCGA.L5.A43E.01	ESCA	Tumor	4.648855397
TCGA.L5.A43J.01	ESCA	Tumor	4.334846387
TCGA.L5.A4OE.01	ESCA	Tumor	5.21510875
TCGA.L5.A4OG.01	ESCA	Tumor	5.185062042
TCGA.L5.A4OH.01	ESCA	Tumor	5.676412837
TCGA.L5.A4OI.01	ESCA	Tumor	5.589026711
TCGA.L5.A4OJ.01	ESCA	Tumor	5.791668419
TCGA.L5.A4OM.01	ESCA	Tumor	6.066464863
TCGA.L5.A4ON.01	ESCA	Tumor	5.064909256
TCGA.L5.A4OO.01	ESCA	Tumor	4.338762286
TCGA.L5.A4OP.01	ESCA	Tumor	4.636900879
TCGA.L5.A4OS.01	ESCA	Tumor	4.772111594
TCGA.L5.A4OT.01	ESCA	Tumor	4.783201797
TCGA.L5.A4OU.01	ESCA	Tumor	6.076358752
TCGA.L5.A4OW.01	ESCA	Tumor	5.971452789
TCGA.L5.A4OX.01	ESCA	Tumor	6.13839793
TCGA.L5.A88S.01	ESCA	Tumor	4.781937
TCGA.L5.A88T.01	ESCA	Tumor	3.907071383
TCGA.L5.A88V.01	ESCA	Tumor	5.599583298
TCGA.L5.A88W.01	ESCA	Tumor	4.704126477
TCGA.L5.A88Y.01	ESCA	Tumor	4.271561224
TCGA.L5.A88Z.01	ESCA	Tumor	4.034942568
TCGA.L5.A891.01	ESCA	Tumor	5.943597588
TCGA.L5.A893.01	ESCA	Tumor	6.026088912
TCGA.L5.A8NE.01	ESCA	Tumor	5.667136292
TCGA.L5.A8NF.01	ESCA	Tumor	5.851095881
TCGA.L5.A8NG.01	ESCA	Tumor	5.044473889
TCGA.L5.A8NH.01	ESCA	Tumor	5.823909022
TCGA.L5.A8NI.01	ESCA	Tumor	5.63023736
TCGA.L5.A8NJ.01	ESCA	Tumor	6.380914192
TCGA.L5.A8NK.01	ESCA	Tumor	3.430539979
TCGA.L5.A8NL.01	ESCA	Tumor	5.516558846
TCGA.L5.A8NM.01	ESCA	Tumor	6.43696785
TCGA.L5.A8NN.01	ESCA	Tumor	5.582169941
TCGA.L5.A8NQ.01	ESCA	Tumor	4.70378814
TCGA.L5.A8NR.01	ESCA	Tumor	5.079983946
TCGA.L5.A8NS.01	ESCA	Tumor	5.073799547
TCGA.L5.A8NT.01	ESCA	Tumor	4.323192776
TCGA.L5.A8NU.01	ESCA	Tumor	4.273121578
TCGA.L5.A8NV.01	ESCA	Tumor	4.931080716
TCGA.L5.A8NW.01	ESCA	Tumor	4.782012723
TCGA.L7.A56G.01	ESCA	Tumor	4.973632459
TCGA.L7.A6VZ.01	ESCA	Tumor	5.279906579
TCGA.LN.A49M.01	ESCA	Tumor	5.563857179
TCGA.LN.A49O.01	ESCA	Tumor	6.481051932
TCGA.LN.A49P.01	ESCA	Tumor	5.085870313
TCGA.LN.A49S.01	ESCA	Tumor	5.417130118
TCGA.LN.A49U.01	ESCA	Tumor	5.624966487
TCGA.LN.A49W.01	ESCA	Tumor	6.030232305
TCGA.LN.A49X.01	ESCA	Tumor	5.734462423
TCGA.LN.A49Y.01	ESCA	Tumor	5.619127144
TCGA.LN.A4A1.01	ESCA	Tumor	4.639472149
TCGA.LN.A4A3.01	ESCA	Tumor	5.057379972
TCGA.LN.A4A4.01	ESCA	Tumor	4.962934173
TCGA.LN.A4A5.01	ESCA	Tumor	5.818964879
TCGA.LN.A4A8.01	ESCA	Tumor	7.039192652
TCGA.LN.A4A9.01	ESCA	Tumor	3.934227709
TCGA.LN.A4MQ.01	ESCA	Tumor	5.534171438
TCGA.LN.A5U5.01	ESCA	Tumor	6.818106501
TCGA.LN.A5U6.01	ESCA	Tumor	4.025954522
TCGA.LN.A5U7.01	ESCA	Tumor	6.758866838
TCGA.LN.A7HV.01	ESCA	Tumor	6.577431402
TCGA.LN.A7HW.01	ESCA	Tumor	5.667394298
TCGA.LN.A7HX.01	ESCA	Tumor	5.332339496
TCGA.LN.A7HY.01	ESCA	Tumor	5.609623323
TCGA.LN.A7HZ.01	ESCA	Tumor	6.483279494
TCGA.LN.A8HZ.01	ESCA	Tumor	5.78818653
TCGA.LN.A8I0.01	ESCA	Tumor	5.17176208
TCGA.LN.A8I1.01	ESCA	Tumor	5.028321473
TCGA.LN.A9FO.01	ESCA	Tumor	6.618248287
TCGA.LN.A9FP.01	ESCA	Tumor	3.282484715
TCGA.LN.A9FQ.01	ESCA	Tumor	5.118929458
TCGA.LN.A9FR.01	ESCA	Tumor	4.910585813
TCGA.M9.A5M8.01	ESCA	Tumor	6.426500666
TCGA.Q9.A6FW.01	ESCA	Tumor	4.240436576
TCGA.R6.A6DN.01	ESCA	Tumor	6.690077268
TCGA.R6.A6DQ.01	ESCA	Tumor	6.002739723
TCGA.R6.A6KZ.01	ESCA	Tumor	5.727526076
TCGA.R6.A6L4.01	ESCA	Tumor	4.704569364
TCGA.R6.A6XG.01	ESCA	Tumor	5.702472561
TCGA.R6.A6XQ.01	ESCA	Tumor	6.024585873
TCGA.R6.A6Y0.01	ESCA	Tumor	4.743158023
TCGA.R6.A8W5.01	ESCA	Tumor	5.325669693
TCGA.R6.A8W8.01	ESCA	Tumor	6.136559621
TCGA.R6.A8WC.01	ESCA	Tumor	6.92018157
TCGA.R6.A8WG.01	ESCA	Tumor	5.876853948
TCGA.RE.A7BO.01	ESCA	Tumor	5.486935815
TCGA.S8.A6BV.01	ESCA	Tumor	4.611106545
TCGA.S8.A6BW.01	ESCA	Tumor	5.556436387
TCGA.V5.A7RB.01	ESCA	Tumor	5.126203492
TCGA.V5.A7RC.01	ESCA	Tumor	5.379885536
TCGA.V5.A7RE.01	ESCA	Tumor	5.41208198
TCGA.V5.AASV.01	ESCA	Tumor	6.396266966
TCGA.V5.AASW.01	ESCA	Tumor	6.317282113
TCGA.V5.AASX.01	ESCA	Tumor	5.85997954
TCGA.VR.A8EO.01	ESCA	Tumor	6.213005057
TCGA.VR.A8EP.01	ESCA	Tumor	4.885369864
TCGA.VR.A8EQ.01	ESCA	Tumor	5.912144876
TCGA.VR.A8ER.01	ESCA	Tumor	4.739970727
TCGA.VR.A8ET.01	ESCA	Tumor	3.411580021
TCGA.VR.A8EU.01	ESCA	Tumor	5.683695789
TCGA.VR.A8EW.01	ESCA	Tumor	5.732074164
TCGA.VR.A8EX.01	ESCA	Tumor	5.201824077
TCGA.VR.A8EY.01	ESCA	Tumor	5.863038461
TCGA.VR.A8EZ.01	ESCA	Tumor	6.780414647
TCGA.VR.A8Q7.01	ESCA	Tumor	5.177463867
TCGA.VR.AA4D.01	ESCA	Tumor	6.274283411
TCGA.VR.AA4G.01	ESCA	Tumor	5.963054594
TCGA.VR.AA7I.01	ESCA	Tumor	4.958245297
TCGA.XP.A8T6.01	ESCA	Tumor	5.397558417
TCGA.XP.A8T8.01	ESCA	Tumor	6.818433269
TCGA.Z6.A8JD.01	ESCA	Tumor	5.815354677
TCGA.Z6.A8JE.01	ESCA	Tumor	6.243145098
TCGA.Z6.A9VB.01	ESCA	Tumor	6.557661494
TCGA.Z6.AAPN.01	ESCA	Tumor	4.696616619
TCGA.ZR.A9CJ.01	ESCA	Tumor	4.899088611
TCGA.IC.A6RE.11	ESCA	Normal	3.126204964
TCGA.IC.A6RF.11	ESCA	Normal	3.414470704
TCGA.L5.A43C.11	ESCA	Normal	0.715693753
TCGA.L5.A4OF.11	ESCA	Normal	4.843270385
TCGA.L5.A4OG.11	ESCA	Normal	2.099533679
TCGA.L5.A4OJ.11	ESCA	Normal	2.034428586
TCGA.L5.A4OO.11	ESCA	Normal	1.011833414
TCGA.L5.A4OQ.11	ESCA	Normal	1.575774586
TCGA.L5.A4OR.11	ESCA	Normal	1.530535308
TCGA.V5.A7RE.11	ESCA	Normal	4.147813518
TCGA.V5.AASX.11	ESCA	Normal	5.14311251
GTEX.111CU.0626.SM.5EGHL	ESCA	Normal	0.785425004
GTEX.111CU.0726.SM.5GZYD	ESCA	Normal	4.162693432
GTEX.111CU.0826.SM.5EGIJ	ESCA	Normal	0.503348735
GTEX.111YS.0826.SM.5GZYK	ESCA	Normal	0.538140809
GTEX.111YS.0926.SM.5EGGI	ESCA	Normal	4.792334806
GTEX.111YS.1026.SM.5GZYE	ESCA	Normal	0.341302653
GTEX.1122O.1626.SM.5N9CX	ESCA	Normal	0.344146748
GTEX.1122O.1726.SM.5GICM	ESCA	Normal	2.903423966
GTEX.1122O.1826.SM.5EGIP	ESCA	Normal	0.791355669
GTEX.113JC.0926.SM.5H114	ESCA	Normal	0.187767747
GTEX.113JC.1026.SM.5H117	ESCA	Normal	0.465817783
GTEX.117YW.1926.SM.5H121	ESCA	Normal	3.297484916
GTEX.117YW.2026.SM.5N9BH	ESCA	Normal	0.473007568
GTEX.117YX.1826.SM.5H12K	ESCA	Normal	0.524264315
GTEX.1192X.1826.SM.5GIE2	ESCA	Normal	0.706375832
GTEX.11DXX.1026.SM.5H11E	ESCA	Normal	1.132247798
GTEX.11DXX.1126.SM.5GZZK	ESCA	Normal	4.619413011
GTEX.11DXX.1226.SM.5GICD	ESCA	Normal	1.581110175
GTEX.11DXY.1326.SM.5987Z	ESCA	Normal	0.304744658
GTEX.11DXY.1426.SM.5N9CN	ESCA	Normal	2.804053559
GTEX.11DXY.1526.SM.5H129	ESCA	Normal	0.384933947
GTEX.11DXZ.1026.SM.5N9D5	ESCA	Normal	0.694746501
GTEX.11DXZ.1226.SM.5H11L	ESCA	Normal	3.481557281
GTEX.11DYG.1326.SM.5N9DO	ESCA	Normal	3.979110755
GTEX.11DYG.1426.SM.5A5JR	ESCA	Normal	0.160274831
GTEX.11DYG.1926.SM.5H12I	ESCA	Normal	0.277151611
GTEX.11DZ1.2026.SM.5A5KG	ESCA	Normal	4.032100843
GTEX.11EI6.1526.SM.5P9GL	ESCA	Normal	3.716990894
GTEX.11EM3.0726.SM.5GZZM	ESCA	Normal	0.784671485
GTEX.11EM3.0826.SM.5N9CC	ESCA	Normal	4.675251386
GTEX.11EM3.0926.SM.5A5KK	ESCA	Normal	0.526870086
GTEX.11EMC.2226.SM.5A5JW	ESCA	Normal	4.519793486
GTEX.11EQ9.0726.SM.5A5K2	ESCA	Normal	3.344402441
GTEX.11EQ9.0826.SM.5986Y	ESCA	Normal	0.556797247
GTEX.11EQ9.0926.SM.5HL6I	ESCA	Normal	0.393855477
GTEX.11GS4.1426.SM.5N9D2	ESCA	Normal	0.293958979
GTEX.11GSP.1726.SM.5A5LI	ESCA	Normal	0.224534263
GTEX.11GSP.1826.SM.5N9DQ	ESCA	Normal	4.154615611
GTEX.11I78.1426.SM.5PNVY	ESCA	Normal	0.539332545
GTEX.11I78.1526.SM.5A5K7	ESCA	Normal	3.926948248
GTEX.11LCK.1526.SM.5HL64	ESCA	Normal	0.379842727
GTEX.11LCK.1626.SM.5PNYB	ESCA	Normal	0.442226945
GTEX.11LCK.1726.SM.5S2OQ	ESCA	Normal	4.655924213
GTEX.11NSD.1126.SM.5N9BQ	ESCA	Normal	4.13422094
GTEX.11NSD.1226.SM.5986Q	ESCA	Normal	0.380396992
GTEX.11NUK.1326.SM.5P9GN	ESCA	Normal	4.578938713
GTEX.11NUK.1426.SM.5HL68	ESCA	Normal	0.140647793
GTEX.11NUK.1726.SM.5A5L2	ESCA	Normal	0.486353976
GTEX.11O72.1926.SM.5PNW1	ESCA	Normal	0.231678162
GTEX.11O72.2026.SM.5N9G8	ESCA	Normal	0.340505301
GTEX.11OF3.2226.SM.5986F	ESCA	Normal	0.417596013
GTEX.11OF3.2326.SM.5GU73	ESCA	Normal	0.511973982
GTEX.11ONC.1426.SM.5N9F4	ESCA	Normal	0.288890061
GTEX.11ONC.1526.SM.5GU6S	ESCA	Normal	3.83491343
GTEX.11P7K.1226.SM.5HL4X	ESCA	Normal	0.511063157
GTEX.11P7K.1326.SM.5BC5G	ESCA	Normal	2.261229909
GTEX.11P7K.1426.SM.5EGKY	ESCA	Normal	0.56315813
GTEX.11P81.0826.SM.5P9GR	ESCA	Normal	3.861955364
GTEX.11P81.0926.SM.59874	ESCA	Normal	0.502228749
GTEX.11P81.1026.SM.5GU54	ESCA	Normal	0.34879896
GTEX.11P82.0426.SM.5HL5D	ESCA	Normal	0.322735778
GTEX.11P82.0526.SM.5986P	ESCA	Normal	3.177917792
GTEX.11P82.0626.SM.5PNYK	ESCA	Normal	0.557973676
GTEX.11TT1.0426.SM.5EGI9	ESCA	Normal	0.289716448
GTEX.11TT1.0526.SM.5P9JO	ESCA	Normal	4.231125158
GTEX.11TT1.0626.SM.5GU4X	ESCA	Normal	0.764346155
GTEX.11TUW.1226.SM.5GU7C	ESCA	Normal	0.382169209
GTEX.11TUW.1326.SM.5EQKV	ESCA	Normal	3.547203025
GTEX.11UD2.1226.SM.5EQMI	ESCA	Normal	0.114007139
GTEX.11UD2.1526.SM.5EQLQ	ESCA	Normal	0.10197273
GTEX.11VI4.0526.SM.5EQ48	ESCA	Normal	3.134549534
GTEX.11VI4.0626.SM.5EQLO	ESCA	Normal	0.600269754
GTEX.11VI4.0826.SM.5GU5N	ESCA	Normal	1.25761413
GTEX.11WQK.1826.SM.5EQM2	ESCA	Normal	0.345169251
GTEX.11WQK.2226.SM.5CVL7	ESCA	Normal	0.209016592
GTEX.11XUK.0726.SM.5EQMX	ESCA	Normal	0.6296597
GTEX.11XUK.0826.SM.5GU6P	ESCA	Normal	3.04649106
GTEX.11XUK.0926.SM.5EQL3	ESCA	Normal	0.501515577
GTEX.11ZTS.2626.SM.5EGIC	ESCA	Normal	4.268284667
GTEX.11ZTS.2726.SM.5EQLU	ESCA	Normal	0.340163443
GTEX.11ZTT.0926.SM.5EQMS	ESCA	Normal	0.818768773
GTEX.11ZU8.1526.SM.5EGHX	ESCA	Normal	3.865918815
GTEX.11ZUS.0926.SM.5FQSY	ESCA	Normal	0.225398337
GTEX.1211K.0926.SM.5FQTL	ESCA	Normal	4.021479727
GTEX.1211K.1026.SM.5EQ4B	ESCA	Normal	0.288771967
GTEX.1211K.1326.SM.5FQV2	ESCA	Normal	0.3822799
GTEX.1212Z.2026.SM.5N9EA	ESCA	Normal	0.389897162
GTEX.1212Z.2126.SM.5FQTM	ESCA	Normal	4.422905743
GTEX.12696.1326.SM.5FQTJ	ESCA	Normal	4.168321116
GTEX.12696.1426.SM.5EGJ6	ESCA	Normal	0.765704465
GTEX.12696.1526.SM.5EGL6	ESCA	Normal	0.589284107
GTEX.1269C.1026.SM.5N9EY	ESCA	Normal	2.722466024
GTEX.12BJ1.1426.SM.5BC5Q	ESCA	Normal	1.653977179
GTEX.12BJ1.1526.SM.5LUAQ	ESCA	Normal	0.917240784
GTEX.12BJ1.1626.SM.5HL8Y	ESCA	Normal	2.080657663
GTEX.12C56.0426.SM.5FQU1	ESCA	Normal	0.550900665
GTEX.12C56.1126.SM.5FQTO	ESCA	Normal	0.970706433
GTEX.12C56.1226.SM.5FQSU	ESCA	Normal	3.509695842
GTEX.12KS4.0926.SM.5BC5S	ESCA	Normal	3.448240225
GTEX.12KS4.1026.SM.5FQTD	ESCA	Normal	1.945233123
GTEX.12WSA.1426.SM.5EGJU	ESCA	Normal	4.034743949
GTEX.12WSD.1826.SM.5GCOA	ESCA	Normal	3.744161096
GTEX.12WSD.1926.SM.5GCOV	ESCA	Normal	0.40294042
GTEX.12WSD.2026.SM.5HL7D	ESCA	Normal	0.474773476
GTEX.12WSG.5007.SM.7DUGZ	ESCA	Normal	4.111031312
GTEX.12WSJ.0726.SM.5GCN6	ESCA	Normal	0.408603179
GTEX.12WSJ.0826.SM.5PNWV	ESCA	Normal	2.202887833
GTEX.12WSK.1126.SM.5LZV8	ESCA	Normal	2.996750279
GTEX.12WSK.1326.SM.5CVNM	ESCA	Normal	0.487486349
GTEX.12WSL.1226.SM.5DUXE	ESCA	Normal	0.755058478
GTEX.12WSL.1326.SM.5LZVW	ESCA	Normal	1.73508887
GTEX.12WSL.1526.SM.5GCP8	ESCA	Normal	4.982765463
GTEX.12WSN.1826.SM.5LZUT	ESCA	Normal	0.645056013
GTEX.12WSN.5013.SM.7P8P9	ESCA	Normal	4.271276259
GTEX.12WSN.5016.SM.7DUGY	ESCA	Normal	0.457961944
GTEX.12ZZW.1726.SM.5DUVD	ESCA	Normal	4.609991295
GTEX.12ZZX.1326.SM.5DUWI	ESCA	Normal	2.668119125
GTEX.12ZZY.1426.SM.5N9EI	ESCA	Normal	3.407760619
GTEX.12ZZY.1526.SM.5LZWF	ESCA	Normal	0.512783121
GTEX.13111.0826.SM.5LZV3	ESCA	Normal	4.289834465
GTEX.13111.0926.SM.5DUVQ	ESCA	Normal	0.165815488
GTEX.13111.1126.SM.5GCMZ	ESCA	Normal	0.092856911
GTEX.13113.0626.SM.5GCP2	ESCA	Normal	1.156396617
GTEX.13113.5010.SM.7RHFP	ESCA	Normal	0.876958896
GTEX.131XE.1226.SM.5EGKF	ESCA	Normal	0.569199413
GTEX.131XE.1426.SM.5HL7V	ESCA	Normal	2.74824653
GTEX.131XE.1526.SM.5KM1A	ESCA	Normal	0.115832299
GTEX.131XF.0826.SM.5GICG	ESCA	Normal	4.9202933
GTEX.131XF.1126.SM.5HL8J	ESCA	Normal	0.244034582
GTEX.131XF.5007.SM.7PC34	ESCA	Normal	0.567058626
GTEX.131XG.0926.SM.5LZW5	ESCA	Normal	0.616075342
GTEX.131XG.1026.SM.5GCMX	ESCA	Normal	3.18030702
GTEX.131XG.1126.SM.5DUWR	ESCA	Normal	0.52115127
GTEX.131YS.1426.SM.5IJF7	ESCA	Normal	3.524815928
GTEX.132AR.2226.SM.5J2NT	ESCA	Normal	1.916858765
GTEX.132AR.2326.SM.5IJDY	ESCA	Normal	0.402394751
GTEX.132AR.2526.SM.5PNVM	ESCA	Normal	0.63301264
GTEX.132NY.2026.SM.5L3FM	ESCA	Normal	0.686791838
GTEX.132Q8.1826.SM.5EGIY	ESCA	Normal	3.049282249
GTEX.132QS.1426.SM.5P9GE	ESCA	Normal	4.242602506
GTEX.132QS.1526.SM.5J2MV	ESCA	Normal	1.317882883
GTEX.132QS.1626.SM.5K7YZ	ESCA	Normal	0.697151067
GTEX.1339X.1126.SM.5J2OI	ESCA	Normal	0.637563879
GTEX.133LE.0626.SM.5IFFJ	ESCA	Normal	5.657354182
GTEX.133LE.0726.SM.5P9IZ	ESCA	Normal	1.425996321
GTEX.1399Q.1126.SM.5P9JA	ESCA	Normal	3.349082146
GTEX.1399R.0726.SM.5KM2A	ESCA	Normal	0.327802315
GTEX.1399R.0826.SM.5IJEL	ESCA	Normal	3.053806444
GTEX.1399R.0926.SM.5J2N8	ESCA	Normal	0.127620074
GTEX.1399S.1326.SM.5P9GH	ESCA	Normal	3.627606838
GTEX.1399S.1526.SM.5P9JC	ESCA	Normal	0.991390325
GTEX.1399T.1426.SM.664M8	ESCA	Normal	0.457751869
GTEX.1399U.1026.SM.5J1OC	ESCA	Normal	4.416839742
GTEX.1399U.1226.SM.5K7XT	ESCA	Normal	0.545869551
GTEX.1399U.1426.SM.5J1N8	ESCA	Normal	0.401630467
GTEX.139D8.1426.SM.5IJEX	ESCA	Normal	0.548831154
GTEX.139T6.0626.SM.5IFF9	ESCA	Normal	4.233427944
GTEX.139T6.0726.SM.5PNVK	ESCA	Normal	0.592827755
GTEX.139T6.0826.SM.5J1O2	ESCA	Normal	0.21549223
GTEX.139TU.1226.SM.5J2NL	ESCA	Normal	4.275007047
GTEX.139TU.1326.SM.5LZXW	ESCA	Normal	0.39988201
GTEX.139UW.1126.SM.5IJEJ	ESCA	Normal	4.653633311
GTEX.139YR.1626.SM.5IJGK	ESCA	Normal	1.653977179
GTEX.139YR.1726.SM.5IFFK	ESCA	Normal	3.328980037
GTEX.139YR.1826.SM.5LZXA	ESCA	Normal	0.461423785
GTEX.13CF3.1526.SM.5J2NB	ESCA	Normal	0.887993096
GTEX.13CF3.1626.SM.5IFG9	ESCA	Normal	4.40599236
GTEX.13CF3.1726.SM.5LU9E	ESCA	Normal	0.566669051
GTEX.13D11.1826.SM.5J2NM	ESCA	Normal	0.606347467
GTEX.13D11.1926.SM.5IFGB	ESCA	Normal	3.384602458
GTEX.13D11.2026.SM.5IJBK	ESCA	Normal	1.123003954
GTEX.13FH7.0526.SM.5IJF8	ESCA	Normal	4.443606651
GTEX.13FH7.0626.SM.5KLZD	ESCA	Normal	0.507211103
GTEX.13FH7.0726.SM.5J2NK	ESCA	Normal	0.924479992
GTEX.13FHO.1726.SM.DPRZX	ESCA	Normal	3.679198571
GTEX.13FHO.1826.SM.5K7Y6	ESCA	Normal	1.918004519
GTEX.13FHP.1526.SM.5IJGE	ESCA	Normal	2.030336078
GTEX.13FHP.1626.SM.5N9FK	ESCA	Normal	0.304627854
GTEX.13FLV.1126.SM.5J2NO	ESCA	Normal	2.917049787
GTEX.13FLV.1226.SM.5IJBZ	ESCA	Normal	0.06462077
GTEX.13FLV.1326.SM.5L3EJ	ESCA	Normal	0.344033092
GTEX.13FTW.1526.SM.5LZXC	ESCA	Normal	1.020768865
GTEX.13FTW.1626.SM.5KM4N	ESCA	Normal	3.885574364
GTEX.13FTW.1926.SM.5K7Y4	ESCA	Normal	1.810648748
GTEX.13FTX.0526.SM.5IFGS	ESCA	Normal	3.409255147
GTEX.13G51.0926.SM.5IFFU	ESCA	Normal	3.857980995
GTEX.13G51.1026.SM.5K7YQ	ESCA	Normal	0.192699178
GTEX.13JVG.2026.SM.5KM1N	ESCA	Normal	3.604071324
GTEX.13N1W.1926.SM.5IJCH	ESCA	Normal	0.165043649
GTEX.13NYB.0826.SM.5MR4V	ESCA	Normal	0.395282204
GTEX.13NYB.0926.SM.5IFFA	ESCA	Normal	2.123997204
GTEX.13NYB.1326.SM.5K7Y1	ESCA	Normal	0.15885403
GTEX.13NZB.1226.SM.5J2MW	ESCA	Normal	4.446917865
GTEX.13O1R.1326.SM.5IJF5	ESCA	Normal	4.199279721
GTEX.13O1R.1526.SM.5J1O7	ESCA	Normal	0.187387707
GTEX.13O21.0626.SM.5IJDI	ESCA	Normal	4.106013238
GTEX.13O21.0726.SM.5L3EG	ESCA	Normal	0.705579862
GTEX.13O21.0826.SM.5J2NU	ESCA	Normal	0.32803219
GTEX.13O3P.1326.SM.5K7Y8	ESCA	Normal	0.215367972
GTEX.13O3P.2726.SM.5KM2R	ESCA	Normal	0.378511623
GTEX.13O3Q.0826.SM.5IFGF	ESCA	Normal	3.539779192
GTEX.13O61.0926.SM.5IFFE	ESCA	Normal	2.506144903
GTEX.13O61.1026.SM.5L3F6	ESCA	Normal	0.422233001
GTEX.13O61.1226.SM.5KM21	ESCA	Normal	0.397036241
GTEX.13OVG.0626.SM.5IFEP	ESCA	Normal	4.024142346
GTEX.13OVG.0926.SM.5J2OJ	ESCA	Normal	0.589284107
GTEX.13OVG.1026.SM.5KLZ3	ESCA	Normal	0.386148755
GTEX.13OVH.1826.SM.5K7YW	ESCA	Normal	0.751378022
GTEX.13OVI.2526.SM.5KM4V	ESCA	Normal	0.42921423
GTEX.13OVI.2626.SM.5KM4T	ESCA	Normal	3.037557935
GTEX.13OVJ.1226.SM.5L3HA	ESCA	Normal	3.422098415
GTEX.13OVJ.1326.SM.5K7Z9	ESCA	Normal	0.502432447
GTEX.13OVJ.1426.SM.5K7Z2	ESCA	Normal	0.219462839
GTEX.13OVK.1126.SM.6PAMR	ESCA	Normal	3.071419456
GTEX.13OVK.1226.SM.6M473	ESCA	Normal	0.981487368
GTEX.13OVL.1926.SM.5KM14	ESCA	Normal	0.137031292
GTEX.13OVL.2726.SM.5J2MP	ESCA	Normal	0.196229326
GTEX.13OW6.1426.SM.5L3EU	ESCA	Normal	0.49241724
GTEX.13OW6.1626.SM.5IJD5	ESCA	Normal	0.525968621
GTEX.13OW7.1926.SM.5LUB4	ESCA	Normal	0.472695713
GTEX.13OW8.2226.SM.5K7Z4	ESCA	Normal	0.34879896
GTEX.13OW8.2326.SM.5L3I9	ESCA	Normal	3.394788497
GTEX.13OW8.2426.SM.9WPNM	ESCA	Normal	0.380507819
GTEX.13PL7.0226.SM.731DT	ESCA	Normal	2.008988783
GTEX.13PL7.0326.SM.5IJEK	ESCA	Normal	0.962734091
GTEX.13PL7.0526.SM.5J2MQ	ESCA	Normal	0.372394965
GTEX.13PVQ.1726.SM.5IFF3	ESCA	Normal	4.539158811
GTEX.13PVQ.1826.SM.5L3GU	ESCA	Normal	0.584770129
GTEX.13PVQ.1926.SM.5L3GN	ESCA	Normal	0.238053099
GTEX.13PVR.1826.SM.5Q5CC	ESCA	Normal	3.176163174
GTEX.13PVR.2026.SM.73KXT	ESCA	Normal	0.281312491
GTEX.13QBU.0826.SM.5IJBU	ESCA	Normal	1.25761413
GTEX.13QBU.0926.SM.5K7WQ	ESCA	Normal	0.284632576
GTEX.13QBU.1026.SM.5LU3R	ESCA	Normal	3.158983251
GTEX.13QIC.2026.SM.5N9G9	ESCA	Normal	0.142870845
GTEX.13QJ3.1726.SM.5RQK9	ESCA	Normal	2.844586516
GTEX.13QJ3.1826.SM.5S2PT	ESCA	Normal	0.136755752
GTEX.13QJ3.1926.SM.5QGQM	ESCA	Normal	0.403813062
GTEX.13RTJ.1426.SM.793B3	ESCA	Normal	0.090663768
GTEX.13RTK.0426.SM.5RQHT	ESCA	Normal	0.714135594
GTEX.13RTK.0526.SM.5S2QF	ESCA	Normal	3.326824938
GTEX.13RTK.0626.SM.5Q5EK	ESCA	Normal	0.277389699
GTEX.13S86.0726.SM.5Q5DH	ESCA	Normal	0.336854639
GTEX.13S86.0826.SM.5SI6J	ESCA	Normal	3.414270864
GTEX.13SLX.1726.SM.5Q5E5	ESCA	Normal	3.362049012
GTEX.13SLX.1926.SM.5ZZUR	ESCA	Normal	0.161049225
GTEX.13U4I.1126.SM.5LU3S	ESCA	Normal	4.018812186
GTEX.13U4I.1226.SM.5LU5M	ESCA	Normal	0.543891766
GTEX.13U4I.1326.SM.5KM25	ESCA	Normal	0.673556424
GTEX.13VXT.1826.SM.5KM2F	ESCA	Normal	0.340163443
GTEX.13VXU.1126.SM.5LU3U	ESCA	Normal	0.507109594
GTEX.13W3W.1626.SM.5LU35	ESCA	Normal	3.694880193
GTEX.13W3W.1726.SM.5LU4A	ESCA	Normal	0.528371278
GTEX.13W3W.1826.SM.5IJDE	ESCA	Normal	0.592827755
GTEX.13W46.1926.SM.5J2MF	ESCA	Normal	3.894332742
GTEX.13X6H.1326.SM.5LU42	ESCA	Normal	4.903520374
GTEX.13X6H.1426.SM.5SI91	ESCA	Normal	0.486559928
GTEX.13X6H.1526.SM.5Q5E2	ESCA	Normal	1.169925001
GTEX.13X6I.1026.SM.5LU4C	ESCA	Normal	2.872040725
GTEX.13X6J.1626.SM.5Q5CV	ESCA	Normal	0.521050737
GTEX.13X6J.1726.SM.5TDCS	ESCA	Normal	0.492827388
GTEX.13X6K.2126.SM.5O9D4	ESCA	Normal	4.499527024
GTEX.13X6K.2226.SM.79OMI	ESCA	Normal	0.201382936
GTEX.13YAN.1826.SM.5LU3Q	ESCA	Normal	0.522959662
GTEX.13YAN.1926.SM.7EPH9	ESCA	Normal	3.889473543
GTEX.13YAN.2026.SM.5Q5EY	ESCA	Normal	0.719314887
GTEX.144FL.2626.SM.5TDCW	ESCA	Normal	0.791022195
GTEX.144FL.2726.SM.5O98Z	ESCA	Normal	4.647890091
GTEX.144GL.2226.SM.79OMD	ESCA	Normal	0.445302942
GTEX.144GM.1426.SM.5LU31	ESCA	Normal	2.893168026
GTEX.144GM.1526.SM.79OJM	ESCA	Normal	1.147957881
GTEX.144GM.1626.SM.5O9AG	ESCA	Normal	0.582556003
GTEX.144GN.0626.SM.5O9B2	ESCA	Normal	4.418189948
GTEX.144GO.2726.SM.5O9A2	ESCA	Normal	4.181102551
GTEX.145LS.1826.SM.5LUAZ	ESCA	Normal	4.167518504
GTEX.145LS.2026.SM.5Q5D7	ESCA	Normal	1.267236142
GTEX.145LT.1126.SM.5LUA1	ESCA	Normal	3.191404729
GTEX.145LT.1226.SM.5Q5BZ	ESCA	Normal	0.549718451
GTEX.145LT.1326.SM.5O9AQ	ESCA	Normal	1.029982866
GTEX.145LU.0926.SM.79OJL	ESCA	Normal	3.311357792
GTEX.145LV.1326.SM.5S2QI	ESCA	Normal	3.198651301
GTEX.145LV.1426.SM.5Q5BV	ESCA	Normal	0.350497247
GTEX.145ME.5004.SM.7MGXP	ESCA	Normal	3.252778952
GTEX.145ME.5007.SM.7DHN8	ESCA	Normal	1.333996118
GTEX.145MF.1426.SM.5O9B6	ESCA	Normal	3.649615459
GTEX.145MF.1526.SM.5LU95	ESCA	Normal	0.669571076
GTEX.145MH.1226.SM.5RQJT	ESCA	Normal	0.409363779
GTEX.145MN.1026.SM.5NQ9G	ESCA	Normal	3.269482048
GTEX.145MN.1126.SM.5RQJB	ESCA	Normal	0.21673422
GTEX.145MO.1426.SM.DTX9W	ESCA	Normal	4.121015401
GTEX.145MO.1526.SM.5QGQC	ESCA	Normal	0.722466024
GTEX.146FH.1626.SM.5NQ9H	ESCA	Normal	0.663116867
GTEX.146FH.1726.SM.5QGQ2	ESCA	Normal	4.694880193
GTEX.146FH.1926.SM.5Q5B2	ESCA	Normal	0.706375832
GTEX.146FQ.1026.SM.5LU8I	ESCA	Normal	4.816087659
GTEX.146FQ.1126.SM.5NQBM	ESCA	Normal	0.268434394
GTEX.146FR.0426.SM.5SI97	ESCA	Normal	3.943921327
GTEX.146FR.0526.SM.5Q5EX	ESCA	Normal	0.245617353
GTEX.14753.1926.SM.5NQAA	ESCA	Normal	0.460899797
GTEX.147F3.0826.SM.5NQA7	ESCA	Normal	3.512226887
GTEX.147JS.1826.SM.5ZZWG	ESCA	Normal	0.341758085
GTEX.148VI.1026.SM.5TDDJ	ESCA	Normal	4.982765463
GTEX.148VI.1126.SM.5S2QW	ESCA	Normal	0.544880997
GTEX.148VI.1226.SM.5RQJR	ESCA	Normal	0.519541905
GTEX.148VJ.1026.SM.5LU98	ESCA	Normal	3.996388746
GTEX.148VJ.1126.SM.5NQBZ	ESCA	Normal	0.162596766
GTEX.1497J.2126.SM.5NQB8	ESCA	Normal	0.357383094
GTEX.1497J.2526.SM.5TDCE	ESCA	Normal	0.578407414
GTEX.1497J.2726.SM.5SI9W	ESCA	Normal	4.775050541
GTEX.14A6H.1326.SM.5NQBC	ESCA	Normal	2.051720116
GTEX.14AS3.0626.SM.5QGQD	ESCA	Normal	3.070561067
GTEX.14AS3.0726.SM.5S2NY	ESCA	Normal	0.626766188
GTEX.14AS3.0826.SM.5TDD5	ESCA	Normal	0.62928667
GTEX.14B4R.0326.SM.5TDDP	ESCA	Normal	3.745237332
GTEX.14B4R.0426.SM.5Q5EI	ESCA	Normal	0.430927517
GTEX.14B4R.0626.SM.5TDDQ	ESCA	Normal	0.696973088
GTEX.14BIL.1826.SM.7DUEO	ESCA	Normal	0.305795461
GTEX.14BIM.1226.SM.5SIBC	ESCA	Normal	0.445514838
GTEX.14BIM.1326.SM.7EWD1	ESCA	Normal	5.051807107
GTEX.14BIN.2626.SM.5YY8U	ESCA	Normal	0.206018004
GTEX.14BIN.2726.SM.5RQIE	ESCA	Normal	4.181102551
GTEX.14BMU.0826.SM.73KZ8	ESCA	Normal	0.720278465
GTEX.14BMU.0926.SM.5S2QB	ESCA	Normal	3.818646083
GTEX.14BMU.1026.SM.5RQJ5	ESCA	Normal	0.347098671
GTEX.14BMV.1426.SM.5S2WA	ESCA	Normal	0.27727066
GTEX.14BMV.1526.SM.793AV	ESCA	Normal	0.201006466
GTEX.14C38.2126.SM.5RQJO	ESCA	Normal	2.859969548
GTEX.14C38.2226.SM.793AW	ESCA	Normal	0.236829335
GTEX.14C5O.1626.SM.73KYH	ESCA	Normal	2.755101219
GTEX.14C5O.1726.SM.5RQI9	ESCA	Normal	1.138814469
GTEX.14C5O.2226.SM.5ZZW7	ESCA	Normal	0.168642036
GTEX.14DAQ.1426.SM.5RQJD	ESCA	Normal	3.632268215
GTEX.14DAQ.1526.SM.5ZZW8	ESCA	Normal	0.410558198
GTEX.14DAQ.1626.SM.5S2R1	ESCA	Normal	0.571919463
GTEX.14DAR.0626.SM.664MY	ESCA	Normal	0.489542936
GTEX.14DAR.0726.SM.5RQIA	ESCA	Normal	0.32964029
GTEX.14DAR.0826.SM.73KYJ	ESCA	Normal	2.912649865
GTEX.14E1K.1126.SM.73KV4	ESCA	Normal	0.584385307
GTEX.14E1K.1226.SM.5S2PD	ESCA	Normal	3.361347278
GTEX.14E1K.1426.SM.5YY8V	ESCA	Normal	0.407733431
GTEX.14E6C.0726.SM.664NB	ESCA	Normal	0.307661669
GTEX.14E6C.0926.SM.5S2V9	ESCA	Normal	0.352419559
GTEX.14E6E.0626.SM.73KX6	ESCA	Normal	0.512884231
GTEX.14E6E.0726.SM.5S2R3	ESCA	Normal	4.380590934
GTEX.14E6E.0826.SM.664N7	ESCA	Normal	0.825704232
GTEX.14E7W.1826.SM.69LQ1	ESCA	Normal	0.664391816
GTEX.14E7W.1926.SM.5S2R9	ESCA	Normal	0.257734802
GTEX.14H4A.1626.SM.5SI69	ESCA	Normal	2.765110362
GTEX.14H4A.1726.SM.5ZZUV	ESCA	Normal	0.503552276
GTEX.14ICK.1126.SM.69LOO	ESCA	Normal	1.804879608
GTEX.14ICK.2026.SM.6AJB2	ESCA	Normal	3.193771743
GTEX.14ICL.0526.SM.5RQJ6	ESCA	Normal	3.528571319
GTEX.14ICL.0626.SM.5ZZUO	ESCA	Normal	0.655260226
GTEX.14JG1.1826.SM.5YY9Y	ESCA	Normal	0.590338533
GTEX.14JG6.0926.SM.6871Y	ESCA	Normal	3.718087584
GTEX.14JG6.1026.SM.6LLIF	ESCA	Normal	0.625457537
GTEX.14JIY.0926.SM.6871D	ESCA	Normal	3.46727948
GTEX.14PHW.1326.SM.6EU1S	ESCA	Normal	0.647268453
GTEX.14PHX.0826.SM.69LPO	ESCA	Normal	0.182438056
GTEX.14PHX.0926.SM.5ZZWC	ESCA	Normal	0.83163407
GTEX.14PHY.0626.SM.664NN	ESCA	Normal	2.987502783
GTEX.14PHY.0726.SM.5YY8X	ESCA	Normal	0.92812393
GTEX.14PJ2.2726.SM.5ZZVZ	ESCA	Normal	0.943808831
GTEX.14PJ2.2826.SM.6EU1N	ESCA	Normal	0.496411216
GTEX.14PJ3.0626.SM.6UGC5	ESCA	Normal	3.352052256
GTEX.14PJ3.0826.SM.6AJBR	ESCA	Normal	1.523060062
GTEX.14PJ4.1326.SM.5ZZVM	ESCA	Normal	0.768925336
GTEX.14PJ4.1426.SM.69LO6	ESCA	Normal	0.710172748
GTEX.14PJ4.1526.SM.664OA	ESCA	Normal	4.919340082
GTEX.14PJ5.0526.SM.664OE	ESCA	Normal	2.858378925
GTEX.14PJ5.0626.SM.6LLIJ	ESCA	Normal	0.230326
GTEX.14PJ6.1026.SM.686ZB	ESCA	Normal	5.212569339
GTEX.14PJ6.1126.SM.6AJ9R	ESCA	Normal	0.832282436
GTEX.14PJM.1526.SM.664NY	ESCA	Normal	3.500802053
GTEX.14PJM.1626.SM.6LLHL	ESCA	Normal	0.218843151
GTEX.14PJM.1726.SM.6LLHB	ESCA	Normal	0.245373963
GTEX.14PJN.0526.SM.68724	ESCA	Normal	3.645009884
GTEX.14PJN.0926.SM.6EU19	ESCA	Normal	1.771885579
GTEX.14PK6.1126.SM.5YY93	ESCA	Normal	0.584866318
GTEX.14PK6.1226.SM.6EU1W	ESCA	Normal	0.341985747
GTEX.14PK6.1326.SM.686ZE	ESCA	Normal	4.680886921
GTEX.14PKU.0926.SM.69LPS	ESCA	Normal	0.508327229
GTEX.14PKU.1026.SM.6EU12	ESCA	Normal	0.412727339
GTEX.14PKV.1526.SM.664O2	ESCA	Normal	0.499986164
GTEX.14PKV.1726.SM.6871U	ESCA	Normal	3.878725341
GTEX.14PN3.1126.SM.69LOR	ESCA	Normal	0.403049529
GTEX.14PN3.1226.SM.69LOW	ESCA	Normal	0.443182267
GTEX.14XAO.1326.SM.6EU1A	ESCA	Normal	0.517930742
GTEX.14XAO.1426.SM.6EU2C	ESCA	Normal	1.092207438
GTEX.15CHC.1326.SM.6LLJA	ESCA	Normal	1.216610069
GTEX.15CHC.1426.SM.5ZZVQ	ESCA	Normal	0.543495883
GTEX.15CHQ.2026.SM.6AJAX	ESCA	Normal	0.725784775
GTEX.15CHR.0926.SM.7DUFW	ESCA	Normal	1.197865391
GTEX.15D1Q.1526.SM.686Z2	ESCA	Normal	0.64579387
GTEX.15DCD.1626.SM.6AJBH	ESCA	Normal	4.575917361
GTEX.15DCD.1726.SM.7KUN1	ESCA	Normal	0.771632081
GTEX.15DCE.1326.SM.6LPJL	ESCA	Normal	5.123500664
GTEX.15DCE.1526.SM.7KUFD	ESCA	Normal	0.956725789
GTEX.15DYW.1726.SM.7KUM5	ESCA	Normal	0.599889045
GTEX.15DYW.1826.SM.6LPIY	ESCA	Normal	3.694880193
GTEX.15DYW.1926.SM.6EU2K	ESCA	Normal	0.563939074
GTEX.15DZA.0526.SM.6LPKE	ESCA	Normal	0.513894947
GTEX.15EO6.0926.SM.6M48N	ESCA	Normal	0.448689552
GTEX.15EO6.1026.SM.7KUG9	ESCA	Normal	2.264836648
GTEX.15EOM.5013.SM.7MKF9	ESCA	Normal	2.040892431
GTEX.15EOM.5016.SM.7P8SR	ESCA	Normal	0.49978212
GTEX.15ER7.1926.SM.7KUEW	ESCA	Normal	0.216982489
GTEX.15ER7.2126.SM.7939E	ESCA	Normal	4.236492618
GTEX.15ER7.2226.SM.7KFRN	ESCA	Normal	0.224410782
GTEX.15ETS.1926.SM.7KUN5	ESCA	Normal	2.847395658
GTEX.15ETS.2026.SM.6AJBC	ESCA	Normal	0.930169608
GTEX.15EU6.1526.SM.7KUGA	ESCA	Normal	0.915253179
GTEX.15EU6.1626.SM.6LPKF	ESCA	Normal	4.203201156
GTEX.15F5U.5010.SM.AHZ2D	ESCA	Normal	4.957450336
GTEX.15FZZ.1126.SM.6AJBG	ESCA	Normal	0.425996321
GTEX.15FZZ.1326.SM.6PANN	ESCA	Normal	0.307311939
GTEX.15G1A.0526.SM.7KUKM	ESCA	Normal	1.066261442
GTEX.15RIE.0526.SM.7KUF9	ESCA	Normal	0.362554049
GTEX.15RIE.0726.SM.7KUMI	ESCA	Normal	0.994579724
GTEX.15RIE.0826.SM.6M47X	ESCA	Normal	3.733354341
GTEX.15RIF.0826.SM.6M47C	ESCA	Normal	3.253535517
GTEX.15RIF.0926.SM.7KUKP	ESCA	Normal	0.391217808
GTEX.15RIF.1026.SM.7KUMZ	ESCA	Normal	0.35952117
GTEX.15RJ7.0926.SM.6LPJO	ESCA	Normal	4.618825953
GTEX.15RJE.0926.SM.6LLHZ	ESCA	Normal	4.390254956
GTEX.15SB6.0726.SM.6M48F	ESCA	Normal	3.744161096
GTEX.15SB6.0826.SM.7KUMK	ESCA	Normal	1.66448284
GTEX.15SB6.0926.SM.7KUFM	ESCA	Normal	0.792022388
GTEX.15SDE.0726.SM.6M48Q	ESCA	Normal	0.725173999
GTEX.15SHU.1426.SM.6LPIN	ESCA	Normal	4.224194664
GTEX.15SHU.1526.SM.7KUF5	ESCA	Normal	0.261470639
GTEX.15SHU.1626.SM.6M46B	ESCA	Normal	0.347325492
GTEX.15SHV.0926.SM.6M46I	ESCA	Normal	0.376957114
GTEX.15SHV.1126.SM.6PALO	ESCA	Normal	0.364572432
GTEX.15SHW.1926.SM.7KUKU	ESCA	Normal	0.436268465
GTEX.15SHW.2026.SM.7KULX	ESCA	Normal	0.271903706
GTEX.15UF6.2226.SM.6M471	ESCA	Normal	1.097610797
GTEX.15UF6.2326.SM.6M465	ESCA	Normal	4.316869805
GTEX.15UF6.2426.SM.7KUME	ESCA	Normal	0.871843649
GTEX.15UF7.0926.SM.6M46F	ESCA	Normal	3.364432358
GTEX.15UKP.2026.SM.6LPIC	ESCA	Normal	0.245617353
GTEX.169BO.0526.SM.793AK	ESCA	Normal	4.343407822
GTEX.16A39.1026.SM.6LPJU	ESCA	Normal	5.085764554
GTEX.16A39.1226.SM.7KUEQ	ESCA	Normal	0.466235562
GTEX.16AAH.0726.SM.793A9	ESCA	Normal	2.590961241
GTEX.16AAH.0826.SM.7LT9V	ESCA	Normal	0.544188607
GTEX.16AAH.0926.SM.7939B	ESCA	Normal	0.371614618
GTEX.16BQI.1526.SM.6LLIE	ESCA	Normal	4.249445341
GTEX.16BQI.1626.SM.7KULR	ESCA	Normal	0.364236231
GTEX.16GPK.1426.SM.6M47Y	ESCA	Normal	0.343123519
GTEX.16MT8.1226.SM.6M488	ESCA	Normal	0.226755123
GTEX.16MT8.1326.SM.6M47R	ESCA	Normal	3.882643049
GTEX.16MTA.0826.SM.6LLIC	ESCA	Normal	4.908812908
GTEX.16NGA.1226.SM.7KFSD	ESCA	Normal	0.520145627
GTEX.16NGA.1326.SM.718AH	ESCA	Normal	0.501107892
GTEX.16NGA.1426.SM.718AC	ESCA	Normal	3.504620392
GTEX.16NPV.1526.SM.7KUL6	ESCA	Normal	0.269152867
GTEX.16NPX.1626.SM.6LLI5	ESCA	Normal	4.21490191
GTEX.16NPX.1726.SM.7KULP	ESCA	Normal	0.139076515
GTEX.16XZY.0926.SM.7938M	ESCA	Normal	4.521050737
GTEX.16XZZ.1726.SM.7KULD	ESCA	Normal	1.095586908
GTEX.16Z82.1926.SM.6M47U	ESCA	Normal	3.435361897
GTEX.16Z82.2026.SM.6M48B	ESCA	Normal	0.139469495
GTEX.178AV.0526.SM.6LPJH	ESCA	Normal	3.596935142
GTEX.178AV.0826.SM.7KUET	ESCA	Normal	0.274172189
GTEX.178AV.0926.SM.793BK	ESCA	Normal	0.102416262
GTEX.17EUY.1326.SM.7DHKZ	ESCA	Normal	0.34596403
GTEX.17EUY.1426.SM.7938X	ESCA	Normal	3.759155834
GTEX.17EVQ.1726.SM.7LT9R	ESCA	Normal	0.668391477
GTEX.17EVQ.1926.SM.7IGOF	ESCA	Normal	3.975446766
GTEX.17F96.2526.SM.7DHL3	ESCA	Normal	3.459431619
GTEX.17F96.2826.SM.7IGP3	ESCA	Normal	0.488515009
GTEX.17F97.1326.SM.7MGVO	ESCA	Normal	3.231432408
GTEX.17F97.1426.SM.7LG5C	ESCA	Normal	0.257010618
GTEX.17F98.1726.SM.7938O	ESCA	Normal	3.651912745
GTEX.17F98.1826.SM.7DUFK	ESCA	Normal	0.468322644
GTEX.17F98.1926.SM.7DHLW	ESCA	Normal	0.082539102
GTEX.17F9E.1026.SM.7DUF1	ESCA	Normal	0.277865757
GTEX.17F9E.1926.SM.7IGQF	ESCA	Normal	3.845991771
GTEX.17F9E.2126.SM.7DUFG	ESCA	Normal	0.258699816
GTEX.17F9Y.1826.SM.7IGMI	ESCA	Normal	0.278460609
GTEX.17HGU.1426.SM.7938G	ESCA	Normal	4.040892431
GTEX.17HGU.1526.SM.7EWE4	ESCA	Normal	0.578407414
GTEX.17HGU.1626.SM.9OSVG	ESCA	Normal	0.205642742
GTEX.17HHE.0726.SM.7DHL7	ESCA	Normal	0.359746047
GTEX.17HHE.0826.SM.793A2	ESCA	Normal	0.185866545
GTEX.17HHE.0926.SM.7938K	ESCA	Normal	3.991861931
GTEX.17HHY.1726.SM.7EWD7	ESCA	Normal	0.318461465
GTEX.17HII.1526.SM.9OSVD	ESCA	Normal	2.906698223
GTEX.17HII.1726.SM.9OSVB	ESCA	Normal	0.51903861
GTEX.17JCI.1226.SM.793D9	ESCA	Normal	3.481557281
GTEX.17JCI.1326.SM.7IGLZ	ESCA	Normal	0.129137916
GTEX.17JCI.1426.SM.7MGW4	ESCA	Normal	0.535356259
GTEX.17KNJ.1226.SM.7LT9M	ESCA	Normal	0.166843964
GTEX.17KNJ.1326.SM.7KFTG	ESCA	Normal	3.869871406
GTEX.17MF6.1526.SM.7MGW8	ESCA	Normal	0.487897901
GTEX.17MF6.1726.SM.7LTA3	ESCA	Normal	0.592445077
GTEX.17MFQ.0526.SM.7KFTX	ESCA	Normal	4.220329955
GTEX.17MFQ.0626.SM.793A7	ESCA	Normal	0.953823954
GTEX.183FY.1326.SM.7DHLL	ESCA	Normal	1.252173413
GTEX.183FY.1526.SM.7IGOW	ESCA	Normal	3.987320866
GTEX.183FY.1726.SM.7LT9Q	ESCA	Normal	0.41802799
GTEX.183WM.1726.SM.7KFT5	ESCA	Normal	5.182692298
GTEX.18465.1126.SM.7LG6E	ESCA	Normal	4.286141873
GTEX.18465.1326.SM.7LT9K	ESCA	Normal	0.433707277
GTEX.18A66.1426.SM.7KFRT	ESCA	Normal	4.075532631
[truncated: 3,816 more rows]
