# Supplementary material for: ASF1B Serves as a Potential Therapeutic Target by Influencing Cell Cycle and Proliferation in Hepatocellular Carcinoma
Source: Front Oncol. 2022 Jan 11;11:801506. doi: 10.3389/fonc.2021.801506 (PMC8787347; doi:10.3389/fonc.2021.801506)
Supplement: Supplementary file 1 [file DataSheet_1.zip › Raw data for figure1E.csv]

rownames(datas)	Type	values(ASF1B expression)
GSM818276	G1(n=73)	3.268632302
GSM818278	G1(n=73)	2.875516233
GSM818280	G1(n=73)	3.162224135
GSM3428716	G1(n=73)	2.999469621
GSM3428717	G1(n=73)	3.032597935
GSM3428718	G1(n=73)	3.074197901
GSM3428719	G1(n=73)	3.019526793
GSM3428720	G1(n=73)	2.930446594
GSM3428721	G1(n=73)	2.902914367
GSM3428722	G1(n=73)	3.10822926
GSM3428723	G1(n=73)	3.019620184
GSM3428724	G1(n=73)	2.944794067
GSM3428725	G1(n=73)	3.115884447
GSM3428726	G1(n=73)	2.975553845
GSM3428727	G1(n=73)	3.058266231
GSM3428728	G1(n=73)	2.938994618
GSM3428729	G1(n=73)	2.999375541
GSM3428730	G1(n=73)	2.925523083
GSM3428731	G1(n=73)	3.017030849
GSM3428732	G1(n=73)	2.983366812
GSM3428733	G1(n=73)	2.93733223
GSM3428734	G1(n=73)	2.98534897
GSM3428735	G1(n=73)	3.012973787
GSM3428736	G1(n=73)	2.987279696
GSM3428737	G1(n=73)	2.986181684
GSM3428738	G1(n=73)	3.224913393
GSM3428739	G1(n=73)	2.933682256
GSM3428740	G1(n=73)	3.060892715
GSM3428741	G1(n=73)	2.900034168
GSM3428742	G1(n=73)	3.099414533
GSM3428743	G1(n=73)	2.935942266
GSM3428744	G1(n=73)	3.079382114
GSM3428745	G1(n=73)	3.010937164
GSM3428746	G1(n=73)	2.997856296
GSM3428747	G1(n=73)	2.980254668
GSM3428748	G1(n=73)	2.994209382
GSM3428749	G1(n=73)	2.998522571
GSM3428750	G1(n=73)	3.054927093
GSM3428751	G1(n=73)	2.898146993
GSM3428752	G1(n=73)	2.993673637
GSM3428753	G1(n=73)	2.96741261
GSM3428754	G1(n=73)	3.037413819
GSM3428755	G1(n=73)	2.898050957
GSM3428756	G1(n=73)	3.014118604
GSM3428757	G1(n=73)	2.932517797
GSM3428758	G1(n=73)	2.982690198
GSM3428759	G1(n=73)	2.914165047
GSM3428760	G1(n=73)	2.939108481
GSM3428761	G1(n=73)	3.052005773
GSM3428762	G1(n=73)	3.1356773
GSM3428763	G1(n=73)	2.963277364
GSM3428764	G1(n=73)	2.900509206
GSM3428765	G1(n=73)	3.034805671
GSM3428766	G1(n=73)	2.954714668
GSM3428767	G1(n=73)	3.049000921
GSM3428768	G1(n=73)	3.133293947
GSM3428769	G1(n=73)	2.930146311
GSM3428770	G1(n=73)	2.948962956
GSM3428771	G1(n=73)	3.141561781
GSM3428772	G1(n=73)	2.902661553
GSM3428773	G1(n=73)	2.939156795
GSM3428774	G1(n=73)	2.924309091
GSM3428775	G1(n=73)	2.927682878
GSM3428776	G1(n=73)	3.057464844
GSM3428777	G1(n=73)	2.940888023
GSM3428778	G1(n=73)	2.997493051
GSM3428779	G1(n=73)	2.994756465
GSM3428780	G1(n=73)	2.970574382
GSM3428781	G1(n=73)	2.980742028
GSM3428782	G1(n=73)	2.915913474
GSM3428783	G1(n=73)	3.085707696
GSM3428784	G1(n=73)	3.056050946
GSM3428785	G1(n=73)	2.881876598
GSM818277	G2(n=40)	2.843210506
GSM818279	G2(n=40)	2.651224067
GSM818281	G2(n=40)	2.740989988
GSM3428786	G2(n=40)	3.010743127
GSM3428787	G2(n=40)	2.988621059
GSM3428788	G2(n=40)	2.863793151
GSM3428789	G2(n=40)	3.024717287
GSM3428790	G2(n=40)	2.972625787
GSM3428791	G2(n=40)	2.95415892
GSM3428792	G2(n=40)	2.913427591
GSM3428793	G2(n=40)	2.880411753
GSM3428794	G2(n=40)	2.874888172
GSM3428795	G2(n=40)	2.878976754
GSM3428796	G2(n=40)	2.899569765
GSM3428797	G2(n=40)	2.89799261
GSM3428798	G2(n=40)	2.9299119
GSM3428799	G2(n=40)	2.856246414
GSM3428800	G2(n=40)	2.947777835
GSM3428801	G2(n=40)	2.905538379
GSM3428802	G2(n=40)	2.92441065
GSM3428803	G2(n=40)	2.921766383
GSM3428804	G2(n=40)	2.937781258
GSM3428805	G2(n=40)	2.939415766
GSM3428806	G2(n=40)	2.918807862
GSM3428807	G2(n=40)	2.922931737
GSM3428808	G2(n=40)	2.995210207
GSM3428809	G2(n=40)	2.915179186
GSM3428810	G2(n=40)	2.942022713
GSM3428811	G2(n=40)	2.964327329
GSM3428812	G2(n=40)	2.932929941
GSM3428813	G2(n=40)	2.96759953
GSM3428814	G2(n=40)	2.966556147
GSM3428815	G2(n=40)	2.944506913
GSM3428816	G2(n=40)	2.995826585
GSM3428817	G2(n=40)	3.010012769
GSM3428818	G2(n=40)	2.96962536
GSM3428819	G2(n=40)	2.958178457
GSM3428820	G2(n=40)	2.925933393
GSM3428821	G2(n=40)	2.894956224
GSM3428822	G2(n=40)	2.903518958
