# Supplementary material for: ASF1B Serves as a Potential Therapeutic Target by Influencing Cell Cycle and Proliferation in Hepatocellular Carcinoma
Source: Front Oncol. 2022 Jan 11;11:801506. doi: 10.3389/fonc.2021.801506 (PMC8787347; doi:10.3389/fonc.2021.801506)
Supplement: Supplementary file 2 [file DataSheet_2.zip]

Archive with 3 entries (3 files):
- Raw data for figure2 B(2-4) and D.csv
- Raw data for figure2 B1 and E.csv
- Raw data for figure2A and table1.csv
