# Supplementary material for: ASF1B Serves as a Potential Therapeutic Target by Influencing Cell Cycle and Proliferation in Hepatocellular Carcinoma
Source: Front Oncol. 2022 Jan 11;11:801506. doi: 10.3389/fonc.2021.801506 (PMC8787347; doi:10.3389/fonc.2021.801506)
Supplement: Supplementary file 2 [file DataSheet_2.zip › Raw data for figure2 B(2-4) and D.csv]

rownames(datas)	Type	values(ASF1B expression)	times(years)	status(dead)
TCGA-DD-A3A3-01	G1(n=181)	1.93768317	1.465753425	1
TCGA-DD-A1EF-01	G1(n=181)	3.800731381	1.079452055	1
TCGA-ED-A627-01	G1(n=181)	1.957084944	1.15890411	0
TCGA-DD-AACB-01	G1(n=181)	4.021905364	6.367123288	0
TCGA-G3-A3CG-01	G1(n=181)	1.657580029	1.843835616	0
TCGA-G3-A25Z-01	G1(n=181)	1.781745704	1.794520548	0
TCGA-DD-AADY-01	G1(n=181)	3.127910198	1.520547945	0
TCGA-DD-AAEH-01	G1(n=181)	2.549631694	2.147945205	0
TCGA-EP-A12J-01	G1(n=181)	2.661492597	1.561643836	0
TCGA-DD-AAD2-01	G1(n=181)	2.701526451	1.802739726	0
TCGA-T1-A6J8-01	G1(n=181)	0.879030042	0.063013699	0
TCGA-2Y-A9GW-01	G1(n=181)	2.652582206	3.482191781	1
TCGA-DD-AAEI-01	G1(n=181)	3.40225783	4.194520548	0
TCGA-DD-AADN-01	G1(n=181)	3.49406745	2.460273973	0
TCGA-5C-A9VH-01	G1(n=181)	2.706914996	0.882191781	0
TCGA-ZP-A9D4-01	G1(n=181)	2.603840468	1.082191781	0
TCGA-DD-AACO-01	G1(n=181)	2.555046619	5.139726027	0
TCGA-DD-AACZ-01	G1(n=181)	3.195074179	0.468493151	1
TCGA-DD-AAW3-01	G1(n=181)	2.403920123	4.473972603	0
TCGA-DD-AA3A-01	G1(n=181)	5.360234117	1.123287671	1
TCGA-GJ-A3OU-01	G1(n=181)	3.232164425	2.408219178	0
TCGA-EP-A3JL-01	G1(n=181)	2.98962941	0.830136986	0
TCGA-DD-AAEG-01	G1(n=181)	3.353946101	1.969863014	0
TCGA-XR-A8TG-01	G1(n=181)	3.657584063	2.460273973	0
TCGA-DD-AADF-01	G1(n=181)	4.115702524	0.315068493	1
TCGA-DD-AACF-01	G1(n=181)	4.101375104	1	1
TCGA-G3-AAV0-01	G1(n=181)	1.814091014	1.304109589	0
TCGA-KR-A7K2-01	G1(n=181)	3.03632942	2.271232877	0
TCGA-DD-AACU-01	G1(n=181)	2.286756912	4.293150685	0
TCGA-G3-A7M5-01	G1(n=181)	1.731907844	1.224657534	0
TCGA-G3-A5SJ-01	G1(n=181)	3.822867397	1.912328767	0
TCGA-DD-AACN-01	G1(n=181)	2.504744566	3.567123288	0
TCGA-O8-A75V-01	G1(n=181)	2.531427629	1.473972603	0
TCGA-EP-A2KC-01	G1(n=181)	2.940940288	0.052054795	1
TCGA-RC-A6M5-01	G1(n=181)	1.1627084	0.04109589	0
TCGA-2Y-A9GU-01	G1(n=181)	2.914929146	5.312328767	0
TCGA-G3-AAV2-01	G1(n=181)	1.406838513	1.019178082	0
TCGA-DD-AAEA-01	G1(n=181)	4.568221144	1.575342466	0
TCGA-DD-A4ND-01	G1(n=181)	3.320136713	7.523287671	0
TCGA-DD-A4NO-01	G1(n=181)	1.928208861	6.150684932	0
TCGA-RC-A7SK-01	G1(n=181)	2.270191368	1.293150685	0
TCGA-DD-AAE2-01	G1(n=181)	3.304998098	1.747945205	0
TCGA-LG-A9QC-01	G1(n=181)	2.124914537	1.164383562	0
TCGA-G3-A25V-01	G1(n=181)	2.118379216	2.356164384	0
TCGA-ZP-A9D1-01	G1(n=181)	1.466309513	0.057534247	0
TCGA-ES-A2HS-01	G1(n=181)	2.038894213	1.884931507	1
TCGA-DD-AAVS-01	G1(n=181)	3.82495709	4.994520548	0
TCGA-BW-A5NQ-01	G1(n=181)	5.549321702	0	0
TCGA-BC-A110-01	G1(n=181)	0.963407746	5.797260274	1
TCGA-MR-A8JO-01	G1(n=181)	2.217487476	0.904109589	0
TCGA-2Y-A9GX-01	G1(n=181)	2.576747738	6.690410959	0
TCGA-K7-A5RG-01	G1(n=181)	4.514500491	1.421917808	0
TCGA-DD-AAD3-01	G1(n=181)	2.185105902	3.547945205	0
TCGA-DD-A1ED-01	G1(n=181)	1.041479521	6.304109589	0
TCGA-DD-AAVZ-01	G1(n=181)	2.956455037	5.205479452	0
TCGA-DD-A11B-01	G1(n=181)	2.664877567	0.038356164	1
TCGA-G3-A25Y-01	G1(n=181)	4.989561592	1.238356164	1
TCGA-2Y-A9GT-01	G1(n=181)	3.043428192	4.449315068	1
TCGA-DD-AADO-01	G1(n=181)	2.638594891	1.24109589	0
TCGA-DD-A4NL-01	G1(n=181)	0.922211538	4.687671233	0
TCGA-RC-A7SF-01	G1(n=181)	2.613149279	1.58630137	0
TCGA-DD-A39Y-01	G1(n=181)	3.877787659	0.468493151	1
TCGA-ES-A2HT-01	G1(n=181)	0.850840091	1.2	1
TCGA-DD-AADA-01	G1(n=181)	1.6058969	3.378082192	0
TCGA-G3-A3CI-01	G1(n=181)	1.040905891	0.493150685	0
TCGA-DD-AACD-01	G1(n=181)	1.620950599	1.043835616	1
TCGA-DD-A73G-01	G1(n=181)	2.816528926	9.528767123	0
TCGA-DD-AACC-01	G1(n=181)	3.666923289	4.616438356	1
TCGA-FV-A4ZQ-01	G1(n=181)	4.635449668	0.032876712	0
TCGA-G3-A3CK-01	G1(n=181)	2.226948803	1.602739726	0
TCGA-DD-AAE4-01	G1(n=181)	3.130343141	1.665753425	0
TCGA-DD-AACL-01	G1(n=181)	4.045756163	0.293150685	1
TCGA-DD-AADW-01	G1(n=181)	5.298706996	1.608219178	0
TCGA-DD-AAEB-01	G1(n=181)	1.004322665	1.309589041	0
TCGA-DD-AAE1-01	G1(n=181)	2.419582713	1.512328767	0
TCGA-DD-A39X-01	G1(n=181)	1.848751484	4.64109589	1
TCGA-DD-A4NN-01	G1(n=181)	4.408103592	2.463013699	1
TCGA-K7-A6G5-01	G1(n=181)	2.480910602	1.402739726	0
TCGA-2Y-A9H1-01	G1(n=181)	0.708378779	3.367123288	1
TCGA-MI-A75C-01	G1(n=181)	2.31245937	0.797260274	0
TCGA-DD-AADB-01	G1(n=181)	4.205124293	3.402739726	0
TCGA-EP-A26S-01	G1(n=181)	1.778631931	1.665753425	0
TCGA-FV-A2QR-01	G1(n=181)	2.734628694	1.591780822	1
TCGA-2Y-A9H5-01	G1(n=181)	2.540930306	1.520547945	1
TCGA-DD-A73F-01	G1(n=181)	3.186824855	2.97260274	0
TCGA-DD-A1EI-01	G1(n=181)	2.476304068	0.501369863	0
TCGA-G3-A7M7-01	G1(n=181)	0.927211188	0.989041096	0
TCGA-UB-A7ME-01	G1(n=181)	2.977543104	1.331506849	0
TCGA-DD-AACS-01	G1(n=181)	5.268928435	4.942465753	0
TCGA-DD-AACV-01	G1(n=181)	5.15384454	4.194520548	0
TCGA-DD-AADV-01	G1(n=181)	4.034133653	1.57260274	0
TCGA-DD-AADJ-01	G1(n=181)	2.094328295	2.920547945	0
TCGA-DD-AACA-01	G1(n=181)	4.287535272	6.304109589	0
TCGA-DD-A11A-01	G1(n=181)	2.917857803	0.216438356	0
TCGA-DD-AADR-01	G1(n=181)	2.871065886	5.556164384	0
TCGA-DD-A11C-01	G1(n=181)	3.761578014	1.81369863	0
TCGA-DD-AAD8-01	G1(n=181)	3.778553231	3.339726027	0
TCGA-DD-AAVW-01	G1(n=181)	2.278296665	6.347945205	0
TCGA-ZP-A9CV-01	G1(n=181)	2.396322559	2.980821918	1
TCGA-ZP-A9D0-01	G1(n=181)	1.922335595	2.989041096	0
TCGA-DD-AAEE-01	G1(n=181)	3.312201752	2.219178082	0
TCGA-ZP-A9CY-01	G1(n=181)	1.912900389	2.142465753	0
TCGA-DD-A73B-01	G1(n=181)	4.197818103	0.775342466	1
TCGA-MR-A520-01	G1(n=181)	0.769182627	0.62739726	0
TCGA-FV-A2QQ-01	G1(n=181)	1.913892304	1.997260274	0
TCGA-DD-AAD0-01	G1(n=181)	4.337140036	0.375342466	0
TCGA-2Y-A9H6-01	G1(n=181)	2.094703201	0.978082192	0
TCGA-G3-A25U-01	G1(n=181)	3.924333919	4.482191781	0
TCGA-FV-A3R2-01	G1(n=181)	3.179978622	0.531506849	1
TCGA-DD-A1EG-01	G1(n=181)	3.281995519	3.75890411	1
TCGA-RC-A7S9-01	G1(n=181)	5.515937159	1.753424658	0
TCGA-2Y-A9H2-01	G1(n=181)	4.151330777	4.742465753	0
TCGA-DD-AADC-01	G1(n=181)	3.586348817	1.164383562	1
TCGA-DD-AACW-01	G1(n=181)	3.602055211	3.901369863	0
TCGA-DD-AAE7-01	G1(n=181)	1.241587174	1.764383562	0
TCGA-BC-A3KF-01	G1(n=181)	3.855105143	0.021917808	0
TCGA-G3-AAUZ-01	G1(n=181)	3.676454383	1.315068493	0
TCGA-G3-AAV4-01	G1(n=181)	2.406578721	0.073972603	1
TCGA-DD-AADI-01	G1(n=181)	2.413787633	2.97260274	0
TCGA-FV-A3R3-01	G1(n=181)	1.378177091	1.002739726	1
TCGA-DD-A4NB-01	G1(n=181)	1.430430027	2.709589041	0
TCGA-2Y-A9H4-01	G1(n=181)	2.919023965	3.978082192	0
TCGA-2Y-A9H7-01	G1(n=181)	2.40118395	3.2	0
TCGA-G3-A25S-01	G1(n=181)	3.485904835	1.139726027	1
TCGA-DD-AAE3-01	G1(n=181)	0.681164781	1.550684932	0
TCGA-K7-A5RF-01	G1(n=181)	1.772311956	1.728767123	0
TCGA-FV-A496-01	G1(n=181)	2.136486388	0.02739726	0
TCGA-DD-A4NP-01	G1(n=181)	0.685766459	9.063013699	0
TCGA-DD-AAED-01	G1(n=181)	1.321315156	2.090410959	0
TCGA-DD-A73E-01	G1(n=181)	2.932147335	0.120547945	0
TCGA-DD-AACK-01	G1(n=181)	2.878040432	0.024657534	0
TCGA-DD-A1EB-01	G1(n=181)	1.297793621	5.526027397	0
TCGA-NI-A8LF-01	G1(n=181)	1.427734513	2.189041096	0
TCGA-DD-A4NF-01	G1(n=181)	1.32461588	2.580821918	0
TCGA-DD-AACT-01	G1(n=181)	2.806721985	4.279452055	0
TCGA-G3-A5SK-01	G1(n=181)	0.720081762	2.038356164	0
TCGA-DD-A3A2-01	G1(n=181)	0.564873378	5.838356164	1
TCGA-EP-A2KB-01	G1(n=181)	3.560619131	1.632876712	1
TCGA-WJ-A86L-01	G1(n=181)	3.411000152	0.945205479	0
TCGA-DD-A1EJ-01	G1(n=181)	3.500802744	2.753424658	1
TCGA-XR-A8TF-01	G1(n=181)	1.990474146	1.898630137	1
TCGA-DD-A11D-01	G1(n=181)	1.35240867	4.273972603	1
TCGA-DD-AAE6-01	G1(n=181)	5.946108294	0.38630137	0
TCGA-DD-AADL-01	G1(n=181)	3.924200608	1.742465753	0
TCGA-DD-AADS-01	G1(n=181)	0.813345497	1.298630137	0
TCGA-GJ-A9DB-01	G1(n=181)	3.1764223	0.183561644	1
TCGA-G3-A7M6-01	G1(n=181)	4.44032515	1.731506849	0
TCGA-KR-A7K8-01	G1(n=181)	3.904394368	2.482191781	0
TCGA-2Y-A9HB-01	G1(n=181)	1.88093868	0.712328767	0
TCGA-DD-AAVR-01	G1(n=181)	1.805087589	6.884931507	0
TCGA-DD-AAVP-01	G1(n=181)	2.604441134	7.539726027	0
TCGA-DD-A73A-01	G1(n=181)	2.693410705	1.994520548	0
TCGA-2Y-A9GV-01	G1(n=181)	1.262020627	6.936986301	1
TCGA-DD-AAE9-01	G1(n=181)	2.71664355	1.978082192	0
TCGA-DD-AAD1-01	G1(n=181)	3.14679068	1.545205479	0
TCGA-BD-A3EP-01	G1(n=181)	2.643890091	1.120547945	0
TCGA-2Y-A9H9-01	G1(n=181)	2.218085302	1.909589041	0
TCGA-DD-AAD5-01	G1(n=181)	5.520523969	3.684931507	0
TCGA-DD-AAW0-01	G1(n=181)	1.971249013	5.520547945	0
TCGA-DD-AAC9-01	G1(n=181)	1.558275076	0.950684932	0
TCGA-DD-AAC8-01	G1(n=181)	2.12384268	0.043835616	1
TCGA-KR-A7K0-01	G1(n=181)	2.032301712	0.178082192	1
TCGA-WX-AA44-01	G1(n=181)	4.877127395	1.684931507	0
TCGA-2Y-A9H8-01	G1(n=181)	3.810878814	1.734246575	1
TCGA-DD-A4NS-01	G1(n=181)	2.259640122	6.728767123	1
TCGA-DD-AACP-01	G1(n=181)	5.03847446	1.136986301	0
TCGA-DD-AAVQ-01	G1(n=181)	3.968322969	7.473972603	0
TCGA-HP-A5MZ-01	G1(n=181)	1.92522192	0.249315068	1
TCGA-DD-AACE-01	G1(n=181)	1.925081083	5.983561644	0
TCGA-G3-A7M8-01	G1(n=181)	1.691067562	1.178082192	0
TCGA-DD-AADP-01	G1(n=181)	2.941572259	1.254794521	0
TCGA-DD-AADD-01	G1(n=181)	4.311901416	3.37260274	0
TCGA-ZP-A9CZ-01	G1(n=181)	4.920796516	1.934246575	0
TCGA-DD-AACY-01	G1(n=181)	1.271894405	3.97260274	0
TCGA-DD-A1EC-01	G1(n=181)	2.823125992	1.649315068	0
TCGA-UB-A7MD-01	G1(n=181)	3.153940844	0.142465753	1
TCGA-XR-A8TC-01	G1(n=181)	3.566294021	3.668493151	0
TCGA-BC-A69I-01	G1(n=181)	1.383518152	1.060273973	0
TCGA-DD-AAW2-01	G1(n=181)	2.673297321	5.082191781	0
TCGA-BC-A10Z-01	G1(n=181)	3.978726517	0.093150685	1
TCGA-DD-A4NR-01	G1(n=181)	4.021894269	0.024657534	1
TCGA-G3-A5SI-01	G2(n=94)	4.727991686	2.104109589	1
TCGA-G3-A5SL-01	G2(n=94)	1.598676136	1.701369863	0
TCGA-UB-A7MB-01	G2(n=94)	5.642636221	1.646575342	0
TCGA-DD-AACQ-01	G2(n=94)	3.45353465	1.183561644	1
TCGA-QA-A7B7-01	G2(n=94)	5.832625342	0.257534247	0
TCGA-DD-AAVX-01	G2(n=94)	1.19514103	4.706849315	0
TCGA-2Y-A9HA-01	G2(n=94)	1.949101075	0.098630137	1
TCGA-UB-A7MA-01	G2(n=94)	4.885768696	2.323287671	0
TCGA-MI-A75G-01	G2(n=94)	2.043688088	1.912328767	0
TCGA-DD-A39V-01	G2(n=94)	2.391682421	1.761643836	1
TCGA-RC-A6M3-01	G2(n=94)	3.207862142	0	0
TCGA-BW-A5NP-01	G2(n=94)	4.157649159	0	0
TCGA-ED-A5KG-01	G2(n=94)	4.179716874	2.339726027	0
TCGA-G3-AAV5-01	G2(n=94)	2.862987738	0.969863014	0
TCGA-DD-A4NA-01	G2(n=94)	3.61222419	2.761643836	0
TCGA-RG-A7D4-01	G2(n=94)	3.917515128	3.008219178	0
TCGA-ZP-A9D2-01	G2(n=94)	4.408126662	2.095890411	1
TCGA-RC-A7SB-01	G2(n=94)	2.753971091	1.610958904	0
TCGA-UB-AA0U-01	G2(n=94)	4.661680691	0.895890411	0
TCGA-DD-AADQ-01	G2(n=94)	2.370867629	1.194520548	0
TCGA-DD-A4NQ-01	G2(n=94)	3.23193863	1.021917808	1
TCGA-DD-A4NI-01	G2(n=94)	1.364503197	2.235616438	0
TCGA-WX-AA46-01	G2(n=94)	1.026677425	2.071232877	0
TCGA-G3-AAV3-01	G2(n=94)	3.819477467	1.128767123	0
TCGA-5R-AA1C-01	G2(n=94)	3.034334689	1.424657534	0
TCGA-FV-A3I1-01	G2(n=94)	2.905347063	0.676712329	1
TCGA-DD-AACG-01	G2(n=94)	2.94332968	1.284931507	1
TCGA-DD-A4NJ-01	G2(n=94)	4.1836799	2.542465753	0
TCGA-5C-AAPD-01	G2(n=94)	5.54029314	0.054794521	0
TCGA-BD-A2L6-01	G2(n=94)	4.189964023	3.734246575	0
TCGA-ED-A7PZ-01	G2(n=94)	6.134157116	0.016438356	0
TCGA-CC-A9FS-01	G2(n=94)	3.835344971	0.578082192	0
TCGA-5C-A9VG-01	G2(n=94)	4.329010813	0.898630137	0
TCGA-ZS-A9CF-01	G2(n=94)	4.771883447	6.608219178	0
TCGA-RC-A7SH-01	G2(n=94)	4.315437613	1.282191781	0
TCGA-ZS-A9CE-01	G2(n=94)	1.956760588	3.4	0
TCGA-DD-AAVV-01	G2(n=94)	3.142442017	6.726027397	0
TCGA-CC-A7IG-01	G2(n=94)	5.369855964	0.819178082	1
TCGA-DD-A118-01	G2(n=94)	2.443731349	9.416438356	0
TCGA-BC-A10Q-01	G2(n=94)	4.587733002	3.109589041	1
TCGA-BC-A3KG-01	G2(n=94)	4.792069492	1.863013699	0
TCGA-BC-A69H-01	G2(n=94)	3.419108298	1.216438356	0
TCGA-CC-A8HV-01	G2(n=94)	3.781790018	0.764383562	1
TCGA-2Y-A9GZ-01	G2(n=94)	2.172948115	2.323287671	1
TCGA-ZS-A9CD-01	G2(n=94)	1.389800219	3.797260274	1
TCGA-DD-A1EA-01	G2(n=94)	3.218091808	6.616438356	0
TCGA-DD-AACI-01	G2(n=94)	2.176795033	4.432876712	0
TCGA-DD-A114-01	G2(n=94)	6.689994241	3.147945205	1
TCGA-ZS-A9CG-01	G2(n=94)	1.133730799	0.934246575	0
TCGA-WQ-AB4B-01	G2(n=94)	1.892773659	1.082191781	0
TCGA-DD-A39Z-01	G2(n=94)	2.962385495	1.646575342	1
TCGA-DD-AACH-01	G2(n=94)	4.824410889	0.534246575	1
TCGA-2Y-A9H3-01	G2(n=94)	2.565054766	4.153424658	0
TCGA-BC-A217-01	G2(n=94)	4.834167696	3.82739726	1
TCGA-CC-5261-01	G2(n=94)	4.476650174	0.265753425	1
TCGA-ED-A7PY-01	G2(n=94)	2.569213938	1.068493151	0
TCGA-DD-A3A6-01	G2(n=94)	2.250149989	8.926027397	1
TCGA-FV-A3I0-01	G2(n=94)	3.007084429	2.323287671	0
TCGA-ED-A4XI-01	G2(n=94)	1.432057962	2.243835616	0
TCGA-DD-AADK-01	G2(n=94)	2.432805787	2.873972603	0
TCGA-FV-A495-01	G2(n=94)	3.688838184	0.002739726	0
TCGA-KR-A7K7-01	G2(n=94)	4.477479501	2.605479452	0
TCGA-CC-5258-01	G2(n=94)	3.715004898	0.353424658	1
TCGA-LG-A6GG-01	G2(n=94)	2.483448014	1.060273973	0
TCGA-2Y-A9GY-01	G2(n=94)	3.759927386	2.073972603	1
TCGA-DD-AADM-01	G2(n=94)	2.724106307	0.032876712	1
TCGA-DD-AACJ-01	G2(n=94)	1.236276727	5.75890411	0
TCGA-GJ-A6C0-01	G2(n=94)	3.856530678	0.084931507	1
TCGA-2V-A95S-01	G2(n=94)	4.025904391	NA	0
TCGA-K7-AAU7-01	G2(n=94)	3.82329347	0.983561644	0
TCGA-G3-AAV7-01	G2(n=94)	5.318410411	0.989041096	0
TCGA-5R-AAAM-01	G2(n=94)	1.60635675	0.126027397	1
TCGA-4R-AA8I-01	G2(n=94)	2.848955544	0.717808219	1
TCGA-FV-A23B-01	G2(n=94)	4.01604823	5.073972603	1
TCGA-ED-A459-01	G2(n=94)	4.573871468	2.493150685	0
TCGA-DD-AAEK-01	G2(n=94)	3.166391211	2.923287671	0
TCGA-DD-AAVU-01	G2(n=94)	3.126701244	6.032876712	0
TCGA-2Y-A9GS-01	G2(n=94)	3.593275991	1.983561644	1
TCGA-DD-A73D-01	G2(n=94)	1.905247249	1.898630137	0
TCGA-DD-AADU-01	G2(n=94)	0.613974891	1.517808219	0
TCGA-G3-A3CJ-01	G2(n=94)	1.284053456	1.62739726	0
TCGA-G3-A5SM-01	G2(n=94)	3.277539978	1.424657534	0
TCGA-BD-A3ER-01	G2(n=94)	1.766491705	3.054794521	0
TCGA-DD-A113-01	G2(n=94)	4.408149861	6.643835616	0
TCGA-DD-A3A8-01	G2(n=94)	1.770551791	0.030136986	1
TCGA-ED-A7PX-01	G2(n=94)	4.040072034	0.016438356	0
TCGA-CC-A7IJ-01	G2(n=94)	6.466047576	1.046575342	0
TCGA-BC-A10U-01	G2(n=94)	2.79003204	2.293150685	1
TCGA-DD-A1EL-01	G2(n=94)	4.741868013	1.136986301	1
TCGA-RC-A6M6-01	G2(n=94)	3.030198499	0.024657534	0
TCGA-MI-A75I-01	G2(n=94)	3.316400453	1.726027397	0
TCGA-ED-A7XP-01	G2(n=94)	2.615073363	1.095890411	0
TCGA-DD-AACX-01	G2(n=94)	4.162819862	0.465753425	0
TCGA-G3-A25X-01	G2(n=94)	4.560538787	4.873972603	0
TCGA-UB-A7MC-01	G3(n=80)	4.562900009	1.369863014	0
TCGA-BC-4072-01	G3(n=80)	4.178332193	4.082191781	1
TCGA-G3-AAV6-01	G3(n=80)	4.706820063	0.178082192	1
TCGA-DD-A4NG-01	G3(n=80)	1.989497321	2.197260274	1
TCGA-ED-A8O5-01	G3(n=80)	3.51430255	1.112328767	0
TCGA-CC-5264-01	G3(n=80)	6.310063269	0.279452055	1
TCGA-ED-A82E-01	G3(n=80)	3.040191711	1.117808219	0
TCGA-G3-A7M9-01	G3(n=80)	5.099407208	0.153424658	1
TCGA-BC-A10X-01	G3(n=80)	1.305979752	2.109589041	1
TCGA-EP-A3RK-01	G3(n=80)	4.121985262	0.994520548	0
TCGA-ED-A66Y-01	G3(n=80)	5.071175419	0.810958904	1
TCGA-CC-A9FV-01	G3(n=80)	2.502613683	0	0
TCGA-NI-A4U2-01	G3(n=80)	0.676048476	4.906849315	1
TCGA-CC-A3MB-01	G3(n=80)	4.582874956	0.863013699	1
TCGA-BC-A216-01	G3(n=80)	5.144227704	3.701369863	0
TCGA-DD-A4NV-01	G3(n=80)	2.376467896	6.569863014	0
TCGA-CC-A7IH-01	G3(n=80)	2.788824055	1	0
TCGA-WQ-A9G7-01	G3(n=80)	4.407080878	0.082191781	0
TCGA-CC-A123-01	G3(n=80)	3.489884578	0.6	0
TCGA-DD-A119-01	G3(n=80)	1.534828267	0.610958904	1
TCGA-2Y-A9H0-01	G3(n=80)	5.061999844	10.06849315	0
TCGA-DD-A1EE-01	G3(n=80)	3.165045753	0.956164384	1
TCGA-BC-4073-01	G3(n=80)	4.13391435	2.326027397	0
TCGA-G3-A3CH-01	G3(n=80)	2.874322894	2.136986301	0
TCGA-DD-A116-01	G3(n=80)	2.329691927	4.443835616	1
TCGA-CC-A3M9-01	G3(n=80)	5.273632994	0.821917808	1
TCGA-DD-A3A5-01	G3(n=80)	3.63692526	8.561643836	1
TCGA-ED-A66X-01	G3(n=80)	2.985296743	1.112328767	0
TCGA-DD-AAW1-01	G3(n=80)	1.7136656	5.449315068	0
TCGA-RC-A6M4-01	G3(n=80)	3.574549989	0.060273973	0
TCGA-DD-A1EH-01	G3(n=80)	3.496109412	4.095890411	0
TCGA-CC-A3MA-01	G3(n=80)	5.583713022	0.830136986	1
TCGA-DD-A4NH-01	G3(n=80)	4.045530383	2.512328767	0
TCGA-DD-AAD6-01	G3(n=80)	3.428894156	1.84109589	0
TCGA-DD-A4NK-01	G3(n=80)	1.62011241	3.315068493	1
TCGA-DD-A39W-01	G3(n=80)	1.410153189	2.265753425	1
TCGA-CC-A8HS-01	G3(n=80)	5.507895997	0.821917808	1
TCGA-CC-5263-01	G3(n=80)	6.182432697	0.353424658	1
TCGA-DD-A3A7-01	G3(n=80)	3.638887389	1.147945205	1
TCGA-ED-A7XO-01	G3(n=80)	4.33873883	1.169863014	0
TCGA-CC-A8HU-01	G3(n=80)	6.450491648	0.942465753	1
TCGA-CC-A3MC-01	G3(n=80)	3.874254499	0.994520548	0
TCGA-DD-AAE0-01	G3(n=80)	4.882967809	1.520547945	0
TCGA-BC-A10S-01	G3(n=80)	1.257342376	3.898630137	1
TCGA-3K-AAZ8-01	G3(n=80)	1.529943959	1.084931507	0
TCGA-CC-A8HT-01	G3(n=80)	5.148650975	0.383561644	1
TCGA-EP-A2KA-01	G3(n=80)	3.537646643	1.717808219	1
TCGA-LG-A9QD-01	G3(n=80)	0.589516343	1.002739726	0
TCGA-DD-A115-01	G3(n=80)	3.422710274	6.964383562	1
TCGA-BW-A5NO-01	G3(n=80)	3.870971005	0.054794521	0
TCGA-DD-AAVY-01	G3(n=80)	1.211360387	5.397260274	0
TCGA-XR-A8TD-01	G3(n=80)	3.676226987	2.821917808	0
TCGA-DD-AADG-01	G3(n=80)	2.498240786	3.136986301	0
TCGA-DD-A4NE-01	G3(n=80)	4.569390695	1.808219178	1
TCGA-YA-A8S7-01	G3(n=80)	5.466197474	1.128767123	1
TCGA-CC-A5UC-01	G3(n=80)	3.783623954	0.950684932	1
TCGA-CC-A7IF-01	G3(n=80)	3.910935639	1.778082192	1
TCGA-CC-A5UD-01	G3(n=80)	5.678114277	0.832876712	1
TCGA-BC-A5W4-01	G3(n=80)	1.969344096	1.498630137	1
TCGA-5R-AA1D-01	G3(n=80)	1.505970032	1.230136986	0
TCGA-ED-A97K-01	G3(n=80)	3.280907943	0.016438356	0
TCGA-CC-A7IE-01	G3(n=80)	3.157998334	0.594520548	1
TCGA-CC-A7IL-01	G3(n=80)	2.051930132	0.761643836	1
TCGA-DD-A3A1-01	G3(n=80)	2.388221506	0.638356164	1
TCGA-CC-A9FU-01	G3(n=80)	4.634506203	0	0
TCGA-CC-A7II-01	G3(n=80)	6.441331921	1.093150685	0
TCGA-CC-A7IK-01	G3(n=80)	3.849338283	0.717808219	1
TCGA-G3-A25T-01	G3(n=80)	4.917987969	4.254794521	0
TCGA-DD-A73C-01	G3(n=80)	1.406155624	1.920547945	0
TCGA-UB-A7MF-01	G3(n=80)	5.049704996	0.58630137	1
TCGA-BC-A112-01	G3(n=80)	4.478188351	0.419178082	1
TCGA-G3-A6UC-01	G3(n=80)	1.910875635	1.838356164	0
TCGA-XR-A8TE-01	G3(n=80)	1.110614331	2.534246575	0
TCGA-ED-A8O6-01	G3(n=80)	3.543410903	0.153424658	1
TCGA-CC-A1HT-01	G3(n=80)	5.262490895	0.276712329	1
TCGA-WX-AA47-01	G3(n=80)	2.872160923	1.523287671	1
TCGA-FV-A4ZP-01	G3(n=80)	3.643869398	6.810958904	1
TCGA-CC-A9FW-01	G3(n=80)	2.710756731	0.679452055	0
TCGA-BC-A10R-01	G3(n=80)	2.221145672	0.843835616	1
TCGA-DD-A3A4-01	G3(n=80)	1.322825084	1.676712329	1
TCGA-BC-A10W-01	G4(n=13)	4.129049495	0.249315068	1
TCGA-DD-A3A9-01	G4(n=13)	3.088951564	2.550684932	1
TCGA-BC-A10T-01	G4(n=13)	2.6194448	2.293150685	1
TCGA-G3-AAV1-01	G4(n=13)	1.991322541	0.983561644	1
TCGA-DD-A1EK-01	G4(n=13)	2.277104041	1.528767123	1
TCGA-PD-A5DF-01	G4(n=13)	3.533216599	1.750684932	1
TCGA-CC-5259-01	G4(n=13)	3.212956588	0.684931507	0
TCGA-MI-A75E-01	G4(n=13)	2.406033947	1.389041096	0
TCGA-CC-5260-01	G4(n=13)	5.980090144	0.238356164	1
TCGA-BC-A8YO-01	G4(n=13)	4.577354371	1.539726027	0
TCGA-CC-5262-01	G4(n=13)	3.987572476	0.282191781	1
TCGA-BC-A10Y-01	G4(n=13)	5.149939185	1.947945205	1
TCGA-CC-A5UE-01	G4(n=13)	4.913685175	0.745205479	1
GTEX-11DXY-0526-SM-5EGGQ	Normal(n=226)	0.089633736	NA	NA
GTEX-11DXZ-0126-SM-5EGGY	Normal(n=226)	1.251567621	NA	NA
GTEX-11EQ9-0526-SM-5A5JZ	Normal(n=226)	1.462052319	NA	NA
GTEX-11GSP-0626-SM-5986T	Normal(n=226)	0.31684085	NA	NA
GTEX-11NUK-1226-SM-5P9GM	Normal(n=226)	0.345850517	NA	NA
GTEX-11NV4-1326-SM-5HL6V	Normal(n=226)	0.371168515	NA	NA
GTEX-11OF3-0726-SM-5BC4Z	Normal(n=226)	0.303342394	NA	NA
GTEX-11TT1-1726-SM-5EQLJ	Normal(n=226)	0.663572335	NA	NA
GTEX-11TUW-1726-SM-5BC5C	Normal(n=226)	0.292663973	NA	NA
GTEX-11WQC-0726-SM-5EQMR	Normal(n=226)	0.379066399	NA	NA
GTEX-11ZTS-1426-SM-5EQMM	Normal(n=226)	0.300533772	NA	NA
GTEX-11ZUS-2526-SM-59872	Normal(n=226)	0.09758383	NA	NA
GTEX-11ZVC-0726-SM-5FQT9	Normal(n=226)	0.256286071	NA	NA
GTEX-1212Z-0226-SM-59HLF	Normal(n=226)	0.508935662	NA	NA
GTEX-12696-0826-SM-5EGGE	Normal(n=226)	0.299127408	NA	NA
GTEX-1269C-0626-SM-5FQSS	Normal(n=226)	0.172743517	NA	NA
GTEX-12KS4-1326-SM-5LUB3	Normal(n=226)	2.628073654	NA	NA
GTEX-12WSD-1426-SM-5GCN9	Normal(n=226)	0.615039565	NA	NA
GTEX-12WSG-0626-SM-5FQTQ	Normal(n=226)	0.456280482	NA	NA
GTEX-12WSI-0226-SM-5GCNA	Normal(n=226)	0.874521579	NA	NA
GTEX-12WSL-0226-SM-5CVMJ	Normal(n=226)	0.584770129	NA	NA
GTEX-12WSM-0726-SM-5GCOW	Normal(n=226)	0.267595722	NA	NA
GTEX-12ZZZ-1326-SM-59HKW	Normal(n=226)	0.22527493	NA	NA
GTEX-13112-1426-SM-5EGH8	Normal(n=226)	0.489542936	NA	NA
GTEX-13113-1326-SM-5GCOI	Normal(n=226)	0.460794977	NA	NA
GTEX-131XE-0326-SM-5LZVO	Normal(n=226)	0.412402175	NA	NA
GTEX-131XH-0626-SM-5LZWH	Normal(n=226)	0.107085226	NA	NA
GTEX-131YS-1626-SM-5HL6C	Normal(n=226)	0.397474417	NA	NA
GTEX-132AR-0426-SM-5IFH8	Normal(n=226)	0.590338533	NA	NA
GTEX-132NY-0926-SM-5P9G3	Normal(n=226)	0.304744658	NA	NA
GTEX-1399R-1226-SM-5P9GF	Normal(n=226)	0.990156167	NA	NA
GTEX-1399T-0826-SM-5IFES	Normal(n=226)	0.396488333	NA	NA
GTEX-139TS-1426-SM-5IFJD	Normal(n=226)	0.614380048	NA	NA
GTEX-139TU-0826-SM-5IJFG	Normal(n=226)	0.940129155	NA	NA
GTEX-139YR-0226-SM-5IFEM	Normal(n=226)	1.048236186	NA	NA
GTEX-13FLV-0326-SM-5N9DJ	Normal(n=226)	0.272023189	NA	NA
GTEX-13FTW-1126-SM-5J2NV	Normal(n=226)	2.173127433	NA	NA
GTEX-13FTZ-0726-SM-5IFFY	Normal(n=226)	0.646992084	NA	NA
GTEX-13N11-0926-SM-5IJG2	Normal(n=226)	3.572889668	NA	NA
GTEX-13N2G-0926-SM-5IFGJ	Normal(n=226)	0.584673933	NA	NA
GTEX-13NYB-1026-SM-5IFH3	Normal(n=226)	1.088820033	NA	NA
GTEX-13NZ9-1326-SM-5MR3V	Normal(n=226)	1.321928095	NA	NA
GTEX-13NZB-0626-SM-5IFH6	Normal(n=226)	0.510050456	NA	NA
GTEX-13O1R-2026-SM-5KM3N	Normal(n=226)	0.748461233	NA	NA
GTEX-13O3O-1826-SM-5IFGW	Normal(n=226)	0.252294541	NA	NA
GTEX-13OW6-2626-SM-5IFF2	Normal(n=226)	0.671474547	NA	NA
GTEX-13PVQ-1526-SM-5IFEQ	Normal(n=226)	0.276675317	NA	NA
GTEX-13PVR-0126-SM-5S2PY	Normal(n=226)	0.151469198	NA	NA
GTEX-13QJC-0726-SM-5RQJK	Normal(n=226)	0.453227826	NA	NA
GTEX-13SLX-1226-SM-5S2Q6	Normal(n=226)	1.12035194	NA	NA
GTEX-13VXU-0926-SM-5IFFH	Normal(n=226)	0.588804567	NA	NA
GTEX-13X6J-1826-SM-5TDCT	Normal(n=226)	0.372060582	NA	NA
GTEX-144GL-1426-SM-79OMA	Normal(n=226)	0.244765308	NA	NA
GTEX-144GM-1326-SM-5LU5E	Normal(n=226)	0.482435288	NA	NA
GTEX-145LU-1326-SM-5LU9N	Normal(n=226)	0.150819598	NA	NA
GTEX-145MF-0826-SM-5QGQA	Normal(n=226)	0.575215502	NA	NA
GTEX-145MO-2326-SM-5NQ9K	Normal(n=226)	0.162854528	NA	NA
GTEX-146FH-1526-SM-5NQBU	Normal(n=226)	0.306962124	NA	NA
GTEX-14753-1626-SM-5NQ9L	Normal(n=226)	0.241962182	NA	NA
GTEX-147F4-1426-SM-5LUA8	Normal(n=226)	0.645978275	NA	NA
GTEX-147GR-1326-SM-7IGLB	Normal(n=226)	1.479747934	NA	NA
GTEX-147JS-1126-SM-5RQIW	Normal(n=226)	0.335025838	NA	NA
GTEX-148VI-0626-SM-5TDDH	Normal(n=226)	1.128293401	NA	NA
GTEX-1497J-0726-SM-5Q5D1	Normal(n=226)	1.289244285	NA	NA
GTEX-14A5I-1726-SM-5QGQ5	Normal(n=226)	0.41283571	NA	NA
GTEX-14AS3-0126-SM-5Q5F4	Normal(n=226)	0.349931373	NA	NA
GTEX-14BIL-1326-SM-79OMR	Normal(n=226)	0.21896711	NA	NA
GTEX-14C38-1526-SM-5RQJ7	Normal(n=226)	0.43956995	NA	NA
GTEX-14DAQ-1726-SM-5S2R2	Normal(n=226)	0.308011315	NA	NA
GTEX-14E1K-0326-SM-5S2PE	Normal(n=226)	0.348345745	NA	NA
GTEX-14E7W-1526-SM-6871X	Normal(n=226)	0.350610395	NA	NA
GTEX-14JG1-1626-SM-664NH	Normal(n=226)	0.673104098	NA	NA
GTEX-14PHX-0526-SM-664NW	Normal(n=226)	0.318924164	NA	NA
GTEX-14PJO-1726-SM-68719	Normal(n=226)	0.565207206	NA	NA
GTEX-14XAO-0226-SM-68728	Normal(n=226)	0.713607843	NA	NA
GTEX-15DYW-1326-SM-6LPIV	Normal(n=226)	0.534061602	NA	NA
GTEX-15ER7-1826-SM-6LLI7	Normal(n=226)	0.352645545	NA	NA
GTEX-15RJ7-2026-SM-6LPJ4	Normal(n=226)	1.133563526	NA	NA
GTEX-15RJE-1126-SM-6LPI5	Normal(n=226)	0.545869551	NA	NA
GTEX-15SHU-1826-SM-7KUKS	Normal(n=226)	0.207268173	NA	NA
GTEX-15SZO-1226-SM-6LPIP	Normal(n=226)	0.192320435	NA	NA
GTEX-17EVP-1026-SM-7IGOZ	Normal(n=226)	0.224040274	NA	NA
GTEX-17F96-1226-SM-79OK2	Normal(n=226)	0.260627908	NA	NA
GTEX-17HGU-1826-SM-7IGQM	Normal(n=226)	0.776019741	NA	NA
GTEX-17HHE-0126-SM-79398	Normal(n=226)	1.58062791	NA	NA
GTEX-17HII-1026-SM-7IGLY	Normal(n=226)	0.257976116	NA	NA
GTEX-17MF6-1126-SM-7DUFS	Normal(n=226)	0.743902679	NA	NA
GTEX-18465-1626-SM-7LG6N	Normal(n=226)	0.116031993	NA	NA
GTEX-18A66-2026-SM-7189C	Normal(n=226)	0.758388465	NA	NA
GTEX-18A6Q-2026-SM-718AQ	Normal(n=226)	0.477573719	NA	NA
GTEX-18A7A-1526-SM-72D69	Normal(n=226)	0.238053099	NA	NA
GTEX-18D9B-1526-SM-7KFRK	Normal(n=226)	0.514097005	NA	NA
GTEX-1A32A-0826-SM-72D5C	Normal(n=226)	0.103222335	NA	NA
GTEX-1A8FM-1226-SM-7IGMD	Normal(n=226)	0.336283388	NA	NA
GTEX-1A8G7-1126-SM-731ED	Normal(n=226)	0.845510123	NA	NA
GTEX-1AMFI-0826-SM-731DV	Normal(n=226)	0.492622329	NA	NA
GTEX-1AX8Z-1026-SM-7189R	Normal(n=226)	1.425996321	NA	NA
GTEX-1AX9I-1626-SM-72D5D	Normal(n=226)	0.529371205	NA	NA
GTEX-1B8L1-0726-SM-7P8RT	Normal(n=226)	0.340163443	NA	NA
GTEX-1B8SG-1326-SM-79ONT	Normal(n=226)	0.716683672	NA	NA
GTEX-1B932-1426-SM-793AN	Normal(n=226)	1.166072676	NA	NA
GTEX-1B933-1226-SM-731DW	Normal(n=226)	0.521653828	NA	NA
GTEX-1B996-1426-SM-7EPIA	Normal(n=226)	0.868054559	NA	NA
GTEX-1BAJH-1526-SM-7RHGI	Normal(n=226)	0.601030869	NA	NA
GTEX-1C6VQ-1626-SM-79OO1	Normal(n=226)	1.019346089	NA	NA
GTEX-1CAMQ-1426-SM-7MKFL	Normal(n=226)	0.806860199	NA	NA
GTEX-1CB4F-1726-SM-7MGXH	Normal(n=226)	2.71259578	NA	NA
GTEX-1CB4J-0726-SM-7IGN8	Normal(n=226)	0.684639231	NA	NA
GTEX-1E2YA-1226-SM-7MGY3	Normal(n=226)	1.22527493	NA	NA
GTEX-1EH9U-1126-SM-7IGLU	Normal(n=226)	1.524565221	NA	NA
GTEX-1EKGG-1226-SM-7IGNO	Normal(n=226)	0.292310588	NA	NA
GTEX-1EN7A-2026-SM-7MGY4	Normal(n=226)	0.46571332	NA	NA
GTEX-1EWIQ-0726-SM-7MKFW	Normal(n=226)	0.579855951	NA	NA
GTEX-1F75A-1626-SM-9JGGT	Normal(n=226)	0.15924166	NA	NA
GTEX-1GF9V-1226-SM-7MKGY	Normal(n=226)	0.252900029	NA	NA
GTEX-1GF9W-0826-SM-7MKHI	Normal(n=226)	1.701770822	NA	NA
GTEX-1GF9X-0426-SM-7MKHN	Normal(n=226)	0.618990353	NA	NA
GTEX-1GN1U-0926-SM-9WPPY	Normal(n=226)	1.337425664	NA	NA
GTEX-1GN2E-0926-SM-9WPOH	Normal(n=226)	0.420617139	NA	NA
GTEX-1GN73-1126-SM-9OSW5	Normal(n=226)	0.266876472	NA	NA
GTEX-1GZ4I-1526-SM-9OSW9	Normal(n=226)	0.569977093	NA	NA
GTEX-1H11D-0826-SM-9OSWB	Normal(n=226)	2.222495467	NA	NA
GTEX-1HB9E-0626-SM-AHZ4K	Normal(n=226)	0.518132236	NA	NA
GTEX-1HBPH-2626-SM-A96TV	Normal(n=226)	0.198996966	NA	NA
GTEX-1HBPI-1026-SM-AHZ4N	Normal(n=226)	0.368377246	NA	NA
GTEX-1HCU7-1726-SM-B2LX9	Normal(n=226)	0.489748433	NA	NA
GTEX-1HCVE-1526-SM-B2LWW	Normal(n=226)	0.240497517	NA	NA
GTEX-1HT8W-0826-SM-C1YRJ	Normal(n=226)	0.558953302	NA	NA
GTEX-1I1GR-1526-SM-CNNQE	Normal(n=226)	0.657914343	NA	NA
GTEX-1I1HK-1126-SM-AHZ2L	Normal(n=226)	0.263395035	NA	NA
GTEX-1ICG6-1026-SM-B2LY6	Normal(n=226)	0.250840334	NA	NA
GTEX-1ICLY-1526-SM-C1YS4	Normal(n=226)	0.346077535	NA	NA
GTEX-1IKJJ-1526-SM-C1YSC	Normal(n=226)	0.47612242	NA	NA
GTEX-1IKK5-0326-SM-C1YPY	Normal(n=226)	1.075874867	NA	NA
GTEX-1J8EW-1626-SM-C1YQ8	Normal(n=226)	0.395282204	NA	NA
GTEX-1JJ6O-0826-SM-CXZJL	Normal(n=226)	0.143524033	NA	NA
GTEX-1JJEA-1526-SM-CNNPK	Normal(n=226)	0.194843512	NA	NA
GTEX-1JMLX-1326-SM-CXZJO	Normal(n=226)	0.630498666	NA	NA
GTEX-1K9T9-0726-SM-CXZJZ	Normal(n=226)	0.586308388	NA	NA
GTEX-1KAFJ-0726-SM-CXZKF	Normal(n=226)	0.412944073	NA	NA
GTEX-1KANB-2226-SM-DHXJW	Normal(n=226)	0.376401527	NA	NA
GTEX-1KD4Q-1526-SM-D4P3L	Normal(n=226)	0.272142662	NA	NA
GTEX-1KD5A-1226-SM-CXZK7	Normal(n=226)	0.469885976	NA	NA
GTEX-1KWVE-0326-SM-EV7AF	Normal(n=226)	0.390447578	NA	NA
GTEX-1LGRB-0626-SM-CNNQH	Normal(n=226)	2.261229909	NA	NA
GTEX-1LH75-0926-SM-EAZ5C	Normal(n=226)	0.508631478	NA	NA
GTEX-1MJIX-0726-SM-DPRYP	Normal(n=226)	0.494569217	NA	NA
GTEX-1NV8Z-1626-SM-DPRYT	Normal(n=226)	0.425996321	NA	NA
GTEX-1PBJJ-0626-SM-DPRYO	Normal(n=226)	1.45995614	NA	NA
GTEX-1PIIG-1326-SM-EXOIR	Normal(n=226)	0.469885976	NA	NA
GTEX-1QCLZ-1226-SM-EAZ49	Normal(n=226)	0.360083296	NA	NA
GTEX-1QP66-0226-SM-DPRXS	Normal(n=226)	1.073134705	NA	NA
GTEX-1QP6S-1326-SM-DPRZ8	Normal(n=226)	0.333652715	NA	NA
GTEX-1QPFJ-1126-SM-E9U5V	Normal(n=226)	2.61800367	NA	NA
GTEX-1R9JW-0826-SM-DPRZJ	Normal(n=226)	1.397255346	NA	NA
GTEX-1RQEC-1126-SM-EAZ5E	Normal(n=226)	0.249506021	NA	NA
GTEX-1S5VW-1826-SM-EAZ53	Normal(n=226)	0.288771967	NA	NA
GTEX-1S82Y-1026-SM-EV7BJ	Normal(n=226)	0.287945039	NA	NA
GTEX-O5YT-0826-SM-3TW8N	Normal(n=226)	3.825785627	NA	NA
GTEX-O5YV-0726-SM-EV798	Normal(n=226)	0.432424977	NA	NA
GTEX-OIZF-0826-SM-3MJGO	Normal(n=226)	3.711494907	NA	NA
GTEX-OOBJ-0826-SM-3NB2K	Normal(n=226)	0.449640605	NA	NA
GTEX-P44G-1126-SM-3NM9D	Normal(n=226)	0.360982241	NA	NA
GTEX-P78B-1326-SM-3P611	Normal(n=226)	2.396433531	NA	NA
GTEX-PX3G-0826-SM-48TZS	Normal(n=226)	1.232660757	NA	NA
GTEX-Q2AG-1126-SM-48U1P	Normal(n=226)	0.651223943	NA	NA
GTEX-Q734-0326-SM-48U15	Normal(n=226)	1.168642036	NA	NA
GTEX-QDVN-0826-SM-48TZ2	Normal(n=226)	0.811799812	NA	NA
GTEX-QEG4-1826-SM-CKZN9	Normal(n=226)	0.198745582	NA	NA
GTEX-QEL4-1226-SM-447A4	Normal(n=226)	0.513894947	NA	NA
GTEX-QESD-2026-SM-447BI	Normal(n=226)	1.309176187	NA	NA
GTEX-QV44-0326-SM-C1YQX	Normal(n=226)	0.381947801	NA	NA
GTEX-R53T-0326-SM-48FEC	Normal(n=226)	0.929109248	NA	NA
GTEX-REY6-1226-SM-48FDR	Normal(n=226)	0.362217377	NA	NA
GTEX-RM2N-1926-SM-48FCU	Normal(n=226)	0.422125333	NA	NA
GTEX-RN64-1826-SM-48FDV	Normal(n=226)	0.307195344	NA	NA
GTEX-RNOR-1426-SM-48FDJ	Normal(n=226)	0.455859809	NA	NA
GTEX-RTLS-1326-SM-46MUN	Normal(n=226)	0.341416524	NA	NA
GTEX-RU72-1426-SM-46MUF	Normal(n=226)	0.683292219	NA	NA
GTEX-RWSA-1426-SM-47JXA	Normal(n=226)	0.411860074	NA	NA
GTEX-S32W-1926-SM-4AD63	Normal(n=226)	0.726918386	NA	NA
GTEX-S33H-1626-SM-4AD68	Normal(n=226)	1.113700499	NA	NA
GTEX-S4Z8-0526-SM-4AD4T	Normal(n=226)	0.562083643	NA	NA
GTEX-SJXC-1226-SM-4DM78	Normal(n=226)	0.362554049	NA	NA
GTEX-T6MN-1226-SM-3NMA5	Normal(n=226)	0.66475588	NA	NA
GTEX-TKQ2-1726-SM-4DXUP	Normal(n=226)	1.177598929	NA	NA
GTEX-U3ZN-0226-SM-3DB8D	Normal(n=226)	0.351967481	NA	NA
GTEX-U8XE-1526-SM-4E3HT	Normal(n=226)	1.017921908	NA	NA
GTEX-UPK5-1426-SM-4JBHH	Normal(n=226)	0.554441505	NA	NA
GTEX-UTHO-2426-SM-4JBHD	Normal(n=226)	0.948526095	NA	NA
GTEX-VUSG-0126-SM-4KL1X	Normal(n=226)	0.497331335	NA	NA
GTEX-WFON-1726-SM-4LVMQ	Normal(n=226)	0.498965654	NA	NA
GTEX-WK11-1326-SM-4OOSI	Normal(n=226)	0.971442389	NA	NA
GTEX-WQUQ-1926-SM-4OOSA	Normal(n=226)	0.487795024	NA	NA
GTEX-WVLH-2126-SM-EYYWD	Normal(n=226)	0.513490746	NA	NA
GTEX-WY7C-0726-SM-4ONCB	Normal(n=226)	2.821097909	NA	NA
GTEX-WYVS-1926-SM-4PQZ2	Normal(n=226)	1.686164326	NA	NA
GTEX-WZTO-0626-SM-4PQYY	Normal(n=226)	0.373509016	NA	NA
GTEX-X261-1726-SM-4PQYT	Normal(n=226)	0.875465545	NA	NA
GTEX-X3Y1-2726-SM-4PQZH	Normal(n=226)	0.443076151	NA	NA
GTEX-X4EO-1126-SM-4QARQ	Normal(n=226)	0.085275076	NA	NA
GTEX-X4EP-1026-SM-4QAS5	Normal(n=226)	0.376290383	NA	NA
GTEX-X4XY-1626-SM-46MVN	Normal(n=226)	0.421694581	NA	NA
GTEX-XBEC-1526-SM-4AT68	Normal(n=226)	0.459221757	NA	NA
GTEX-XXEK-1126-SM-4BRUX	Normal(n=226)	0.549225575	NA	NA
GTEX-Y111-0726-SM-EYYVM	Normal(n=226)	0.326537348	NA	NA
GTEX-Y5LM-0426-SM-4VBRO	Normal(n=226)	3.572889668	NA	NA
GTEX-Y5V5-0926-SM-4VBPZ	Normal(n=226)	0.349365278	NA	NA
GTEX-YB5E-0326-SM-5IFHU	Normal(n=226)	3.918386234	NA	NA
GTEX-YEC4-0826-SM-5P9FV	Normal(n=226)	0.451646328	NA	NA
GTEX-YECK-1926-SM-4W21H	Normal(n=226)	0.28166858	NA	NA
GTEX-YFC4-1526-SM-5IFJS	Normal(n=226)	0.603406772	NA	NA
GTEX-Z9EW-0426-SM-5CVM9	Normal(n=226)	0.353662045	NA	NA
GTEX-ZAB4-0826-SM-5LU9D	Normal(n=226)	0.484808397	NA	NA
GTEX-ZAB5-0426-SM-5CVMI	Normal(n=226)	0.386369519	NA	NA
GTEX-ZEX8-0826-SM-4WKHK	Normal(n=226)	1.929033479	NA	NA
GTEX-ZF29-2026-SM-DNZYW	Normal(n=226)	0.795517613	NA	NA
GTEX-ZF2S-3026-SM-4WWCH	Normal(n=226)	1.310921735	NA	NA
GTEX-ZPU1-0826-SM-57WG2	Normal(n=226)	0.445726703	NA	NA
GTEX-ZTPG-1426-SM-51MT3	Normal(n=226)	0.395172506	NA	NA
GTEX-ZVP2-0626-SM-51MSO	Normal(n=226)	1.09895848	NA	NA
GTEX-ZVT3-1626-SM-5GU66	Normal(n=226)	0.413485768	NA	NA
GTEX-ZVT4-0626-SM-5E45T	Normal(n=226)	0.168256923	NA	NA
GTEX-ZYT6-0626-SM-5E45V	Normal(n=226)	0.217354814	NA	NA
GTEX-ZYY3-0626-SM-5NQ6W	Normal(n=226)	0.491288732	NA	NA
GTEX-ZZPU-0426-SM-5GZYH	Normal(n=226)	1.86155842	NA	NA
