# Supplementary material for: ASF1B Serves as a Potential Therapeutic Target by Influencing Cell Cycle and Proliferation in Hepatocellular Carcinoma
Source: Front Oncol. 2022 Jan 11;11:801506. doi: 10.3389/fonc.2021.801506 (PMC8787347; doi:10.3389/fonc.2021.801506)
Supplement: Supplementary file 2 [file DataSheet_2.zip › Raw data for figure2 B1 and E.csv]

sampleID	time��OS��	Staus(dead)	Risk Score	ASF1B expression
TCGA-DD-A3A3-01	1.465753425	1	1.93768317	Low groups
TCGA-DD-A1EF-01	1.079452055	1	3.800731381	High groups
TCGA-ED-A627-01	1.15890411	0	1.957084944	Low groups
TCGA-DD-AACB-01	6.367123288	0	4.021905364	High groups
TCGA-G3-A3CG-01	1.843835616	0	1.657580029	Low groups
TCGA-BC-A10W-01	0.249315068	1	4.129049495	High groups
TCGA-G3-A25Z-01	1.794520548	0	1.781745704	Low groups
TCGA-DD-AADY-01	1.520547945	0	3.127910198	High groups
TCGA-DD-AAEH-01	2.147945205	0	2.549631694	Low groups
TCGA-G3-A5SI-01	2.104109589	1	4.727991686	High groups
TCGA-G3-A5SL-01	1.701369863	0	1.598676136	Low groups
TCGA-EP-A12J-01	1.561643836	0	2.661492597	Low groups
TCGA-DD-AAD2-01	1.802739726	0	2.701526451	Low groups
TCGA-UB-A7MB-01	1.646575342	0	5.642636221	High groups
TCGA-UB-A7MC-01	1.369863014	0	4.562900009	High groups
TCGA-T1-A6J8-01	0.063013699	0	0.879030042	Low groups
TCGA-BC-4072-01	4.082191781	1	4.178332193	High groups
TCGA-DD-AACQ-01	1.183561644	1	3.45353465	High groups
TCGA-2Y-A9GW-01	3.482191781	1	2.652582206	Low groups
TCGA-MI-A75H-01	2.046575342	0	2.712871728	Low groups
TCGA-DD-AAEI-01	4.194520548	0	3.40225783	High groups
TCGA-DD-AADN-01	2.460273973	0	3.49406745	High groups
TCGA-QA-A7B7-01	0.257534247	0	5.832625342	High groups
TCGA-5C-A9VH-01	0.882191781	0	2.706914996	Low groups
TCGA-ZP-A9D4-01	1.082191781	0	2.603840468	Low groups
TCGA-G3-AAV6-01	0.178082192	1	4.706820063	High groups
TCGA-DD-A4NG-01	2.197260274	1	1.989497321	Low groups
TCGA-ED-A8O5-01	1.112328767	0	3.51430255	High groups
TCGA-DD-AACO-01	5.139726027	0	2.555046619	Low groups
TCGA-DD-AACZ-01	0.468493151	1	3.195074179	High groups
TCGA-CC-5264-01	0.279452055	1	6.310063269	High groups
TCGA-DD-AAW3-01	4.473972603	0	2.403920123	Low groups
TCGA-DD-AAVX-01	4.706849315	0	1.19514103	Low groups
TCGA-2Y-A9HA-01	0.098630137	1	1.949101075	Low groups
TCGA-ED-A82E-01	1.117808219	0	3.040191711	High groups
TCGA-DD-AA3A-01	1.123287671	1	5.360234117	High groups
TCGA-GJ-A3OU-01	2.408219178	0	3.232164425	High groups
TCGA-G3-A7M9-01	0.153424658	1	5.099407208	High groups
TCGA-EP-A3JL-01	0.830136986	0	2.98962941	Low groups
TCGA-DD-AAEG-01	1.969863014	0	3.353946101	High groups
TCGA-UB-A7MA-01	2.323287671	0	4.885768696	High groups
TCGA-XR-A8TG-01	2.460273973	0	3.657584063	High groups
TCGA-BC-A10X-01	2.109589041	1	1.305979752	Low groups
TCGA-EP-A3RK-01	0.994520548	0	4.121985262	High groups
TCGA-ED-A66Y-01	0.810958904	1	5.071175419	High groups
TCGA-DD-AADF-01	0.315068493	1	4.115702524	High groups
TCGA-CC-A9FV-01	0	0	2.502613683	Low groups
TCGA-MI-A75G-01	1.912328767	0	2.043688088	Low groups
TCGA-DD-A39V-01	1.761643836	1	2.391682421	Low groups
TCGA-DD-AACF-01	1	1	4.101375104	High groups
TCGA-G3-AAV0-01	1.304109589	0	1.814091014	Low groups
TCGA-KR-A7K2-01	2.271232877	0	3.03632942	High groups
TCGA-RC-A6M3-01	0	0	3.207862142	High groups
TCGA-DD-AACU-01	4.293150685	0	2.286756912	Low groups
TCGA-G3-A7M5-01	1.224657534	0	1.731907844	Low groups
TCGA-BW-A5NP-01	0	0	4.157649159	High groups
TCGA-G3-A5SJ-01	1.912328767	0	3.822867397	High groups
TCGA-DD-AACN-01	3.567123288	0	2.504744566	Low groups
TCGA-O8-A75V-01	1.473972603	0	2.531427629	Low groups
TCGA-ED-A5KG-01	2.339726027	0	4.179716874	High groups
TCGA-G3-AAV5-01	0.969863014	0	2.862987738	Low groups
TCGA-NI-A4U2-01	4.906849315	1	0.676048476	Low groups
TCGA-EP-A2KC-01	0.052054795	1	2.940940288	Low groups
TCGA-RC-A6M5-01	0.04109589	0	1.1627084	Low groups
TCGA-2Y-A9GU-01	5.312328767	0	2.914929146	Low groups
TCGA-G3-AAV2-01	1.019178082	0	1.406838513	Low groups
TCGA-DD-AAEA-01	1.575342466	0	4.568221144	High groups
TCGA-DD-A4ND-01	7.523287671	0	3.320136713	High groups
TCGA-DD-A4NO-01	6.150684932	0	1.928208861	Low groups
TCGA-RC-A7SK-01	1.293150685	0	2.270191368	Low groups
TCGA-CC-A3MB-01	0.863013699	1	4.582874956	High groups
TCGA-DD-A4NA-01	2.761643836	0	3.61222419	High groups
TCGA-DD-AAE2-01	1.747945205	0	3.304998098	High groups
TCGA-RG-A7D4-01	3.008219178	0	3.917515128	High groups
TCGA-LG-A9QC-01	1.164383562	0	2.124914537	Low groups
TCGA-DD-A3A9-01	2.550684932	1	3.088951564	High groups
TCGA-G3-A25V-01	2.356164384	0	2.118379216	Low groups
TCGA-ZP-A9D1-01	0.057534247	0	1.466309513	Low groups
TCGA-BC-A216-01	3.701369863	0	5.144227704	High groups
TCGA-ZP-A9D2-01	2.095890411	1	4.408126662	High groups
TCGA-ES-A2HS-01	1.884931507	1	2.038894213	Low groups
TCGA-DD-AAVS-01	4.994520548	0	3.82495709	High groups
TCGA-DD-A4NV-01	6.569863014	0	2.376467896	Low groups
TCGA-BW-A5NQ-01	0	0	5.549321702	High groups
TCGA-CC-A7IH-01	1	0	2.788824055	Low groups
TCGA-WQ-A9G7-01	0.082191781	0	4.407080878	High groups
TCGA-BC-A110-01	5.797260274	1	0.963407746	Low groups
TCGA-RC-A7SB-01	1.610958904	0	2.753971091	Low groups
TCGA-BC-A10T-01	2.293150685	1	2.6194448	Low groups
TCGA-MR-A8JO-01	0.904109589	0	2.217487476	Low groups
TCGA-2Y-A9GX-01	6.690410959	0	2.576747738	Low groups
TCGA-K7-A5RG-01	1.421917808	0	4.514500491	High groups
TCGA-UB-AA0U-01	0.895890411	0	4.661680691	High groups
TCGA-DD-AAD3-01	3.547945205	0	2.185105902	Low groups
TCGA-DD-A1ED-01	6.304109589	0	1.041479521	Low groups
TCGA-DD-AAVZ-01	5.205479452	0	2.956455037	Low groups
TCGA-CC-A123-01	0.6	0	3.489884578	High groups
TCGA-DD-A11B-01	0.038356164	1	2.664877567	Low groups
TCGA-G3-A25Y-01	1.238356164	1	4.989561592	High groups
TCGA-DD-AADQ-01	1.194520548	0	2.370867629	Low groups
TCGA-2Y-A9GT-01	4.449315068	1	3.043428192	High groups
TCGA-HP-A5N0-01	3.142465753	1	1.164332153	Low groups
TCGA-DD-A119-01	0.610958904	1	1.534828267	Low groups
TCGA-DD-AADO-01	1.24109589	0	2.638594891	Low groups
TCGA-DD-A4NQ-01	1.021917808	1	3.23193863	High groups
TCGA-DD-A4NL-01	4.687671233	0	0.922211538	Low groups
TCGA-RC-A7SF-01	1.58630137	0	2.613149279	Low groups
TCGA-DD-A39Y-01	0.468493151	1	3.877787659	High groups
TCGA-ES-A2HT-01	1.2	1	0.850840091	Low groups
TCGA-DD-AADA-01	3.378082192	0	1.6058969	Low groups
TCGA-DD-A4NI-01	2.235616438	0	1.364503197	Low groups
TCGA-G3-A3CI-01	0.493150685	0	1.040905891	Low groups
TCGA-WX-AA46-01	2.071232877	0	1.026677425	Low groups
TCGA-DD-AACD-01	1.043835616	1	1.620950599	Low groups
TCGA-DD-A73G-01	9.528767123	0	2.816528926	Low groups
TCGA-2Y-A9H0-01	10.06849315	0	5.061999844	High groups
TCGA-DD-AACC-01	4.616438356	1	3.666923289	High groups
TCGA-DD-A1EE-01	0.956164384	1	3.165045753	High groups
TCGA-FV-A4ZQ-01	0.032876712	0	4.635449668	High groups
TCGA-G3-AAV3-01	1.128767123	0	3.819477467	High groups
TCGA-BC-4073-01	2.326027397	0	4.13391435	High groups
TCGA-G3-A3CH-01	2.136986301	0	2.874322894	Low groups
TCGA-G3-A3CK-01	1.602739726	0	2.226948803	Low groups
TCGA-DD-A116-01	4.443835616	1	2.329691927	Low groups
TCGA-5R-AA1C-01	1.424657534	0	3.034334689	High groups
TCGA-DD-AAE4-01	1.665753425	0	3.130343141	High groups
TCGA-DD-AACL-01	0.293150685	1	4.045756163	High groups
TCGA-DD-AADW-01	1.608219178	0	5.298706996	High groups
TCGA-CC-A3M9-01	0.821917808	1	5.273632994	High groups
TCGA-DD-A3A5-01	8.561643836	1	3.63692526	High groups
TCGA-FV-A3I1-01	0.676712329	1	2.905347063	Low groups
TCGA-DD-AAEB-01	1.309589041	0	1.004322665	Low groups
TCGA-DD-AAE1-01	1.512328767	0	2.419582713	Low groups
TCGA-DD-A39X-01	4.64109589	1	1.848751484	Low groups
TCGA-DD-AACG-01	1.284931507	1	2.94332968	Low groups
TCGA-DD-A4NN-01	2.463013699	1	4.408103592	High groups
TCGA-K7-A6G5-01	1.402739726	0	2.480910602	Low groups
TCGA-2Y-A9H1-01	3.367123288	1	0.708378779	Low groups
TCGA-MI-A75C-01	0.797260274	0	2.31245937	Low groups
TCGA-ED-A66X-01	1.112328767	0	2.985296743	Low groups
TCGA-DD-AAW1-01	5.449315068	0	1.7136656	Low groups
TCGA-DD-AADB-01	3.402739726	0	4.205124293	High groups
TCGA-G3-AAV1-01	0.983561644	1	1.991322541	Low groups
TCGA-DD-A4NJ-01	2.542465753	0	4.1836799	High groups
TCGA-5C-AAPD-01	0.054794521	0	5.54029314	High groups
TCGA-EP-A26S-01	1.665753425	0	1.778631931	Low groups
TCGA-BD-A2L6-01	3.734246575	0	4.189964023	High groups
TCGA-DD-A1EK-01	1.528767123	1	2.277104041	Low groups
TCGA-RC-A6M4-01	0.060273973	0	3.574549989	High groups
TCGA-DD-A1EH-01	4.095890411	0	3.496109412	High groups
TCGA-ED-A7PZ-01	0.016438356	0	6.134157116	High groups
TCGA-CC-A9FS-01	0.578082192	0	3.835344971	High groups
TCGA-CC-A3MA-01	0.830136986	1	5.583713022	High groups
TCGA-DD-A4NH-01	2.512328767	0	4.045530383	High groups
TCGA-FV-A2QR-01	1.591780822	1	2.734628694	Low groups
TCGA-2Y-A9H5-01	1.520547945	1	2.540930306	Low groups
TCGA-5C-A9VG-01	0.898630137	0	4.329010813	High groups
TCGA-PD-A5DF-01	1.750684932	1	3.533216599	High groups
TCGA-DD-AAD6-01	1.84109589	0	3.428894156	High groups
TCGA-DD-A73F-01	2.97260274	0	3.186824855	High groups
TCGA-DD-A1EI-01	0.501369863	0	2.476304068	Low groups
TCGA-ZS-A9CF-01	6.608219178	0	4.771883447	High groups
TCGA-RC-A7SH-01	1.282191781	0	4.315437613	High groups
TCGA-ZS-A9CE-01	3.4	0	1.956760588	Low groups
TCGA-DD-AAVV-01	6.726027397	0	3.142442017	High groups
TCGA-CC-5259-01	0.684931507	0	3.212956588	High groups
TCGA-G3-A7M7-01	0.989041096	0	0.927211188	Low groups
TCGA-UB-A7ME-01	1.331506849	0	2.977543104	Low groups
TCGA-DD-A4NK-01	3.315068493	1	1.62011241	Low groups
TCGA-DD-AACS-01	4.942465753	0	5.268928435	High groups
TCGA-DD-A39W-01	2.265753425	1	1.410153189	Low groups
TCGA-DD-AACV-01	4.194520548	0	5.15384454	High groups
TCGA-CC-A7IG-01	0.819178082	1	5.369855964	High groups
TCGA-DD-AADV-01	1.57260274	0	4.034133653	High groups
TCGA-CC-A8HS-01	0.821917808	1	5.507895997	High groups
TCGA-DD-AADJ-01	2.920547945	0	2.094328295	Low groups
TCGA-DD-AACA-01	6.304109589	0	4.287535272	High groups
TCGA-MI-A75E-01	1.389041096	0	2.406033947	Low groups
TCGA-DD-A118-01	9.416438356	0	2.443731349	Low groups
TCGA-BC-A10Q-01	3.109589041	1	4.587733002	High groups
TCGA-BC-A3KG-01	1.863013699	0	4.792069492	High groups
TCGA-CC-5263-01	0.353424658	1	6.182432697	High groups
TCGA-BC-A69H-01	1.216438356	0	3.419108298	High groups
TCGA-DD-A11A-01	0.216438356	0	2.917857803	Low groups
TCGA-DD-AADR-01	5.556164384	0	2.871065886	Low groups
TCGA-DD-A3A7-01	1.147945205	1	3.638887389	High groups
TCGA-DD-A11C-01	1.81369863	0	3.761578014	High groups
TCGA-DD-AAD8-01	3.339726027	0	3.778553231	High groups
TCGA-CC-A8HV-01	0.764383562	1	3.781790018	High groups
TCGA-DD-AAVW-01	6.347945205	0	2.278296665	Low groups
TCGA-ZP-A9CV-01	2.980821918	1	2.396322559	Low groups
TCGA-ED-A7XO-01	1.169863014	0	4.33873883	High groups
TCGA-2Y-A9GZ-01	2.323287671	1	2.172948115	Low groups
TCGA-ZP-A9D0-01	2.989041096	0	1.922335595	Low groups
TCGA-DD-AAEE-01	2.219178082	0	3.312201752	High groups
TCGA-ZS-A9CD-01	3.797260274	1	1.389800219	Low groups
TCGA-CC-A8HU-01	0.942465753	1	6.450491648	High groups
TCGA-ZP-A9CY-01	2.142465753	0	1.912900389	Low groups
TCGA-DD-A73B-01	0.775342466	1	4.197818103	High groups
TCGA-MR-A520-01	0.62739726	0	0.769182627	Low groups
TCGA-CC-A3MC-01	0.994520548	0	3.874254499	High groups
TCGA-DD-AAE0-01	1.520547945	0	4.882967809	High groups
TCGA-BC-A10S-01	3.898630137	1	1.257342376	Low groups
TCGA-DD-A1EA-01	6.616438356	0	3.218091808	High groups
TCGA-3K-AAZ8-01	1.084931507	0	1.529943959	Low groups
TCGA-FV-A2QQ-01	1.997260274	0	1.913892304	Low groups
TCGA-DD-AACI-01	4.432876712	0	2.176795033	Low groups
TCGA-DD-AAD0-01	0.375342466	0	4.337140036	High groups
TCGA-DD-A114-01	3.147945205	1	6.689994241	High groups
TCGA-2Y-A9H6-01	0.978082192	0	2.094703201	Low groups
TCGA-G3-A25U-01	4.482191781	0	3.924333919	High groups
TCGA-FV-A3R2-01	0.531506849	1	3.179978622	High groups
TCGA-ZS-A9CG-01	0.934246575	0	1.133730799	Low groups
TCGA-DD-A1EG-01	3.75890411	1	3.281995519	High groups
TCGA-RC-A7S9-01	1.753424658	0	5.515937159	High groups
TCGA-CC-A8HT-01	0.383561644	1	5.148650975	High groups
TCGA-2Y-A9H2-01	4.742465753	0	4.151330777	High groups
TCGA-DD-AADC-01	1.164383562	1	3.586348817	High groups
TCGA-EP-A2KA-01	1.717808219	1	3.537646643	High groups
TCGA-WQ-AB4B-01	1.082191781	0	1.892773659	Low groups
TCGA-DD-AACW-01	3.901369863	0	3.602055211	High groups
TCGA-DD-A39Z-01	1.646575342	1	2.962385495	Low groups
TCGA-DD-AAE7-01	1.764383562	0	1.241587174	Low groups
TCGA-DD-AACH-01	0.534246575	1	4.824410889	High groups
TCGA-LG-A9QD-01	1.002739726	0	0.589516343	Low groups
TCGA-BC-A3KF-01	0.021917808	0	3.855105143	High groups
TCGA-DD-A115-01	6.964383562	1	3.422710274	High groups
TCGA-2Y-A9H3-01	4.153424658	0	2.565054766	Low groups
TCGA-G3-AAUZ-01	1.315068493	0	3.676454383	High groups
TCGA-BC-A217-01	3.82739726	1	4.834167696	High groups
TCGA-G3-AAV4-01	0.073972603	1	2.406578721	Low groups
TCGA-DD-AADI-01	2.97260274	0	2.413787633	Low groups
TCGA-FV-A3R3-01	1.002739726	1	1.378177091	Low groups
TCGA-CC-5261-01	0.265753425	1	4.476650174	High groups
TCGA-BW-A5NO-01	0.054794521	0	3.870971005	High groups
TCGA-DD-A4NB-01	2.709589041	0	1.430430027	Low groups
TCGA-2Y-A9H4-01	3.978082192	0	2.919023965	Low groups
TCGA-DD-AAVY-01	5.397260274	0	1.211360387	Low groups
TCGA-XR-A8TD-01	2.821917808	0	3.676226987	High groups
TCGA-DD-AADG-01	3.136986301	0	2.498240786	Low groups
TCGA-DD-A4NE-01	1.808219178	1	4.569390695	High groups
TCGA-2Y-A9H7-01	3.2	0	2.40118395	Low groups
TCGA-ED-A7PY-01	1.068493151	0	2.569213938	Low groups
TCGA-G3-A25S-01	1.139726027	1	3.485904835	High groups
TCGA-DD-AAE3-01	1.550684932	0	0.681164781	Low groups
TCGA-YA-A8S7-01	1.128767123	1	5.466197474	High groups
TCGA-CC-5260-01	0.238356164	1	5.980090144	High groups
TCGA-K7-A5RF-01	1.728767123	0	1.772311956	Low groups
TCGA-CC-A5UC-01	0.950684932	1	3.783623954	High groups
TCGA-DD-A3A6-01	8.926027397	1	2.250149989	Low groups
TCGA-FV-A3I0-01	2.323287671	0	3.007084429	Low groups
TCGA-CC-A7IF-01	1.778082192	1	3.910935639	High groups
TCGA-FV-A496-01	0.02739726	0	2.136486388	Low groups
TCGA-DD-A4NP-01	9.063013699	0	0.685766459	Low groups
TCGA-DD-AAED-01	2.090410959	0	1.321315156	Low groups
TCGA-DD-A73E-01	0.120547945	0	2.932147335	Low groups
TCGA-CC-A5UD-01	0.832876712	1	5.678114277	High groups
TCGA-DD-AACK-01	0.024657534	0	2.878040432	Low groups
TCGA-DD-A1EB-01	5.526027397	0	1.297793621	Low groups
TCGA-NI-A8LF-01	2.189041096	0	1.427734513	Low groups
TCGA-ED-A4XI-01	2.243835616	0	1.432057962	Low groups
TCGA-BC-A5W4-01	1.498630137	1	1.969344096	Low groups
TCGA-DD-A4NF-01	2.580821918	0	1.32461588	Low groups
TCGA-DD-AACT-01	4.279452055	0	2.806721985	Low groups
TCGA-DD-AADK-01	2.873972603	0	2.432805787	Low groups
TCGA-BC-A8YO-01	1.539726027	0	4.577354371	High groups
TCGA-G3-A5SK-01	2.038356164	0	0.720081762	Low groups
TCGA-DD-A3A2-01	5.838356164	1	0.564873378	Low groups
TCGA-CC-5262-01	0.282191781	1	3.987572476	High groups
TCGA-BC-A10Y-01	1.947945205	1	5.149939185	High groups
TCGA-FV-A495-01	0.002739726	0	3.688838184	High groups
TCGA-KR-A7K7-01	2.605479452	0	4.477479501	High groups
TCGA-CC-5258-01	0.353424658	1	3.715004898	High groups
TCGA-5R-AA1D-01	1.230136986	0	1.505970032	Low groups
TCGA-ED-A97K-01	0.016438356	0	3.280907943	High groups
TCGA-LG-A6GG-01	1.060273973	0	2.483448014	Low groups
TCGA-EP-A2KB-01	1.632876712	1	3.560619131	High groups
TCGA-WJ-A86L-01	0.945205479	0	3.411000152	High groups
TCGA-2Y-A9GY-01	2.073972603	1	3.759927386	High groups
TCGA-DD-AADM-01	0.032876712	1	2.724106307	Low groups
TCGA-DD-AACJ-01	5.75890411	0	1.236276727	Low groups
TCGA-CC-A7IE-01	0.594520548	1	3.157998334	High groups
TCGA-GJ-A6C0-01	0.084931507	1	3.856530678	High groups
TCGA-DD-A1EJ-01	2.753424658	1	3.500802744	High groups
TCGA-XR-A8TF-01	1.898630137	1	1.990474146	Low groups
TCGA-K7-AAU7-01	0.983561644	0	3.82329347	High groups
TCGA-CC-A7IL-01	0.761643836	1	2.051930132	Low groups
TCGA-G3-AAV7-01	0.989041096	0	5.318410411	High groups
TCGA-DD-A3A1-01	0.638356164	1	2.388221506	Low groups
TCGA-DD-A11D-01	4.273972603	1	1.35240867	Low groups
TCGA-CC-A9FU-01	0	0	4.634506203	High groups
TCGA-DD-AAE6-01	0.38630137	0	5.946108294	High groups
TCGA-DD-AADL-01	1.742465753	0	3.924200608	High groups
TCGA-DD-AADS-01	1.298630137	0	0.813345497	Low groups
TCGA-CC-A7II-01	1.093150685	0	6.441331921	High groups
TCGA-5R-AAAM-01	0.126027397	1	1.60635675	Low groups
TCGA-CC-A7IK-01	0.717808219	1	3.849338283	High groups
TCGA-GJ-A9DB-01	0.183561644	1	3.1764223	High groups
TCGA-G3-A25T-01	4.254794521	0	4.917987969	High groups
TCGA-G3-A7M6-01	1.731506849	0	4.44032515	High groups
TCGA-DD-A73C-01	1.920547945	0	1.406155624	Low groups
TCGA-KR-A7K8-01	2.482191781	0	3.904394368	High groups
TCGA-2Y-A9HB-01	0.712328767	0	1.88093868	Low groups
TCGA-DD-AAVR-01	6.884931507	0	1.805087589	Low groups
TCGA-DD-AAVP-01	7.539726027	0	2.604441134	Low groups
TCGA-DD-A73A-01	1.994520548	0	2.693410705	Low groups
TCGA-2Y-A9GV-01	6.936986301	1	1.262020627	Low groups
TCGA-DD-AAE9-01	1.978082192	0	2.71664355	Low groups
TCGA-DD-AAD1-01	1.545205479	0	3.14679068	High groups
TCGA-UB-A7MF-01	0.58630137	1	5.049704996	High groups
TCGA-4R-AA8I-01	0.717808219	1	2.848955544	Low groups
TCGA-FV-A23B-01	5.073972603	1	4.01604823	High groups
TCGA-BC-A112-01	0.419178082	1	4.478188351	High groups
TCGA-ED-A459-01	2.493150685	0	4.573871468	High groups
TCGA-BD-A3EP-01	1.120547945	0	2.643890091	Low groups
TCGA-G3-A6UC-01	1.838356164	0	1.910875635	Low groups
TCGA-2Y-A9H9-01	1.909589041	0	2.218085302	Low groups
TCGA-DD-AAEK-01	2.923287671	0	3.166391211	High groups
TCGA-DD-AAD5-01	3.684931507	0	5.520523969	High groups
TCGA-DD-AAW0-01	5.520547945	0	1.971249013	Low groups
TCGA-DD-AAC9-01	0.950684932	0	1.558275076	Low groups
TCGA-DD-AAC8-01	0.043835616	1	2.12384268	Low groups
TCGA-XR-A8TE-01	2.534246575	0	1.110614331	Low groups
TCGA-DD-AAVU-01	6.032876712	0	3.126701244	High groups
TCGA-2Y-A9GS-01	1.983561644	1	3.593275991	High groups
TCGA-DD-A73D-01	1.898630137	0	1.905247249	Low groups
TCGA-KR-A7K0-01	0.178082192	1	2.032301712	Low groups
TCGA-WX-AA44-01	1.684931507	0	4.877127395	High groups
TCGA-ED-A8O6-01	0.153424658	1	3.543410903	High groups
TCGA-DD-AADU-01	1.517808219	0	0.613974891	Low groups
TCGA-2Y-A9H8-01	1.734246575	1	3.810878814	High groups
TCGA-G3-A3CJ-01	1.62739726	0	1.284053456	Low groups
TCGA-DD-A4NS-01	6.728767123	1	2.259640122	Low groups
TCGA-DD-AACP-01	1.136986301	0	5.03847446	High groups
TCGA-G3-A5SM-01	1.424657534	0	3.277539978	High groups
TCGA-DD-AAVQ-01	7.473972603	0	3.968322969	High groups
TCGA-HP-A5MZ-01	0.249315068	1	1.92522192	Low groups
TCGA-DD-AACE-01	5.983561644	0	1.925081083	Low groups
TCGA-G3-A7M8-01	1.178082192	0	1.691067562	Low groups
TCGA-BD-A3ER-01	3.054794521	0	1.766491705	Low groups
TCGA-DD-A113-01	6.643835616	0	4.408149861	High groups
TCGA-DD-A3A8-01	0.030136986	1	1.770551791	Low groups
TCGA-ED-A7PX-01	0.016438356	0	4.040072034	High groups
TCGA-DD-AADP-01	1.254794521	0	2.941572259	Low groups
TCGA-CC-A7IJ-01	1.046575342	0	6.466047576	High groups
TCGA-BC-A10U-01	2.293150685	1	2.79003204	Low groups
TCGA-DD-AADD-01	3.37260274	0	4.311901416	High groups
TCGA-ZP-A9CZ-01	1.934246575	0	4.920796516	High groups
TCGA-DD-AACY-01	3.97260274	0	1.271894405	Low groups
TCGA-DD-A1EC-01	1.649315068	0	2.823125992	Low groups
TCGA-UB-AA0V-01	0.860273973	0	1.096063077	Low groups
TCGA-DD-A1EL-01	1.136986301	1	4.741868013	High groups
TCGA-RC-A6M6-01	0.024657534	0	3.030198499	High groups
TCGA-MI-A75I-01	1.726027397	0	3.316400453	High groups
TCGA-UB-A7MD-01	0.142465753	1	3.153940844	High groups
TCGA-CC-A1HT-01	0.276712329	1	5.262490895	High groups
TCGA-WX-AA47-01	1.523287671	1	2.872160923	Low groups
TCGA-FV-A4ZP-01	6.810958904	1	3.643869398	High groups
TCGA-ED-A7XP-01	1.095890411	0	2.615073363	Low groups
TCGA-CC-A5UE-01	0.745205479	1	4.913685175	High groups
TCGA-CC-A9FW-01	0.679452055	0	2.710756731	Low groups
TCGA-XR-A8TC-01	3.668493151	0	3.566294021	High groups
TCGA-BC-A69I-01	1.060273973	0	1.383518152	Low groups
TCGA-DD-AACX-01	0.465753425	0	4.162819862	High groups
TCGA-DD-AAW2-01	5.082191781	0	2.673297321	Low groups
TCGA-BC-A10R-01	0.843835616	1	2.221145672	Low groups
TCGA-G3-A25X-01	4.873972603	0	4.560538787	High groups
TCGA-DD-A3A4-01	1.676712329	1	1.322825084	Low groups
TCGA-BC-A10Z-01	0.093150685	1	3.978726517	High groups
TCGA-DD-A4NR-01	0.024657534	1	4.021894269	High groups
