# Supplementary material for: ASF1B Serves as a Potential Therapeutic Target by Influencing Cell Cycle and Proliferation in Hepatocellular Carcinoma
Source: Front Oncol. 2022 Jan 11;11:801506. doi: 10.3389/fonc.2021.801506 (PMC8787347; doi:10.3389/fonc.2021.801506)
Supplement: Supplementary file 2 [file DataSheet_2.zip › Raw data for figure2A and table1.csv]

sample ID	times£¨days£©	status	ASF1B£¨expression£©	Age£¨years£©	Gender	pT_stage	pTNM_stage	Grade	times£¨dayS£©
TCGA-DD-A3A3-01	535	1	1.93768317	45	M	T1	I	G2	535
TCGA-DD-A1EF-01	394	1	3.800731381	57	F	T1	I	G3	394
TCGA-ED-A627-01	423	0	1.957084944	74	M	T1	I	G2	423
TCGA-DD-AACB-01	2324	0	4.021905364	74	F	T1	I	G3	2324
TCGA-G3-A3CG-01	673	0	1.657580029	80	M	T1	I	G2	673
TCGA-G3-A25Z-01	655	0	1.781745704	58	M	T1	I	G2	655
TCGA-DD-AADY-01	555	0	3.127910198	55	F	T1	I	G2	555
TCGA-DD-AAEH-01	784	0	2.549631694	73	M	T1	I	G2	784
TCGA-G3-A5SI-01	768	1	4.727991686	44	M	T2	II	G2	768
TCGA-G3-A5SL-01	621	0	1.598676136	70	M	T2	II	G2	621
TCGA-EP-A12J-01	570	0	2.661492597	62	M	T1	I	G1	570
TCGA-DD-AAD2-01	658	0	2.701526451	66	M	T1	I	G2	658
TCGA-UB-A7MB-01	601	0	5.642636221	24	M	T2	II	G3	601
TCGA-UB-A7MC-01	500	0	4.562900009	59	M	T3	III	G3	500
TCGA-BC-4072-01	1490	1	4.178332193	74	F	T3	III	G3	1490
TCGA-DD-AACQ-01	432	1	3.45353465	50	M	T2	II	G3	432
TCGA-2Y-A9GW-01	1271	1	2.652582206	64	M	T1	I	G2	1271
TCGA-DD-AAEI-01	1531	0	3.40225783	72	M	T1	I	G2	1531
TCGA-DD-AADN-01	898	0	3.49406745	59	M	T1	I	G4	898
TCGA-QA-A7B7-01	94	0	5.832625342	48	M	T2	II	G2	94
TCGA-5C-A9VH-01	322	0	2.706914996	70	M	T1	I	G2	322
TCGA-G3-AAV6-01	65	1	4.706820063	53	F	T3	III	G3	65
TCGA-DD-A4NG-01	802	1	1.989497321	77	M	T3	III	G2	802
TCGA-ED-A8O5-01	406	0	3.51430255	59	F	T3	III	G3	406
TCGA-DD-AACO-01	1876	0	2.555046619	40	M	T1	I	G3	1876
TCGA-DD-AACZ-01	171	1	3.195074179	63	F	T1	I	G4	171
TCGA-CC-5264-01	102	1	6.310063269	71	M	T3	III	G2	102
TCGA-DD-AAW3-01	1633	0	2.403920123	69	M	T1	I	G2	1633
TCGA-DD-AAVX-01	1718	0	1.19514103	38	M	T2	II	G2	1718
TCGA-2Y-A9HA-01	36	1	1.949101075	70	M	T2	II	G2	36
TCGA-ED-A82E-01	408	0	3.040191711	60	F	T3	III	G2	408
TCGA-DD-AA3A-01	410	1	5.360234117	81	F	T1	I	G4	410
TCGA-GJ-A3OU-01	879	0	3.232164425	59	M	T1	I	G2	879
TCGA-G3-A7M9-01	56	1	5.099407208	70	M	T3	III	G2	56
TCGA-EP-A3JL-01	303	0	2.98962941	76	M	T1	I	G2	303
TCGA-DD-AAEG-01	719	0	3.353946101	59	F	T1	I	G3	719
TCGA-UB-A7MA-01	848	0	4.885768696	62	F	T2	II	G2	848
TCGA-XR-A8TG-01	898	0	3.657584063	58	M	T1	I	G2	898
TCGA-BC-A10X-01	770	1	1.305979752	52	F	T3	III	G2	770
TCGA-EP-A3RK-01	363	0	4.121985262	73	M	T3	III	G2	363
TCGA-ED-A66Y-01	296	1	5.071175419	51	F	T3	III	G3	296
TCGA-DD-AADF-01	115	1	4.115702524	64	F	T1	I	G4	115
TCGA-CC-A9FV-01	0	0	2.502613683	57	M	T3	III	G2	0
TCGA-MI-A75G-01	698	0	2.043688088	63	M	T2	II	G2	698
TCGA-DD-A39V-01	643	1	2.391682421	77	M	T2	II	G3	643
TCGA-DD-AACF-01	365	1	4.101375104	68	M	T1	I	G3	365
TCGA-G3-AAV0-01	476	0	1.814091014	58	M	T1	I	G2	476
TCGA-KR-A7K2-01	829	0	3.03632942	64	M	T1	I	G1	829
TCGA-RC-A6M3-01	0	0	3.207862142	24	M	T2	II	G3	0
TCGA-DD-AACU-01	1567	0	2.286756912	59	M	T1	I	G3	1567
TCGA-G3-A7M5-01	447	0	1.731907844	76	M	T1	I	G2	447
TCGA-BW-A5NP-01	0	0	4.157649159	26	F	T2	IV	G3	0
TCGA-G3-A5SJ-01	698	0	3.822867397	59	M	T1	I	G2	698
TCGA-DD-AACN-01	1302	0	2.504744566	32	M	T1	I	G3	1302
TCGA-O8-A75V-01	538	0	2.531427629	54	M	T1	I	G2	538
TCGA-ED-A5KG-01	854	0	4.179716874	60	F	T2	II	G2	854
TCGA-G3-AAV5-01	354	0	2.862987738	67	M	T2	II	G2	354
TCGA-NI-A4U2-01	1791	1	0.676048476	71	M	T3	III	G1	1791
TCGA-EP-A2KC-01	19	1	2.940940288	62	M	T1	I	G3	19
TCGA-RC-A6M5-01	15	0	1.1627084	20	F	T1	IV	G2	15
TCGA-2Y-A9GU-01	1939	0	2.914929146	55	F	T1	I	G2	1939
TCGA-G3-AAV2-01	372	0	1.406838513	50	M	T1	I	G1	372
TCGA-DD-AAEA-01	575	0	4.568221144	65	M	T1	I	G3	575
TCGA-DD-A4ND-01	2746	0	3.320136713	56	F	T1	I	G3	2746
TCGA-DD-A4NO-01	2245	0	1.928208861	65	M	T1	I	G1	2245
TCGA-RC-A7SK-01	472	0	2.270191368	59	M	T1	I	G3	472
TCGA-CC-A3MB-01	315	1	4.582874956	36	M	T3	III	G1	315
TCGA-DD-A4NA-01	1008	0	3.61222419	67	F	T2	III	G3	1008
TCGA-DD-AAE2-01	638	0	3.304998098	51	M	T1	I	G3	638
TCGA-RG-A7D4-01	1098	0	3.917515128	69	M	T2	II	G2	1098
TCGA-LG-A9QC-01	425	0	2.124914537	48	M	T1	I	G2	425
TCGA-DD-A3A9-01	931	1	3.088951564	64	F	T4	IV	G2	931
TCGA-G3-A25V-01	860	0	2.118379216	68	M	T1	I	G2	860
TCGA-BC-A216-01	1351	0	5.144227704	62	F	T3	III	G2	1351
TCGA-ES-A2HS-01	688	1	2.038894213	80	M	T1	I	G2	688
TCGA-DD-AAVS-01	1823	0	3.82495709	56	M	T1	I	G2	1823
TCGA-DD-A4NV-01	2398	0	2.376467896	61	M	T3	III	G1	2398
TCGA-BW-A5NQ-01	0	0	5.549321702	63	M	T1	I	G3	0
TCGA-CC-A7IH-01	365	0	2.788824055	58	M	T3	III	G1	365
TCGA-RC-A7SB-01	588	0	2.753971091	53	M	T2	II	G2	588
TCGA-MR-A8JO-01	330	0	2.217487476	34	M	T1	I	G3	330
TCGA-2Y-A9GX-01	2442	0	2.576747738	68	M	T1	I	G2	2442
TCGA-K7-A5RG-01	519	0	4.514500491	66	M	T1	I	G1	519
TCGA-UB-AA0U-01	327	0	4.661680691	60	M	T2	II	G2	327
TCGA-DD-AAD3-01	1295	0	2.185105902	43	M	T1	I	G2	1295
TCGA-DD-A1ED-01	2301	0	1.041479521	68	M	T1	I	G1	2301
TCGA-DD-AAVZ-01	1900	0	2.956455037	38	M	T1	I	G2	1900
TCGA-CC-A123-01	219	0	3.489884578	24	F	T3	III	G1	219
TCGA-DD-A11B-01	14	1	2.664877567	73	M	T1	I	G2	14
TCGA-G3-A25Y-01	452	1	4.989561592	52	F	T1	I	G3	452
TCGA-DD-AADQ-01	436	0	2.370867629	59	M	T2	II	G3	436
TCGA-2Y-A9GT-01	1624	1	3.043428192	51	M	T1	I	G2	1624
TCGA-DD-A119-01	223	1	1.534828267	40	M	T3	IV	G3	223
TCGA-DD-AADO-01	453	0	2.638594891	55	M	T1	I	G3	453
TCGA-DD-A4NQ-01	373	1	3.23193863	60	M	T2	II	G3	373
TCGA-DD-A4NL-01	1711	0	0.922211538	46	M	T1	I	G1	1711
TCGA-RC-A7SF-01	579	0	2.613149279	66	M	T1	I	G2	579
TCGA-DD-A39Y-01	171	1	3.877787659	67	M	T1	I	G3	171
TCGA-ES-A2HT-01	438	1	0.850840091	54	M	T1	I	G2	438
TCGA-DD-AADA-01	1233	0	1.6058969	66	F	T1	I	G3	1233
TCGA-DD-A4NI-01	816	0	1.364503197	67	M	T2	II	G2	816
TCGA-G3-A3CI-01	180	0	1.040905891	71	M	T1	I	G2	180
TCGA-WX-AA46-01	756	0	1.026677425	61	M	T2	II	G1	756
TCGA-DD-AACD-01	381	1	1.620950599	48	M	T1	I	G4	381
TCGA-DD-A73G-01	3478	0	2.816528926	73	F	T1	I	G3	3478
TCGA-2Y-A9H0-01	3675	0	5.061999844	49	M	T3	III	G1	3675
TCGA-DD-AACC-01	1685	1	3.666923289	61	M	T1	I	G2	1685
TCGA-DD-A1EE-01	349	1	3.165045753	73	M	T3	III	G3	349
TCGA-FV-A4ZQ-01	12	0	4.635449668	52	M	T1	I	G2	12
TCGA-G3-AAV3-01	412	0	3.819477467	58	F	T2	II	G2	412
TCGA-BC-4073-01	849	0	4.13391435	73	M	T3	III	G3	849
TCGA-G3-A3CH-01	780	0	2.874322894	53	M	T3	III	G2	780
TCGA-G3-A3CK-01	585	0	2.226948803	61	M	T1	I	G2	585
TCGA-DD-A116-01	1622	1	2.329691927	68	M	T3	III	G3	1622
TCGA-5R-AA1C-01	520	0	3.034334689	57	M	T2	II	G2	520
TCGA-DD-AAE4-01	608	0	3.130343141	49	F	T1	I	G1	608
TCGA-DD-AACL-01	107	1	4.045756163	66	F	T1	I	G3	107
TCGA-DD-AADW-01	587	0	5.298706996	48	M	T1	I	G3	587
TCGA-CC-A3M9-01	300	1	5.273632994	45	M	T3	III	G3	300
TCGA-DD-A3A5-01	3125	1	3.63692526	66	F	T3	III	G2	3125
TCGA-FV-A3I1-01	247	1	2.905347063	81	F	T2	II	G2	247
TCGA-DD-AAEB-01	478	0	1.004322665	60	M	T1	I	G2	478
TCGA-DD-AAE1-01	552	0	2.419582713	52	M	T1	I	G3	552
TCGA-DD-A39X-01	1694	1	1.848751484	78	F	T1	I	G2	1694
TCGA-DD-AACG-01	469	1	2.94332968	52	M	T2	II	G4	469
TCGA-DD-A4NN-01	899	1	4.408103592	56	F	T1	I	G3	899
TCGA-K7-A6G5-01	512	0	2.480910602	66	M	T1	I	G2	512
TCGA-2Y-A9H1-01	1229	1	0.708378779	58	M	T1	I	G2	1229
TCGA-MI-A75C-01	291	0	2.31245937	64	M	T1	I	G3	291
TCGA-ED-A66X-01	406	0	2.985296743	35	M	T3	III	G3	406
TCGA-DD-AAW1-01	1989	0	1.7136656	55	M	T3	III	G2	1989
TCGA-DD-AADB-01	1242	0	4.205124293	51	M	T1	I	G4	1242
TCGA-G3-AAV1-01	359	1	1.991322541	51	M	T4	III	G3	359
TCGA-DD-A4NJ-01	928	0	4.1836799	54	F	T2	II	G2	928
TCGA-5C-AAPD-01	20	0	5.54029314	61	M	T2	II	G1	20
TCGA-EP-A26S-01	608	0	1.778631931	70	M	T1	I	G2	608
TCGA-DD-A1EK-01	558	1	2.277104041	64	F	T4	IV	G2	558
TCGA-RC-A6M4-01	22	0	3.574549989	74	F	T3	III	G2	22
TCGA-DD-A1EH-01	1495	0	3.496109412	23	M	T3	III	G3	1495
TCGA-ED-A7PZ-01	6	0	6.134157116	61	M	T2	II	G2	6
TCGA-CC-A9FS-01	211	0	3.835344971	55	M	T2	II	G2	211
TCGA-CC-A3MA-01	303	1	5.583713022	61	M	T3	III	G2	303
TCGA-DD-A4NH-01	917	0	4.045530383	65	F	T3	III	G3	917
TCGA-FV-A2QR-01	581	1	2.734628694	75	M	T1	I	G1	581
TCGA-2Y-A9H5-01	555	1	2.540930306	59	F	T1	I	G3	555
TCGA-5C-A9VG-01	328	0	4.329010813	58	M	T2	II	G2	328
TCGA-PD-A5DF-01	639	1	3.533216599	58	F	T4	III	G2	639
TCGA-DD-AAD6-01	672	0	3.428894156	66	M	T3	III	G3	672
TCGA-DD-A73F-01	1085	0	3.186824855	77	F	T1	I	G1	1085
TCGA-DD-A1EI-01	183	0	2.476304068	46	M	T1	I	G2	183
TCGA-ZS-A9CF-01	2412	0	4.771883447	64	M	T2	II	G2	2412
TCGA-RC-A7SH-01	468	0	4.315437613	42	M	T2	II	G3	468
TCGA-ZS-A9CE-01	1241	0	1.956760588	79	F	T2	II	G1	1241
TCGA-DD-AAVV-01	2455	0	3.142442017	56	M	T2	II	G3	2455
TCGA-CC-5259-01	250	0	3.212956588	60	F	T4	III	G2	250
TCGA-G3-A7M7-01	361	0	0.927211188	65	M	T1	I	G1	361
TCGA-UB-A7ME-01	486	0	2.977543104	51	M	T1	I	G2	486
TCGA-DD-A4NK-01	1210	1	1.62011241	80	F	T3	III	G2	1210
TCGA-DD-AACS-01	1804	0	5.268928435	39	M	T1	I	G3	1804
TCGA-DD-A39W-01	827	1	1.410153189	29	F	T3	III	G2	827
TCGA-DD-AACV-01	1531	0	5.15384454	53	M	T1	I	G3	1531
TCGA-CC-A7IG-01	299	1	5.369855964	47	M	T2	II	G2	299
TCGA-DD-AADV-01	574	0	4.034133653	50	M	T1	I	G3	574
TCGA-CC-A8HS-01	300	1	5.507895997	18	M	T3	III	G1	300
TCGA-DD-AADJ-01	1066	0	2.094328295	70	F	T1	I	G3	1066
TCGA-DD-AACA-01	2301	0	4.287535272	65	M	T1	I	G3	2301
TCGA-MI-A75E-01	507	0	2.406033947	61	M	T4	III	G2	507
TCGA-DD-A118-01	3437	0	2.443731349	77	F	T2	II	G2	3437
TCGA-BC-A3KG-01	680	0	4.792069492	68	F	T2	II	G3	680
TCGA-CC-5263-01	129	1	6.182432697	35	M	T3	III	G1	129
TCGA-BC-A69H-01	444	0	3.419108298	64	M	T2	II	G3	444
TCGA-DD-A11A-01	79	0	2.917857803	67	M	T1	I	G3	79
TCGA-DD-AADR-01	2028	0	2.871065886	58	M	T1	I	G3	2028
TCGA-DD-A3A7-01	419	1	3.638887389	67	M	T3	III	G3	419
TCGA-DD-A11C-01	662	0	3.761578014	69	M	T1	I	G3	662
TCGA-DD-AAD8-01	1219	0	3.778553231	73	F	T1	I	G2	1219
TCGA-CC-A8HV-01	279	1	3.781790018	51	F	T2	II	G2	279
TCGA-DD-AAVW-01	2317	0	2.278296665	35	M	T1	I	G2	2317
TCGA-ED-A7XO-01	427	0	4.33873883	29	M	T3	III	G2	427
TCGA-2Y-A9GZ-01	848	1	2.172948115	82	F	T2	II	G2	848
TCGA-DD-AAEE-01	810	0	3.312201752	55	M	T1	I	G4	810
TCGA-ZS-A9CD-01	1386	1	1.389800219	73	M	T2	II	G2	1386
TCGA-CC-A8HU-01	344	1	6.450491648	39	F	T3	III	G3	344
TCGA-DD-A73B-01	283	1	4.197818103	72	F	T1	I	G2	283
TCGA-MR-A520-01	229	0	0.769182627	58	M	T1	I	G1	229
TCGA-CC-A3MC-01	363	0	3.874254499	54	M	T3	III	G2	363
TCGA-DD-AAE0-01	555	0	4.882967809	45	F	T3	III	G4	555
TCGA-DD-A1EA-01	2415	0	3.218091808	68	M	T2	II	G2	2415
TCGA-3K-AAZ8-01	396	0	1.529943959	65	M	T3	III	G1	396
TCGA-FV-A2QQ-01	729	0	1.913892304	80	M	T1	I	G2	729
TCGA-DD-AACI-01	1618	0	2.176795033	69	M	T2	II	G3	1618
TCGA-DD-AAD0-01	137	0	4.337140036	73	F	T1	I	G2	137
TCGA-DD-A114-01	1149	1	6.689994241	42	M	T2	II	G3	1149
TCGA-2Y-A9H6-01	357	0	2.094703201	68	F	T1	I	G2	357
TCGA-G3-A25U-01	1636	0	3.924333919	63	F	T1	I	G3	1636
TCGA-ZS-A9CG-01	341	0	1.133730799	55	M	T2	II	G2	341
TCGA-DD-A1EG-01	1372	1	3.281995519	76	M	T1	I	G3	1372
TCGA-RC-A7S9-01	640	0	5.515937159	47	F	T1	I	G3	640
TCGA-CC-A8HT-01	140	1	5.148650975	74	M	T3	III	G2	140
TCGA-2Y-A9H2-01	1731	0	4.151330777	64	F	T1	I	G3	1731
TCGA-DD-AADC-01	425	1	3.586348817	53	M	T1	I	G3	425
TCGA-EP-A2KA-01	627	1	3.537646643	52	F	T3	III	G3	627
TCGA-WQ-AB4B-01	395	0	1.892773659	62	M	T2	II	G2	395
TCGA-DD-AACW-01	1424	0	3.602055211	43	M	T1	I	G3	1424
TCGA-DD-A39Z-01	601	1	2.962385495	43	F	T2	II	G2	601
TCGA-DD-AAE7-01	644	0	1.241587174	72	M	T1	I	G2	644
TCGA-DD-AACH-01	195	1	4.824410889	69	M	T2	II	G3	195
TCGA-LG-A9QD-01	366	0	0.589516343	68	M	T3	III	G2	366
TCGA-BC-A3KF-01	8	0	3.855105143	66	F	T1	I	G2	8
TCGA-DD-A115-01	2542	1	3.422710274	53	M	T3	III	G2	2542
TCGA-2Y-A9H3-01	1516	0	2.565054766	45	M	T2	II	G1	1516
TCGA-G3-AAUZ-01	480	0	3.676454383	48	M	T1	I	G2	480
TCGA-BC-A217-01	1397	1	4.834167696	75	F	T2	II	G3	1397
TCGA-G3-AAV4-01	27	1	2.406578721	83	F	T1	I	G1	27
TCGA-DD-AADI-01	1085	0	2.413787633	43	F	T1	I	G3	1085
TCGA-FV-A3R3-01	366	1	1.378177091	38	F	T1	I	G2	366
TCGA-CC-5261-01	97	1	4.476650174	44	M	T2	II	G2	97
TCGA-BW-A5NO-01	20	0	3.870971005	50	M	T3	III	G2	20
TCGA-DD-A4NB-01	989	0	1.430430027	25	M	T1	I	G2	989
TCGA-2Y-A9H4-01	1452	0	2.919023965	68	M	T1	I	G2	1452
TCGA-DD-AAVY-01	1970	0	1.211360387	56	M	T3	III	G2	1970
TCGA-XR-A8TD-01	1030	0	3.676226987	49	F	T3	III	G3	1030
TCGA-DD-AADG-01	1145	0	2.498240786	70	M	T3	III	G3	1145
TCGA-DD-A4NE-01	660	1	4.569390695	75	F	T3	III	G3	660
TCGA-2Y-A9H7-01	1168	0	2.40118395	81	F	T1	I	G2	1168
TCGA-ED-A7PY-01	390	0	2.569213938	20	F	T2	II	G3	390
TCGA-G3-A25S-01	416	1	3.485904835	64	M	T1	I	G2	416
TCGA-DD-AAE3-01	566	0	0.681164781	50	M	T1	I	G2	566
TCGA-YA-A8S7-01	412	1	5.466197474	68	M	T3	III	G3	412
TCGA-CC-5260-01	87	1	5.980090144	61	F	T4	III	G1	87
TCGA-K7-A5RF-01	631	0	1.772311956	64	M	T1	I	G1	631
TCGA-CC-A5UC-01	347	1	3.783623954	63	M	T3	III	G3	347
TCGA-DD-A3A6-01	3258	1	2.250149989	72	F	T2	II	G2	3258
TCGA-FV-A3I0-01	848	0	3.007084429	76	F	T2	II	G2	848
TCGA-CC-A7IF-01	649	1	3.910935639	59	M	T3	III	G1	649
TCGA-FV-A496-01	10	0	2.136486388	84	F	T1	I	G2	10
TCGA-DD-A4NP-01	3308	0	0.685766459	32	M	T1	I	G3	3308
TCGA-DD-AAED-01	763	0	1.321315156	51	M	T1	I	G3	763
TCGA-DD-A73E-01	44	0	2.932147335	66	M	T1	I	G1	44
TCGA-CC-A5UD-01	304	1	5.678114277	45	M	T3	III	G2	304
TCGA-DD-AACK-01	9	0	2.878040432	70	M	T1	I	G2	9
TCGA-DD-A1EB-01	2017	0	1.297793621	72	F	T1	I	G2	2017
TCGA-NI-A8LF-01	799	0	1.427734513	74	M	T1	I	G3	799
TCGA-ED-A4XI-01	819	0	1.432057962	58	M	T2	II	G3	819
TCGA-BC-A5W4-01	547	1	1.969344096	69	M	T3	III	G3	547
TCGA-DD-A4NF-01	942	0	1.32461588	72	M	T1	I	G2	942
TCGA-DD-AACT-01	1562	0	2.806721985	69	F	T1	I	G2	1562
TCGA-DD-AADK-01	1049	0	2.432805787	68	F	T2	II	G3	1049
TCGA-BC-A8YO-01	562	0	4.577354371	66	F	T4	III	G3	562
TCGA-G3-A5SK-01	744	0	0.720081762	58	M	T1	I	G1	744
TCGA-DD-A3A2-01	2131	1	0.564873378	76	F	T1	I	G1	2131
TCGA-CC-5262-01	103	1	3.987572476	67	M	T4	III	G1	103
TCGA-FV-A495-01	1	0	3.688838184	51	F	T2	II	G2	1
TCGA-KR-A7K7-01	951	0	4.477479501	61	F	T2	II	G1	951
TCGA-CC-5258-01	129	1	3.715004898	48	M	T2	II	G2	129
TCGA-5R-AA1D-01	449	0	1.505970032	17	F	T3	III	G3	449
TCGA-ED-A97K-01	6	0	3.280907943	54	M	T3	III	G2	6
TCGA-LG-A6GG-01	387	0	2.483448014	79	F	T2	II	G2	387
TCGA-EP-A2KB-01	596	1	3.560619131	46	F	T1	I	G2	596
TCGA-WJ-A86L-01	345	0	3.411000152	68	F	T1	I	G2	345
TCGA-2Y-A9GY-01	757	1	3.759927386	64	F	T2	II	G3	757
TCGA-DD-AADM-01	12	1	2.724106307	58	M	T2	II	G3	12
TCGA-DD-AACJ-01	2102	0	1.236276727	75	M	T2	II	G2	2102
TCGA-CC-A7IE-01	217	1	3.157998334	57	M	T3	III	G2	217
TCGA-GJ-A6C0-01	31	1	3.856530678	75	F	T2	II	G2	31
TCGA-DD-A1EJ-01	1005	1	3.500802744	71	F	T1	III	G2	1005
TCGA-XR-A8TF-01	693	1	1.990474146	74	M	T1	I	G1	693
TCGA-K7-AAU7-01	359	0	3.82329347	61	M	T2	II	G2	359
TCGA-CC-A7IL-01	278	1	2.051930132	61	M	T3	III	G1	278
TCGA-G3-AAV7-01	361	0	5.318410411	38	M	T2	II	G2	361
TCGA-DD-A3A1-01	233	1	2.388221506	65	M	T3	III	G2	233
TCGA-DD-A11D-01	1560	1	1.35240867	57	F	T1	I	G2	1560
TCGA-CC-A9FU-01	0	0	4.634506203	52	F	T3	III	G2	0
TCGA-DD-AAE6-01	141	0	5.946108294	59	F	T1	I	G2	141
TCGA-DD-AADL-01	636	0	3.924200608	58	M	T1	I	G4	636
TCGA-DD-AADS-01	474	0	0.813345497	63	M	T1	I	G2	474
TCGA-CC-A7II-01	399	0	6.441331921	54	M	T3	III	G3	399
TCGA-5R-AAAM-01	46	1	1.60635675	65	F	T2	II	G2	46
TCGA-CC-A7IK-01	262	1	3.849338283	59	M	T3	III	G3	262
TCGA-GJ-A9DB-01	67	1	3.1764223	68	M	T1	I	G2	67
TCGA-G3-A25T-01	1553	0	4.917987969	45	F	T3	III	G2	1553
TCGA-G3-A7M6-01	632	0	4.44032515	60	F	T1	I	G3	632
TCGA-DD-A73C-01	701	0	1.406155624	65	F	T3	III	G1	701
TCGA-KR-A7K8-01	906	0	3.904394368	57	M	T1	I	G1	906
TCGA-2Y-A9HB-01	260	0	1.88093868	66	M	T1	I	G2	260
TCGA-DD-AAVR-01	2513	0	1.805087589	44	M	T1	I	G2	2513
TCGA-DD-AAVP-01	2752	0	2.604441134	48	M	T1	I	G1	2752
TCGA-DD-A73A-01	728	0	2.693410705	71	M	T1	I	G2	728
TCGA-2Y-A9GV-01	2532	1	1.262020627	54	F	T1	I	G1	2532
TCGA-DD-AAE9-01	722	0	2.71664355	69	M	T1	I	G3	722
TCGA-DD-AAD1-01	564	0	3.14679068	51	F	T1	I	G4	564
TCGA-UB-A7MF-01	214	1	5.049704996	56	M	T3	III	G2	214
TCGA-4R-AA8I-01	262	1	2.848955544	66	M	T2	II	G2	262
TCGA-ED-A459-01	910	0	4.573871468	47	M	T2	II	G2	910
TCGA-BD-A3EP-01	409	0	2.643890091	75	F	T1	I	G2	409
TCGA-G3-A6UC-01	671	0	1.910875635	65	M	T3	III	G2	671
TCGA-2Y-A9H9-01	697	0	2.218085302	70	M	T1	I	G2	697
TCGA-DD-AAEK-01	1067	0	3.166391211	51	M	T2	II	G3	1067
TCGA-DD-AAD5-01	1345	0	5.520523969	54	M	T1	I	G3	1345
TCGA-DD-AAW0-01	2015	0	1.971249013	54	M	T1	I	G2	2015
TCGA-DD-AAC9-01	347	0	1.558275076	51	M	T1	I	G2	347
TCGA-DD-AAC8-01	16	1	2.12384268	72	M	T1	I	G3	16
TCGA-XR-A8TE-01	925	0	1.110614331	16	M	T3	III	G1	925
TCGA-DD-AAVU-01	2202	0	3.126701244	46	M	T2	II	G2	2202
TCGA-DD-A73D-01	693	0	1.905247249	68	F	T2	II	G1	693
TCGA-KR-A7K0-01	65	1	2.032301712	65	M	T1	I	G1	65
TCGA-WX-AA44-01	615	0	4.877127395	64	F	T1	I	G3	615
TCGA-ED-A8O6-01	56	1	3.543410903	50	F	T3	III	G3	56
TCGA-DD-AADU-01	554	0	0.613974891	60	M	T2	II	G3	554
TCGA-G3-A3CJ-01	594	0	1.284053456	52	M	T2	II	G2	594
TCGA-DD-A4NS-01	2456	1	2.259640122	61	F	T1	I	G2	2456
TCGA-DD-AACP-01	415	0	5.03847446	64	M	T1	I	G3	415
TCGA-G3-A5SM-01	520	0	3.277539978	58	M	T2	II	G3	520
TCGA-DD-AAVQ-01	2728	0	3.968322969	38	M	T1	I	G2	2728
TCGA-HP-A5MZ-01	91	1	1.92522192	78	M	T1	I	G2	91
TCGA-DD-AACE-01	2184	0	1.925081083	62	M	T1	I	G3	2184
TCGA-G3-A7M8-01	430	0	1.691067562	31	M	T1	I	G1	430
TCGA-BD-A3ER-01	1115	0	1.766491705	62	M	T2	II	G2	1115
TCGA-DD-A113-01	2425	0	4.408149861	55	F	T2	II	G3	2425
TCGA-DD-A3A8-01	11	1	1.770551791	75	M	T2	II	G2	11
TCGA-ED-A7PX-01	6	0	4.040072034	48	F	T2	II	G3	6
TCGA-DD-AADP-01	458	0	2.941572259	45	M	T1	I	G3	458
TCGA-CC-A7IJ-01	382	0	6.466047576	56	M	T2	II	G3	382
TCGA-DD-AADD-01	1231	0	4.311901416	51	M	T1	I	G4	1231
TCGA-DD-AACY-01	1450	0	1.271894405	61	M	T1	I	G3	1450
TCGA-DD-A1EC-01	602	0	2.823125992	20	F	T1	I	G3	602
TCGA-DD-A1EL-01	415	1	4.741868013	23	M	T2	II	G3	415
TCGA-RC-A6M6-01	9	0	3.030198499	75	M	T2	II	G3	9
TCGA-UB-A7MD-01	52	1	3.153940844	67	M	T1	I	G3	52
TCGA-CC-A1HT-01	101	1	5.262490895	50	M	T3	III	G3	101
TCGA-WX-AA47-01	556	1	2.872160923	33	F	T3	III	G2	556
TCGA-FV-A4ZP-01	2486	1	3.643869398	78	M	T3	III	G2	2486
TCGA-ED-A7XP-01	400	0	2.615073363	53	F	T2	II	G3	400
TCGA-CC-A5UE-01	272	1	4.913685175	48	M	T4	III	G2	272
TCGA-CC-A9FW-01	248	0	2.710756731	68	M	T3	III	G2	248
TCGA-XR-A8TC-01	1339	0	3.566294021	43	F	T1	I	G2	1339
TCGA-BC-A69I-01	387	0	1.383518152	69	M	T1	I	G1	387
TCGA-DD-AACX-01	170	0	4.162819862	66	M	T2	II	G3	170
TCGA-DD-AAW2-01	1855	0	2.673297321	69	M	T1	I	G2	1855
TCGA-G3-A25X-01	1779	0	4.560538787	73	M	T2	II	G3	1779
TCGA-DD-A3A4-01	612	1	1.322825084	37	M	T3	III	G3	612
TCGA-BC-A10Z-01	34	1	3.978726517	62	F	T1	I	G2	34
TCGA-DD-A4NR-01	9	1	4.021894269	85	F	T1	I	G3	9
