# Supplementary material for: ASF1B Serves as a Potential Therapeutic Target by Influencing Cell Cycle and Proliferation in Hepatocellular Carcinoma
Source: Front Oncol. 2022 Jan 11;11:801506. doi: 10.3389/fonc.2021.801506 (PMC8787347; doi:10.3389/fonc.2021.801506)
Supplement: Supplementary file 3 [file DataSheet_3.zip › Raw data for figure3A.csv]

cancer	variable	partial.cor(ASF1B)	p
LIHC	Purity	0.191474173	0.00034106
LIHC	B Cell	0.48906073	4.37E-22
LIHC	CD8+ T Cell	0.344539226	5.76E-11
LIHC	CD4+ T Cell	0.336051543	1.58E-10
LIHC	Macrophage	0.442663219	8.53E-18
LIHC	Neutrophil	0.357284688	7.96E-12
LIHC	Dendritic Cell	0.46388022	1.52E-19
