# Supplementary material for: ASF1B Serves as a Potential Therapeutic Target by Influencing Cell Cycle and Proliferation in Hepatocellular Carcinoma
Source: Front Oncol. 2022 Jan 11;11:801506. doi: 10.3389/fonc.2021.801506 (PMC8787347; doi:10.3389/fonc.2021.801506)
Supplement: Supplementary file 3 [file DataSheet_3.zip › Raw data for figure3B.csv]

cancer	variable	cna_level£¨ASF1B£©	p
LIHC	B Cell	Deep Deletion	0.406743109
LIHC	B Cell	Arm-level Deletion	0.866921061
LIHC	B Cell	Diploid/Normal	1
LIHC	B Cell	Arm-level Gain	0.855207503
LIHC	B Cell	High Amplication	0.782977582
LIHC	CD8+ T Cell	Deep Deletion	0.247894498
LIHC	CD8+ T Cell	Arm-level Deletion	0.61648393
LIHC	CD8+ T Cell	Diploid/Normal	1
LIHC	CD8+ T Cell	Arm-level Gain	0.021904605
LIHC	CD8+ T Cell	High Amplication	0.451091696
LIHC	CD4+ T Cell	Deep Deletion	0.630917719
LIHC	CD4+ T Cell	Arm-level Deletion	0.510156334
LIHC	CD4+ T Cell	Diploid/Normal	1
LIHC	CD4+ T Cell	Arm-level Gain	0.765536471
LIHC	CD4+ T Cell	High Amplication	0.41418707
LIHC	Macrophage	Deep Deletion	0.017017342
LIHC	Macrophage	Arm-level Deletion	0.158196326
LIHC	Macrophage	Diploid/Normal	1
LIHC	Macrophage	Arm-level Gain	0.596540536
LIHC	Macrophage	High Amplication	0.121242485
LIHC	Neutrophil	Deep Deletion	0.25763088
LIHC	Neutrophil	Arm-level Deletion	0.107669054
LIHC	Neutrophil	Diploid/Normal	1
LIHC	Neutrophil	Arm-level Gain	0.624859581
LIHC	Neutrophil	High Amplication	0.360581642
LIHC	Dendritic Cell	Deep Deletion	0.113505341
LIHC	Dendritic Cell	Arm-level Deletion	0.363608271
LIHC	Dendritic Cell	Diploid/Normal	1
LIHC	Dendritic Cell	Arm-level Gain	0.662391077
LIHC	Dendritic Cell	High Amplication	0.522052421
