# Supplementary material for: ASF1B Serves as a Potential Therapeutic Target by Influencing Cell Cycle and Proliferation in Hepatocellular Carcinoma
Source: Front Oncol. 2022 Jan 11;11:801506. doi: 10.3389/fonc.2021.801506 (PMC8787347; doi:10.3389/fonc.2021.801506)
Supplement: Supplementary file 4 [file DataSheet_4.csv]

Query	Statistic	P-value	FDR (BH)	Event_SD	Event_TD
ASF1B	1	1.00E-120	1.00E-116	361	361			1. Select View �C To visualize each Query/Gene association.
KIFC1	0.882899949	6.54E-120	6.51E-116	361	361			2. Query �C Gene/Site/Protein in given target dataset (dataset with association was performed).
KIF18B	0.875216701	2.85E-115	1.89E-111	361	361			3. Signal Strength �C Estimate/coefficient/Statistic obtained from respective statistical method used for analysis.
KIF2C	0.873109525	4.71E-114	2.35E-110	361	361			4. P-value �C P-value obtained from statistical method.
KIF4A	0.872385436	1.22E-113	4.87E-110	361	361			5. FDR (BH) �C FDR is calculated by BH (Benjamini-Hochberg method).
CDCA5	0.869604172	4.50E-112	1.49E-108	361	361			6. Event_SD �C Number of observations in search dataset attribute without NA��s and Zero��s.
HJURP	0.869022196	9.47E-112	2.69E-108	361	361			7. Event_TD - Number of observations in target dataset attribute without NA��s and Zero��s.
ZWINT	0.864371829	3.19E-109	7.95E-106	361	361
NCAPG	0.863369224	1.09E-108	2.41E-105	361	361
SKA3	0.862985417	1.74E-108	3.46E-105	361	361
TPX2	0.861744099	7.79E-108	1.30E-104	361	361
CDK1	0.861741444	7.82E-108	1.30E-104	361	361
SPC25	0.860621041	2.99E-107	4.58E-104	361	361
TROAP	0.860094393	5.60E-107	7.96E-104	361	361
DTL	0.859955466	6.60E-107	8.77E-104	361	361
CDCA3	0.858743259	2.76E-106	3.44E-103	361	361
GINS1	0.8584646	3.83E-106	4.49E-103	361	361
EXO1	0.857607479	1.04E-105	1.15E-102	361	361
KIF11	0.85726788	1.55E-105	1.62E-102	361	361
C15orf42	0.856717232	2.93E-105	2.92E-102	361	361
UHRF1	0.856363869	4.41E-105	4.19E-102	361	361
CENPA	0.855816944	8.29E-105	7.50E-102	361	360
MYBL2	0.855072499	1.95E-104	1.68E-101	361	361
KIAA0101	0.85501079	2.09E-104	1.71E-101	361	361
KIF23	0.854968741	2.19E-104	1.71E-101	361	361
SKA1	0.854954514	2.23E-104	1.71E-101	361	361
CDC6	0.854263047	4.89E-104	3.61E-101	361	361
CDCA8	0.854229982	5.08E-104	3.61E-101	361	361
E2F2	0.853330047	1.41E-103	9.66E-101	361	361
WDR62	0.852936513	2.19E-103	1.44E-100	361	361
CCNB2	0.852917108	2.24E-103	1.44E-100	361	361
TOP2A	0.851950694	6.62E-103	4.12E-100	361	361
UBE2C	0.851548237	1.04E-102	6.25E-100	361	361
CDT1	0.850295432	4.15E-102	2.43E-99	361	361
FOXM1	0.849546116	9.47E-102	5.39E-99	361	361
CDC20	0.847819079	6.23E-101	3.45E-98	361	361
CDC45	0.847115807	1.33E-100	7.17E-98	361	361
MELK	0.846649293	2.20E-100	1.15E-97	361	361
FAM72B	0.846447697	2.73E-100	1.40E-97	361	361
RAD54L	0.845430637	8.10E-100	4.04E-97	361	361
PLK1	0.84514541	1.10E-99	5.33E-97	361	361
CENPM	0.84431185	2.66E-99	1.26E-96	361	361
MCM10	0.843551665	5.92E-99	2.74E-96	361	360
TACC3	0.84290616	1.16E-98	5.27E-96	361	361
MKI67	0.842680159	1.48E-98	6.53E-96	361	361
PRC1	0.841601112	4.54E-98	1.96E-95	361	361
BUB1B	0.839229912	5.20E-97	2.20E-94	361	361
CEP55	0.836746301	6.41E-96	2.66E-93	361	361
NDC80	0.835803444	1.64E-95	6.68E-93	361	361
GTSE1	0.835648354	1.92E-95	7.65E-93	361	361
NUF2	0.834658872	5.12E-95	2.00E-92	361	361
TCF19	0.834098326	8.91E-95	3.41E-92	361	361
FANCI	0.833428608	1.72E-94	6.47E-92	361	361
ERCC6L	0.831956543	7.24E-94	2.67E-91	361	361
RAD51	0.829724542	6.23E-93	2.26E-90	361	361
CHAF1B	0.828597105	1.83E-92	6.50E-90	361	361
MCM2	0.828534454	1.94E-92	6.77E-90	361	361
NEK2	0.826099268	1.92E-91	6.61E-89	361	361
CCNB1	0.825017565	5.27E-91	1.78E-88	361	361
NUSAP1	0.824733009	6.87E-91	2.28E-88	361	361
KIF18A	0.824669684	7.28E-91	2.38E-88	361	361
FAM72D	0.823835533	1.57E-90	5.06E-88	361	360
OIP5	0.822279246	6.56E-90	2.07E-87	361	361
POLQ	0.822033291	8.21E-90	2.55E-87	361	360
DLGAP5	0.821788861	1.03E-89	3.14E-87	361	361
EZH2	0.821663415	1.15E-89	3.47E-87	361	361
CDCA2	0.820292647	3.98E-89	1.18E-86	361	361
BUB1	0.819829206	6.03E-89	1.77E-86	361	361
ORC6L	0.819484225	8.23E-89	2.37E-86	361	361
TTK	0.819162865	1.10E-88	3.12E-86	361	361
RRM2	0.818514652	1.96E-88	5.49E-86	361	361
AURKB	0.817811821	3.66E-88	1.01E-85	361	361
PKMYT1	0.81721236	6.22E-88	1.70E-85	361	361
BIRC5	0.814219853	8.57E-87	2.31E-84	361	361
CCNF	0.813483433	1.62E-86	4.31E-84	361	361
CENPF	0.813302427	1.90E-86	4.97E-84	361	361
FANCD2	0.809300955	5.77E-85	1.49E-82	361	361
E2F1	0.808344364	1.29E-84	3.29E-82	361	361
UBE2T	0.80825178	1.39E-84	3.51E-82	361	361
SGOL1	0.807260851	3.19E-84	7.94E-82	361	359
FANCG	0.803406476	7.64E-83	1.88E-80	361	361
STMN1	0.803279661	8.47E-83	2.06E-80	361	361
ANLN	0.80291144	1.14E-82	2.74E-80	361	361
CDC25C	0.802890328	1.16E-82	2.76E-80	361	361
KIF20A	0.802405039	1.72E-82	4.04E-80	361	361
ORC1L	0.801375765	3.96E-82	9.16E-80	361	361
NCAPH	0.799624013	1.61E-81	3.69E-79	361	361
ARHGAP11A	0.797699843	7.41E-81	1.68E-78	361	361
PTTG1	0.797659433	7.65E-81	1.71E-78	361	361
LMNB1	0.796148428	2.50E-80	5.54E-78	361	361
DEPDC1	0.795197072	5.26E-80	1.15E-77	361	361
PHF19	0.793805562	1.55E-79	3.35E-77	361	361
C17orf53	0.793259868	2.35E-79	5.04E-77	361	361
E2F8	0.791939918	6.47E-79	1.37E-76	361	360
DEPDC1B	0.791663307	7.99E-79	1.68E-76	361	360
SGOL2	0.790801341	1.54E-78	3.20E-76	361	361
CENPH	0.790364566	2.15E-78	4.40E-76	361	361
RACGAP1	0.790115862	2.59E-78	5.26E-76	361	361
CENPE	0.789168023	5.29E-78	1.06E-75	361	361
KIAA1524	0.787199348	2.31E-77	4.60E-75	361	361
RFC4	0.786099356	5.22E-77	1.03E-74	361	361
CDC25A	0.784868122	1.30E-76	2.53E-74	361	361
CDKN3	0.78251668	7.22E-76	1.40E-73	361	361
MAD2L1	0.782497764	7.32E-76	1.40E-73	361	361
TRIP13	0.782049702	1.01E-75	1.92E-73	361	361
FAM54A	0.781403685	1.62E-75	3.03E-73	361	360
PBK	0.779117155	8.33E-75	1.55E-72	361	361
EME1	0.777880226	2.01E-74	3.70E-72	361	361
KIF15	0.776158346	6.76E-74	1.23E-71	361	361
STIL	0.775152105	1.37E-73	2.47E-71	361	361
PIF1	0.774792003	1.76E-73	3.15E-71	361	361
SHCBP1	0.77192286	1.28E-72	2.28E-70	361	361
PLK4	0.770614122	3.14E-72	5.53E-70	361	361
RAD51AP1	0.769478122	6.79E-72	1.19E-69	361	361
C12orf48	0.769299346	7.67E-72	1.33E-69	361	361
NRM	0.765268468	1.15E-70	1.97E-68	361	361
FEN1	0.764744504	1.62E-70	2.76E-68	361	361
HELLS	0.76434138	2.12E-70	3.58E-68	361	361
C16orf59	0.764244645	2.26E-70	3.78E-68	361	361
MCM6	0.764098455	2.49E-70	4.13E-68	361	361
CENPK	0.762760361	6.01E-70	9.89E-68	361	360
C9orf100	0.76182432	1.11E-69	1.81E-67	361	361
CCNA2	0.761695771	1.21E-69	1.95E-67	361	361
CHAF1A	0.761087365	1.79E-69	2.88E-67	361	361
CKAP2L	0.758884913	7.45E-69	1.19E-66	361	360
WDR76	0.757153463	2.26E-68	3.57E-66	361	361
CENPL	0.753726458	1.98E-67	3.10E-65	361	361
MCM3	0.753628379	2.11E-67	3.28E-65	361	361
RNASEH2A	0.753066126	2.99E-67	4.62E-65	361	361
ECT2	0.751119893	1.01E-66	1.54E-64	361	361
GSG2	0.749322544	3.05E-66	4.64E-64	361	359
E2F7	0.746957384	1.30E-65	1.96E-63	361	360
TRAIP	0.74514529	3.88E-65	5.81E-63	361	361
ASPM	0.744934049	4.41E-65	6.55E-63	361	361
CENPI	0.743334097	1.15E-64	1.70E-62	361	352
KIF14	0.742771754	1.61E-64	2.36E-62	361	361
C16orf75	0.742038755	2.49E-64	3.62E-62	361	361
MCM5	0.741312012	3.84E-64	5.53E-62	361	361
FBXO43	0.738363312	2.17E-63	3.11E-61	361	360
LIG1	0.737801879	3.01E-63	4.29E-61	361	361
TK1	0.737174169	4.34E-63	6.13E-61	361	361
HMGB2	0.736131518	7.95E-63	1.11E-60	361	361
KNTC1	0.735587713	1.09E-62	1.52E-60	361	361
EPR1	0.73425718	2.34E-62	3.23E-60	361	358
NCAPD2	0.730869198	1.61E-61	2.21E-59	361	361
C5orf34	0.729005182	4.58E-61	6.25E-59	361	361
CENPW	0.728898152	4.87E-61	6.59E-59	361	361
GINS2	0.728864776	4.96E-61	6.67E-59	361	361
TUBA1B	0.725714347	2.86E-60	3.82E-58	361	361
H2AFX	0.723912692	7.69E-60	1.02E-57	361	361
DSN1	0.722137838	2.02E-59	2.67E-57	361	361
NEIL3	0.721545659	2.79E-59	3.65E-57	361	358
GPSM2	0.721004993	3.74E-59	4.86E-57	361	361
HMMR	0.720128845	5.99E-59	7.75E-57	361	361
CCDC99	0.719916297	6.72E-59	8.64E-57	361	361
TYMS	0.719728974	7.43E-59	9.49E-57	361	361
LMNB2	0.71873062	1.27E-58	1.61E-56	361	361
FANCB	0.718021075	1.85E-58	2.34E-56	361	354
FAM111B	0.717894579	1.98E-58	2.49E-56	361	361
WDHD1	0.71737387	2.62E-58	3.26E-56	361	361
MLF1IP	0.716343051	4.53E-58	5.60E-56	361	361
BRCA1	0.714607751	1.13E-57	1.39E-55	361	361
C12orf32	0.712173695	4.04E-57	4.93E-55	361	361
POLD1	0.711980306	4.46E-57	5.42E-55	361	361
CDC7	0.710664781	8.83E-57	1.07E-54	361	361
CDCA4	0.709937815	1.28E-56	1.54E-54	361	361
BLM	0.709509528	1.60E-56	1.91E-54	361	361
GINS4	0.707005412	5.77E-56	6.84E-54	361	361
SPAG5	0.701829274	7.81E-55	9.20E-53	361	361
C1orf135	0.70149593	9.22E-55	1.08E-52	361	361
XRCC3	0.701378449	9.77E-55	1.14E-52	361	361
H2AFZ	0.70032651	1.65E-54	1.91E-52	361	361
POLA2	0.699555981	2.41E-54	2.77E-52	361	361
MCM7	0.699302623	2.73E-54	3.12E-52	361	361
RIBC2	0.696890755	8.90E-54	1.01E-51	361	337
ESCO2	0.694680137	2.60E-53	2.95E-51	361	361
C4orf46	0.693948477	3.71E-53	4.17E-51	361	361
XRCC2	0.693938253	3.73E-53	4.17E-51	361	357
C21orf58	0.692414145	7.75E-53	8.62E-51	361	361
RECQL4	0.691929277	9.77E-53	1.08E-50	361	361
KIF24	0.691789804	1.04E-52	1.15E-50	361	361
ESPL1	0.690831593	1.65E-52	1.81E-50	361	361
SPC24	0.690561956	1.88E-52	2.04E-50	361	356
PCNA	0.690188684	2.24E-52	2.42E-50	361	361
GINS3	0.687423895	8.26E-52	8.89E-50	361	361
CKS2	0.686984833	1.01E-51	1.09E-49	361	361
FAM72A	0.686789686	1.11E-51	1.18E-49	361	346
CHEK1	0.678476754	5.11E-50	5.41E-48	361	361
CCNE1	0.676141984	1.46E-49	1.54E-47	361	361
NCAPG2	0.673716139	4.32E-49	4.53E-47	361	361
SMC4	0.673289762	5.22E-49	5.44E-47	361	361
KPNA2	0.672731625	6.68E-49	6.93E-47	361	361
ATAD5	0.671791591	1.01E-48	1.04E-46	361	361
CLSPN	0.671468376	1.17E-48	1.20E-46	361	353
RTKN2	0.667631273	6.25E-48	6.38E-46	361	356
C9orf140	0.66731774	7.16E-48	7.27E-46	361	361
AURKA	0.66685521	8.75E-48	8.84E-46	361	361
LOC100128191	0.664416592	2.50E-47	2.51E-45	361	361
PAQR4	0.663978384	3.02E-47	3.02E-45	361	361
CIT	0.66385984	3.17E-47	3.16E-45	361	361
GPR19	0.662570893	5.50E-47	5.45E-45	361	359
UBE2S	0.661849536	7.47E-47	7.36E-45	361	361
POLA1	0.661363974	9.18E-47	9.00E-45	361	361
CCNE2	0.657611885	4.44E-46	4.34E-44	361	361
CHTF18	0.653984001	2.00E-45	1.94E-43	361	361
SPATS2	0.651325348	5.94E-45	5.75E-43	361	361
C21orf45	0.649808086	1.10E-44	1.06E-42	361	361
DNMT1	0.648612061	1.79E-44	1.71E-42	361	361
TRIM59	0.646974177	3.45E-44	3.29E-42	361	360
ZWILCH	0.646198526	4.71E-44	4.47E-42	361	361
KIF20B	0.645883147	5.34E-44	5.04E-42	361	361
RDM1	0.645810929	5.50E-44	5.17E-42	361	340
KIAA1841	0.644558613	9.05E-44	8.47E-42	361	361
DBF4	0.643507748	1.37E-43	1.28E-41	361	361
CASP2	0.64039261	4.68E-43	4.34E-41	361	361
WHSC1	0.640054021	5.34E-43	4.93E-41	361	361
DNAJC9	0.638532177	9.67E-43	8.87E-41	361	361
LOC339674	0.63296361	8.23E-42	7.52E-40	361	272
SMARCD1	0.631563962	1.40E-41	1.27E-39	361	361
PTTG3P	0.629747551	2.78E-41	2.52E-39	361	287
NFKBIL2	0.628216154	4.94E-41	4.45E-39	361	361
C6orf167	0.628123754	5.11E-41	4.59E-39	361	361
ARHGAP33	0.627518645	6.41E-41	5.72E-39	361	361
AZI1	0.625647054	1.29E-40	1.14E-38	361	361
FANCE	0.625577028	1.32E-40	1.17E-38	361	361
TUBG1	0.624335393	2.09E-40	1.84E-38	361	361
PSMC3IP	0.623706428	2.63E-40	2.31E-38	361	361
DIAPH3	0.623065829	3.33E-40	2.91E-38	361	361
MCM4	0.621429795	6.06E-40	5.27E-38	361	361
PSRC1	0.620888036	7.39E-40	6.40E-38	361	361
ILF3	0.620653663	8.05E-40	6.94E-38	361	361
CENPO	0.615465253	5.23E-39	4.49E-37	361	358
DBF4B	0.614186651	8.25E-39	7.05E-37	361	361
DONSON	0.61373684	9.68E-39	8.23E-37	361	361
PRIM2	0.612752136	1.37E-38	1.16E-36	361	361
DTYMK	0.612433157	1.54E-38	1.30E-36	361	361
DDX12	0.611100938	2.46E-38	2.06E-36	361	361
RCC2	0.610445708	3.09E-38	2.59E-36	361	361
C11orf82	0.609466704	4.36E-38	3.63E-36	361	361
DDX11	0.609238055	4.72E-38	3.92E-36	361	361
CDKN2C	0.608589366	5.92E-38	4.89E-36	361	361
MND1	0.608381324	6.36E-38	5.24E-36	361	361
CBX1	0.606137577	1.39E-37	1.14E-35	361	361
C11orf84	0.604793134	2.20E-37	1.80E-35	361	361
SAE1	0.604553429	2.39E-37	1.95E-35	361	361
POLE2	0.604422139	2.50E-37	2.03E-35	361	361
NUDT1	0.59826045	2.03E-36	1.64E-34	361	361
NASP	0.596834081	3.28E-36	2.63E-34	361	361
FBXO5	0.594542489	7.03E-36	5.62E-34	361	361
IQGAP3	0.593504933	9.92E-36	7.90E-34	361	361
FAM64A	0.593383486	1.03E-35	8.19E-34	361	359
MCM8	0.592748293	1.27E-35	1.01E-33	361	361
C2orf48	0.591945498	1.66E-35	1.31E-33	361	318
RFC5	0.584880223	1.65E-34	1.29E-32	361	361
CKAP2	0.583102603	2.91E-34	2.27E-32	361	361
CEP78	0.57897289	1.07E-33	8.35E-32	361	361
MYO19	0.577356642	1.78E-33	1.38E-31	361	361
CDK16	0.576291972	2.48E-33	1.92E-31	361	361
RUSC1	0.575923562	2.79E-33	2.14E-31	361	361
CDK4	0.575794569	2.90E-33	2.22E-31	361	361
LIN9	0.575232094	3.45E-33	2.64E-31	361	361
MSH2	0.572591948	7.81E-33	5.94E-31	361	361
CENPQ	0.572321298	8.49E-33	6.43E-31	361	361
TMEM201	0.57125964	1.18E-32	8.87E-31	361	361
CEP250	0.571229198	1.19E-32	8.92E-31	361	361
SLBP	0.571144679	1.22E-32	9.12E-31	361	361
MYBL1	0.570373813	1.54E-32	1.15E-30	361	361
C19orf40	0.569725184	1.88E-32	1.40E-30	361	361
AURKAPS1	0.569652332	1.92E-32	1.42E-30	361	357
PAK4	0.568978426	2.36E-32	1.74E-30	361	361
VRK1	0.568965939	2.37E-32	1.74E-30	361	361
DSCC1	0.56881708	2.48E-32	1.81E-30	361	361
CENPJ	0.568530579	2.70E-32	1.97E-30	361	361
SASS6	0.568384865	2.82E-32	2.05E-30	361	361
SUV39H2	0.568161035	3.02E-32	2.19E-30	361	361
ARHGAP11B	0.567042819	4.24E-32	3.06E-30	361	328
OBFC2B	0.566341814	5.23E-32	3.75E-30	361	361
KIF4B	0.565524291	6.69E-32	4.76E-30	361	343
C15orf23	0.56374152	1.14E-31	8.05E-30	361	361
RRM1	0.563649823	1.17E-31	8.25E-30	361	361
CDK2	0.563405966	1.26E-31	8.84E-30	361	361
CDC25B	0.563207443	1.34E-31	9.35E-30	361	361
PPP1CC	0.562690574	1.56E-31	1.09E-29	361	361
SRRT	0.561690846	2.10E-31	1.46E-29	361	361
MYB	0.561298347	2.36E-31	1.63E-29	361	347
WDR34	0.559787724	3.68E-31	2.54E-29	361	361
CBFA2T2	0.559702909	3.78E-31	2.59E-29	361	361
HAUS5	0.558902452	4.78E-31	3.24E-29	361	361
RAVER1	0.558078473	6.08E-31	4.09E-29	361	361
SLC25A19	0.556717619	9.05E-31	6.07E-29	361	361
TMEM194A	0.556597569	9.37E-31	6.26E-29	361	361
PRR11	0.554862608	1.55E-30	1.03E-28	361	334
SFPQ	0.552403926	3.15E-30	2.09E-28	361	361
RNFT2	0.552299238	3.25E-30	2.14E-28	361	360
DCLRE1C	0.551649665	3.91E-30	2.57E-28	361	361
RBL1	0.551303927	4.32E-30	2.83E-28	361	361
HAUS8	0.551087188	4.60E-30	3.00E-28	361	361
MXD3	0.550919475	4.82E-30	3.14E-28	361	361
TIMELESS	0.550440063	5.53E-30	3.59E-28	361	361
C13orf34	0.550231857	5.87E-30	3.78E-28	361	361
DNA2	0.548854529	8.68E-30	5.58E-28	361	361
H2AFY	0.548835873	8.73E-30	5.59E-28	361	361
TIPIN	0.548588216	9.36E-30	5.98E-28	361	361
ALS2CR4	0.548241038	1.03E-29	6.57E-28	361	361
C19orf47	0.548092661	1.08E-29	6.83E-28	361	361
LOC81691	0.547655052	1.22E-29	7.71E-28	361	361
DDX39	0.547146352	1.41E-29	8.84E-28	361	361
NUP85	0.546681014	1.61E-29	1.01E-27	361	361
CPSF6	0.546429491	1.72E-29	1.08E-27	361	361
SNRPB	0.545652643	2.14E-29	1.33E-27	361	361
NUP210	0.545486412	2.25E-29	1.39E-27	361	361
MCRS1	0.544514953	2.95E-29	1.82E-27	361	361
SMC2	0.54362059	3.78E-29	2.33E-27	361	361
GIT1	0.543363353	4.07E-29	2.50E-27	361	361
HNRNPL	0.543191005	4.27E-29	2.61E-27	361	361
REEP4	0.543104828	4.37E-29	2.67E-27	361	361
RBM14	0.542973983	4.53E-29	2.76E-27	361	361
LOC647946	0.542451578	5.24E-29	3.18E-27	361	270
DAND5	0.542165775	5.67E-29	3.43E-27	361	294
POLD3	0.542155404	5.69E-29	3.43E-27	361	361
NUP62	0.540893468	8.07E-29	4.85E-27	361	361
NUP188	0.539716751	1.12E-28	6.67E-27	361	361
CABLES2	0.538804577	1.43E-28	8.55E-27	361	361
SMPD4	0.538282727	1.65E-28	9.81E-27	361	361
DNMT3B	0.537863827	1.86E-28	1.10E-26	361	361
MTBP	0.537103146	2.28E-28	1.35E-26	361	361
RFC2	0.536097079	3.00E-28	1.76E-26	361	361
THOC4	0.535637995	3.40E-28	1.99E-26	361	361
C10orf78	0.535595626	3.44E-28	2.01E-26	361	361
RAD1	0.534520282	4.61E-28	2.68E-26	361	361
TCF3	0.534311722	4.87E-28	2.83E-26	361	361
CDCA7	0.533855499	5.51E-28	3.19E-26	361	360
RAD54B	0.533839837	5.54E-28	3.20E-26	361	361
SMC1B	0.533596732	5.91E-28	3.40E-26	361	311
TMEM106C	0.533463844	6.13E-28	3.52E-26	361	361
DCLRE1B	0.533351746	6.32E-28	3.61E-26	361	361
INCENP	0.533250376	6.49E-28	3.70E-26	361	361
PAFAH1B3	0.531834364	9.50E-28	5.39E-26	361	361
LOC399815	0.531650717	9.98E-28	5.64E-26	361	278
RFWD3	0.531602193	1.01E-27	5.70E-26	361	361
TUBA1C	0.530928985	1.21E-27	6.81E-26	361	361
PYGO2	0.529171974	1.93E-27	1.08E-25	361	361
RNF34	0.528195077	2.50E-27	1.40E-25	361	361
RBMX	0.524627077	6.41E-27	3.55E-25	361	361
POC1A	0.523725544	8.11E-27	4.47E-25	361	361
NCOA5	0.522530773	1.11E-26	6.09E-25	361	361
TOPBP1	0.522459334	1.13E-26	6.19E-25	361	361
TUBB	0.521929242	1.29E-26	7.08E-25	361	361
SF3A2	0.521621077	1.40E-26	7.65E-25	361	361
RALY	0.520276497	1.98E-26	1.07E-24	361	361
RAD9A	0.520266591	1.99E-26	1.07E-24	361	361
MTF2	0.519560271	2.39E-26	1.28E-24	361	361
C18orf54	0.51895952	2.79E-26	1.50E-24	361	360
FUS	0.518834214	2.88E-26	1.54E-24	361	361
CCDC97	0.51813143	3.44E-26	1.84E-24	361	361
TRIM45	0.518009198	3.55E-26	1.89E-24	361	361
HAUS1	0.517557791	3.99E-26	2.11E-24	361	361
U2AF2	0.517314309	4.25E-26	2.24E-24	361	361
USP1	0.514911968	7.82E-26	4.12E-24	361	361
RFC3	0.513744874	1.05E-25	5.52E-24	361	361
SNRPA	0.513294567	1.18E-25	6.15E-24	361	361
CTSL2	0.513157128	1.22E-25	6.36E-24	361	345
RAD51C	0.512042966	1.61E-25	8.39E-24	361	361
ACYP1	0.511305422	1.94E-25	1.01E-23	361	361
PRIM1	0.511270565	1.96E-25	1.01E-23	361	360
CKAP5	0.510854357	2.17E-25	1.12E-23	361	361
TPD52L2	0.509829777	2.81E-25	1.44E-23	361	361
HCFC1	0.509763991	2.85E-25	1.46E-23	361	361
XRCC1	0.509755036	2.86E-25	1.46E-23	361	361
PSPH	0.509350319	3.16E-25	1.61E-23	361	361
FIGNL1	0.508527276	3.88E-25	1.97E-23	361	361
CCDC34	0.508132209	4.28E-25	2.17E-23	361	361
MAPRE1	0.506860124	5.86E-25	2.94E-23	361	361
HNRNPA3	0.506584663	6.27E-25	3.14E-23	361	361
ASRGL1	0.505954931	7.33E-25	3.66E-23	361	361
NAA40	0.50567092	7.86E-25	3.91E-23	361	361
ZNF530	0.505623228	7.95E-25	3.95E-23	361	361
RHEBL1	0.504129643	1.15E-24	5.67E-23	361	361
PTBP1	0.503806309	1.24E-24	6.12E-23	361	361
SF3B4	0.503597318	1.31E-24	6.42E-23	361	361
IQCC	0.503546085	1.32E-24	6.49E-23	361	361
TBC1D10B	0.503323631	1.40E-24	6.81E-23	361	361
DAZAP1	0.503033554	1.50E-24	7.30E-23	361	361
TET1	0.502724917	1.62E-24	7.83E-23	361	361
C20orf117	0.501664153	2.09E-24	1.01E-22	361	361
KHDRBS1	0.501570632	2.14E-24	1.03E-22	361	361
C1orf96	0.501114751	2.39E-24	1.15E-22	361	361
NUP43	0.50000289	3.12E-24	1.49E-22	361	361
PKM2	0.499553467	3.48E-24	1.66E-22	361	361
G6PD	0.499396037	3.62E-24	1.71E-22	361	361
HN1	0.499230217	3.76E-24	1.78E-22	361	361
CDCA7L	0.498855627	4.12E-24	1.94E-22	361	361
CDKN2D	0.497655534	5.49E-24	2.57E-22	361	361
CEP152	0.497196837	6.13E-24	2.87E-22	361	361
SUZ12P	0.496676723	6.94E-24	3.24E-22	361	361
ZBTB12	0.49620077	7.78E-24	3.61E-22	361	361
ZNF367	0.495638886	8.89E-24	4.12E-22	361	361
ZNF296	0.495245663	9.76E-24	4.51E-22	361	361
TRAF2	0.495028958	1.03E-23	4.74E-22	361	361
STRN4	0.494846405	1.07E-23	4.93E-22	361	361
ZNF519	0.494720095	1.11E-23	5.07E-22	361	357
HNRNPUL1	0.494620351	1.13E-23	5.18E-22	361	361
CNOT3	0.494432149	1.18E-23	5.41E-22	361	361
PPIL5	0.49403319	1.30E-23	5.93E-22	361	361
PRKCI	0.49382995	1.36E-23	6.21E-22	361	361
SUV420H2	0.493017651	1.65E-23	7.50E-22	361	361
MDC1	0.492736801	1.77E-23	8.00E-22	361	361
HSPA14	0.492690334	1.79E-23	8.07E-22	361	361
TSEN54	0.492587129	1.83E-23	8.25E-22	361	361
ANKRD52	0.492410674	1.91E-23	8.56E-22	361	361
SNRPD1	0.492251293	1.98E-23	8.86E-22	361	361
EHMT2	0.491276701	2.49E-23	1.11E-21	361	361
SFRS8	0.490893512	2.72E-23	1.21E-21	361	361
FAM83D	0.490739184	2.82E-23	1.25E-21	361	361
BAK1	0.490395819	3.06E-23	1.35E-21	361	361
DOT1L	0.488313658	4.97E-23	2.18E-21	361	361
GMPS	0.487796332	5.61E-23	2.45E-21	361	361
RBM17	0.487758572	5.65E-23	2.46E-21	361	361
FAM81A	0.487405944	6.14E-23	2.67E-21	361	357
LOC127841	0.487148582	6.51E-23	2.83E-21	361	308
HMGN2	0.4870056	6.73E-23	2.91E-21	361	361
CNIH2	0.486132139	8.24E-23	3.56E-21	361	357
ZNF273	0.486074719	8.34E-23	3.60E-21	361	361
NDOR1	0.485524924	9.47E-23	4.07E-21	361	361
MYLK2	0.484610244	1.17E-22	5.00E-21	361	310
TCOF1	0.483661045	1.45E-22	6.21E-21	361	361
ZMYND10	0.483477919	1.51E-22	6.46E-21	361	358
NUP37	0.483334536	1.56E-22	6.65E-21	361	361
YEATS2	0.483301381	1.58E-22	6.68E-21	361	361
ITGB3BP	0.48282612	1.76E-22	7.40E-21	361	361
PDE7A	0.482760784	1.78E-22	7.49E-21	361	361
SSRP1	0.482699993	1.81E-22	7.58E-21	361	361
HNRNPA3P1	0.482575365	1.86E-22	7.79E-21	361	361
MFI2	0.481319168	2.48E-22	1.03E-20	361	356
RAD51L3	0.481166141	2.56E-22	1.06E-20	361	361
RBBP8	0.480627994	2.90E-22	1.20E-20	361	361
DMC1	0.480523281	2.97E-22	1.23E-20	361	319
C19orf48	0.480419408	3.04E-22	1.25E-20	361	361
DSCR6	0.479173808	4.02E-22	1.64E-20	361	326
PIGS	0.478156137	5.06E-22	2.06E-20	361	361
CCDC43	0.478146803	5.07E-22	2.06E-20	361	361
E2F6	0.477549326	5.79E-22	2.35E-20	361	361
PRPF38A	0.476957178	6.62E-22	2.67E-20	361	361
RNPS1	0.476236718	7.77E-22	3.13E-20	361	361
LASS5	0.476224201	7.79E-22	3.13E-20	361	361
LARP4B	0.47587512	8.42E-22	3.37E-20	361	361
C5orf54	0.475865399	8.44E-22	3.37E-20	361	361
DRP2	0.475715468	8.73E-22	3.48E-20	361	248
ACRV1	0.475176515	9.84E-22	3.90E-20	361	213
CHML	0.474705218	1.09E-21	4.33E-20	361	361
HAUS6	0.474693468	1.10E-21	4.33E-20	361	361
PIGU	0.474435137	1.16E-21	4.57E-20	361	361
TRIM28	0.474313782	1.19E-21	4.68E-20	361	361
ROD1	0.473900209	1.31E-21	5.12E-20	361	361
RACGAP1P	0.473174038	1.53E-21	6.00E-20	361	286
PLAGL2	0.471745664	2.10E-21	8.11E-20	361	361
ACTL6A	0.470427543	2.81E-21	1.08E-19	361	361
ACBD7	0.469467761	3.46E-21	1.32E-19	361	359
C4orf21	0.46937286	3.53E-21	1.35E-19	361	361
SPIN4	0.469293615	3.60E-21	1.37E-19	361	361
ANAPC7	0.468575713	4.20E-21	1.59E-19	361	361
CCHCR1	0.468391796	4.38E-21	1.65E-19	361	361
PRKCD	0.468282931	4.48E-21	1.69E-19	361	361
NUP205	0.467462806	5.35E-21	2.00E-19	361	361
FAM40B	0.466288217	6.90E-21	2.57E-19	361	361
FAM57B	0.465975323	7.39E-21	2.74E-19	361	300
ANKRD32	0.465911757	7.49E-21	2.77E-19	361	361
PLCB3	0.465618472	7.98E-21	2.95E-19	361	361
CLIC1	0.465551114	8.09E-21	2.99E-19	361	361
LRDD	0.465167967	8.79E-21	3.24E-19	361	361
EFTUD2	0.464424435	1.03E-20	3.78E-19	361	361
TTF2	0.464233581	1.07E-20	3.93E-19	361	361
CDH24	0.463306155	1.31E-20	4.76E-19	361	361
C1orf106	0.462921701	1.42E-20	5.16E-19	361	357
CKAP4	0.462391334	1.59E-20	5.77E-19	361	361
UBE2I	0.461437929	1.95E-20	7.06E-19	361	361
TBC1D22B	0.461135721	2.08E-20	7.51E-19	361	361
WDR67	0.461104415	2.10E-20	7.55E-19	361	361
NUP107	0.461067088	2.11E-20	7.59E-19	361	361
TP73	0.460918172	2.18E-20	7.82E-19	361	359
PA2G4	0.460849068	2.21E-20	7.92E-19	361	361
PTMA	0.460061278	2.61E-20	9.25E-19	361	361
CIZ1	0.460036003	2.63E-20	9.28E-19	361	361
PASK	0.459674966	2.84E-20	9.96E-19	361	361
MAZ	0.459321462	3.06E-20	1.07E-18	361	361
CA9	0.459137774	3.18E-20	1.11E-18	361	295
MASTL	0.458758957	3.44E-20	1.20E-18	361	361
S100PBP	0.45837177	3.73E-20	1.30E-18	361	361
EID2B	0.457434143	4.55E-20	1.57E-18	361	361
SNHG1	0.457165384	4.81E-20	1.65E-18	361	361
C19orf61	0.457076725	4.90E-20	1.68E-18	361	361
CCDC123	0.456578308	5.44E-20	1.86E-18	361	361
ZNF738	0.456421653	5.62E-20	1.92E-18	361	361
MESP2	0.456357447	5.70E-20	1.94E-18	361	357
NDE1	0.45611665	5.99E-20	2.03E-18	361	361
MGC12982	0.456080842	6.04E-20	2.04E-18	361	361
CACYBP	0.456062169	6.06E-20	2.05E-18	361	361
GSK3A	0.455707307	6.53E-20	2.20E-18	361	361
FBF1	0.455688344	6.55E-20	2.20E-18	361	361
IKBIP	0.455541191	6.76E-20	2.27E-18	361	361
NCAPH2	0.455290282	7.12E-20	2.39E-18	361	361
BRCA2	0.455238868	7.20E-20	2.40E-18	361	358
DVL3	0.455066426	7.46E-20	2.48E-18	361	361
SENP1	0.454893936	7.73E-20	2.56E-18	361	361
PLP2	0.454809614	7.87E-20	2.60E-18	361	361
ZMYND19	0.454748964	7.97E-20	2.63E-18	361	361
ITPKA	0.45415679	9.01E-20	2.97E-18	361	359
NCAPD3	0.453684335	9.94E-20	3.27E-18	361	361
ZNF207	0.452900718	1.17E-19	3.83E-18	361	361
PRR19	0.452618609	1.24E-19	4.05E-18	361	360
C12orf65	0.452520563	1.26E-19	4.11E-18	361	361
NR2C2AP	0.452517848	1.27E-19	4.11E-18	361	361
FBXL19	0.452160718	1.36E-19	4.42E-18	361	361
CSE1L	0.452107619	1.38E-19	4.46E-18	361	361
IQCB1	0.451957089	1.42E-19	4.58E-18	361	361
PA2G4P4	0.451878074	1.44E-19	4.65E-18	361	361
HSF2BP	0.451575071	1.54E-19	4.94E-18	361	358
HMGN1	0.450336136	1.98E-19	6.33E-18	361	361
C20orf72	0.44978267	2.22E-19	7.06E-18	361	361
ANP32E	0.449752487	2.23E-19	7.09E-18	361	361
ZNF93	0.449476853	2.36E-19	7.49E-18	361	356
CANT1	0.449412554	2.39E-19	7.58E-18	361	361
BEND3	0.448740005	2.75E-19	8.65E-18	361	361
KHSRP	0.448562132	2.85E-19	8.96E-18	361	361
TRAFD1	0.448383616	2.95E-19	9.28E-18	361	361
UNK	0.448123292	3.11E-19	9.75E-18	361	361
SBK1	0.447646258	3.43E-19	1.07E-17	361	360
FBXO46	0.44739587	3.61E-19	1.12E-17	361	361
ANKLE2	0.447395465	3.61E-19	1.12E-17	361	361
SKA2	0.447319743	3.67E-19	1.14E-17	361	361
PPM1G	0.446637525	4.21E-19	1.30E-17	361	361
MAST2	0.446600251	4.24E-19	1.31E-17	361	361
SH3BP1	0.446557751	4.28E-19	1.32E-17	361	361
ZNF384	0.446473199	4.35E-19	1.34E-17	361	361
NRF1	0.446431295	4.39E-19	1.35E-17	361	361
DCAF16	0.446211908	4.59E-19	1.40E-17	361	361
CCDC18	0.446187839	4.61E-19	1.41E-17	361	361
PSIP1	0.446010419	4.78E-19	1.46E-17	361	361
RAN	0.445721664	5.07E-19	1.54E-17	361	361
SETD8	0.445203082	5.62E-19	1.70E-17	361	361
RBBP7	0.44464508	6.29E-19	1.90E-17	361	361
GPD2	0.444498835	6.48E-19	1.95E-17	361	361
MSH6	0.444338168	6.69E-19	2.01E-17	361	361
LSM14B	0.444282851	6.77E-19	2.03E-17	361	361
NDRG3	0.444059109	7.08E-19	2.12E-17	361	361
TPM3	0.443797429	7.46E-19	2.23E-17	361	361
LOC92659	0.44352655	7.88E-19	2.35E-17	361	361
H2AFV	0.442006846	1.07E-18	3.16E-17	361	361
RNF24	0.441907675	1.09E-18	3.22E-17	361	361
QSER1	0.441750415	1.12E-18	3.31E-17	361	361
TAF6	0.441729099	1.13E-18	3.32E-17	361	361
C16orf93	0.441686525	1.14E-18	3.35E-17	361	359
BAT2	0.441059857	1.29E-18	3.78E-17	361	361
SCMH1	0.44067653	1.39E-18	4.07E-17	361	361
COMMD2	0.440530774	1.43E-18	4.18E-17	361	361
ZCCHC17	0.439855976	1.64E-18	4.75E-17	361	361
BRPF1	0.43980522	1.65E-18	4.79E-17	361	361
HMGA1	0.439695131	1.69E-18	4.89E-17	361	361
TCTN2	0.439682897	1.69E-18	4.90E-17	361	361
SNRPA1	0.439431764	1.78E-18	5.14E-17	361	361
ISY1	0.439160079	1.88E-18	5.41E-17	361	361
AMIGO3	0.438928547	1.97E-18	5.65E-17	361	361
BCL2L12	0.438164009	2.29E-18	6.54E-17	361	361
FOXK2	0.437997583	2.36E-18	6.75E-17	361	361
PFKFB4	0.437851855	2.43E-18	6.94E-17	361	361
CCDC14	0.437813878	2.45E-18	6.98E-17	361	361
MPP2	0.437567904	2.57E-18	7.29E-17	361	344
IGF2BP3	0.437445178	2.63E-18	7.44E-17	361	361
YWHAQ	0.437443121	2.63E-18	7.44E-17	361	361
SET	0.436481761	3.18E-18	8.91E-17	361	361
NT5DC2	0.435897282	3.57E-18	9.96E-17	361	361
BRI3BP	0.435794321	3.64E-18	1.01E-16	361	361
SAC3D1	0.435687096	3.72E-18	1.03E-16	361	361
C9orf86	0.435432984	3.90E-18	1.08E-16	361	361
CDKN2BAS	0.435304656	4.00E-18	1.11E-16	361	343
HNRNPU	0.434613282	4.58E-18	1.26E-16	361	361
TSSC1	0.434170091	4.99E-18	1.37E-16	361	361
DHX34	0.433159519	6.07E-18	1.65E-16	361	361
POLE3	0.433143645	6.09E-18	1.66E-16	361	361
VPS72	0.432979521	6.29E-18	1.71E-16	361	361
ZNF213	0.432575008	6.80E-18	1.85E-16	361	361
ARHGEF2	0.43211346	7.44E-18	2.01E-16	361	361
NEURL3	0.431997814	7.60E-18	2.05E-16	361	359
E2F3	0.431555079	8.28E-18	2.22E-16	361	361
SMARCA4	0.431280386	8.73E-18	2.34E-16	361	361
UCK2	0.431192482	8.88E-18	2.37E-16	361	361
CDKN2A	0.43090374	9.39E-18	2.50E-16	361	361
SIX5	0.430315602	1.05E-17	2.80E-16	361	361
CCDC137	0.430137794	1.09E-17	2.89E-16	361	361
IFT52	0.430084237	1.10E-17	2.91E-16	361	361
ZNF107	0.429408182	1.25E-17	3.30E-16	361	360
PGS1	0.429404186	1.25E-17	3.30E-16	361	361
RNF8	0.429359419	1.26E-17	3.32E-16	361	361
C16orf53	0.429168775	1.31E-17	3.43E-16	361	361
TMEM107	0.428945451	1.37E-17	3.58E-16	361	361
RELT	0.428393663	1.52E-17	3.96E-16	361	361
CKS1B	0.428310354	1.54E-17	4.01E-16	361	361
TIGD7	0.427948129	1.65E-17	4.27E-16	361	361
LOC341056	0.427632416	1.75E-17	4.51E-16	361	360
CENPP	0.427573097	1.77E-17	4.56E-16	361	361
BFSP1	0.427332331	1.86E-17	4.77E-16	361	361
SMARCC2	0.427078552	1.95E-17	4.99E-16	361	361
C12orf75	0.426530475	2.16E-17	5.51E-16	361	361
C9orf40	0.426157725	2.32E-17	5.90E-16	361	361
STX6	0.425893453	2.44E-17	6.20E-16	361	361
AACS	0.425761288	2.50E-17	6.34E-16	361	361
ZSWIM1	0.425531825	2.61E-17	6.59E-16	361	361
TYRO3	0.425531194	2.61E-17	6.59E-16	361	361
HSF2	0.425265416	2.75E-17	6.92E-16	361	361
DEM1	0.424880266	2.95E-17	7.42E-16	361	361
UBA2	0.424746003	3.03E-17	7.60E-16	361	361
FBXO45	0.424722839	3.04E-17	7.62E-16	361	361
KPNB1	0.424686829	3.06E-17	7.65E-16	361	361
RAE1	0.42430271	3.29E-17	8.21E-16	361	361
DGKZ	0.424172977	3.37E-17	8.39E-16	361	361
TMPO	0.423727261	3.67E-17	9.10E-16	361	361
USP39	0.423608032	3.75E-17	9.29E-16	361	361
PACSIN1	0.423166944	4.08E-17	1.01E-15	361	354
CD3EAP	0.423051913	4.16E-17	1.03E-15	361	361
ZNF346	0.421774053	5.29E-17	1.30E-15	361	361
NEDD1	0.421534854	5.53E-17	1.36E-15	361	361
USP37	0.421452728	5.61E-17	1.38E-15	361	361
CLN6	0.421415957	5.65E-17	1.38E-15	361	361
DEK	0.421310648	5.76E-17	1.41E-15	361	361
MAMSTR	0.421040657	6.06E-17	1.48E-15	361	360
KCNMB3	0.420931842	6.18E-17	1.51E-15	361	361
UBAP2	0.420754825	6.39E-17	1.55E-15	361	361
C14orf80	0.420640997	6.53E-17	1.58E-15	361	361
SNRPF	0.420476004	6.73E-17	1.63E-15	361	361
ZDHHC13	0.420301211	6.95E-17	1.68E-15	361	361
USP21	0.419865747	7.54E-17	1.81E-15	361	361
LOC642846	0.419800704	7.63E-17	1.83E-15	361	361
TDG	0.419748599	7.70E-17	1.84E-15	361	361
DLEU2	0.419729531	7.73E-17	1.84E-15	361	361
TEX10	0.419729379	7.73E-17	1.84E-15	361	361
PI4KB	0.419338125	8.31E-17	1.98E-15	361	361
FAM111A	0.418936143	8.95E-17	2.12E-15	361	361
KIAA0907	0.418577978	9.57E-17	2.26E-15	361	361
LOC100272146	0.418109415	1.04E-16	2.46E-15	361	361
COL9A2	0.418074985	1.05E-16	2.47E-15	361	360
MED22	0.417904064	1.08E-16	2.55E-15	361	361
C1orf77	0.417702958	1.12E-16	2.64E-15	361	361
FAM189B	0.417424113	1.18E-16	2.77E-15	361	361
C6orf134	0.417352376	1.20E-16	2.81E-15	361	361
LOC723809	0.417276308	1.22E-16	2.84E-15	361	212
PTTG2	0.417184473	1.24E-16	2.89E-15	361	215
DCAF15	0.417153993	1.24E-16	2.90E-15	361	361
SNRPG	0.417032699	1.27E-16	2.96E-15	361	361
C7orf36	0.417027081	1.27E-16	2.96E-15	361	361
FANCA	0.416910886	1.30E-16	3.02E-15	361	361
BCL9	0.416628732	1.37E-16	3.18E-15	361	361
GTF3C2	0.416616779	1.37E-16	3.18E-15	361	361
BRIP1	0.416376301	1.43E-16	3.32E-15	361	358
TRIM31	0.416095405	1.51E-16	3.48E-15	361	355
DHDH	0.415838118	1.58E-16	3.63E-15	361	328
HNRNPD	0.415567537	1.66E-16	3.81E-15	361	361
DDX55	0.415317922	1.74E-16	3.98E-15	361	361
C3orf21	0.414785354	1.92E-16	4.37E-15	361	361
C2orf29	0.414584311	1.99E-16	4.51E-15	361	361
COPS7B	0.414382947	2.06E-16	4.66E-15	361	361
LRRC1	0.413756051	2.31E-16	5.19E-15	361	361
DZIP1L	0.413366535	2.48E-16	5.55E-15	361	359
SC65	0.412985976	2.66E-16	5.94E-15	361	361
HCG18	0.412941949	2.68E-16	5.98E-15	361	361
TFDP1	0.412369654	2.97E-16	6.58E-15	361	361
KREMEN2	0.412265943	3.03E-16	6.70E-15	361	296
PTPDC1	0.412096124	3.12E-16	6.88E-15	361	361
HIST1H3C	0.41179422	3.30E-16	7.23E-15	361	286
PLEKHG2	0.41172734	3.34E-16	7.31E-15	361	361
PAK6	0.411700346	3.35E-16	7.32E-15	361	342
HAUS3	0.411420994	3.53E-16	7.68E-15	361	361
SMYD5	0.410937467	3.85E-16	8.35E-15	361	361
PPHLN1	0.410867581	3.90E-16	8.43E-15	361	361
SYNGR4	0.41076105	3.97E-16	8.59E-15	361	314
DQX1	0.410734211	3.99E-16	8.60E-15	361	241
NAP1L1	0.410419342	4.22E-16	9.09E-15	361	361
KIAA1731	0.410298381	4.32E-16	9.27E-15	361	361
MSH5	0.410220215	4.38E-16	9.39E-15	361	361
METTL4	0.410195318	4.40E-16	9.42E-15	361	361
PRPF3	0.410081473	4.49E-16	9.60E-15	361	361
FAM24B	0.409924295	4.62E-16	9.85E-15	361	346
CSTF2	0.409649052	4.85E-16	1.03E-14	361	361
ILF2	0.409461187	5.01E-16	1.07E-14	361	361
PLXNA1	0.408980195	5.46E-16	1.16E-14	361	361
SFRS9	0.408941862	5.50E-16	1.17E-14	361	361
DNMT3A	0.408717829	5.73E-16	1.21E-14	361	361
DUSP9	0.408592102	5.86E-16	1.24E-14	361	358
ZNF668	0.408569862	5.88E-16	1.24E-14	361	361
SAPS1	0.408553375	5.90E-16	1.24E-14	361	361
WASF1	0.40841355	6.05E-16	1.27E-14	361	361
IKBKE	0.4084092	6.05E-16	1.27E-14	361	361
GMNN	0.408327576	6.14E-16	1.29E-14	361	361
NVL	0.408244038	6.23E-16	1.31E-14	361	361
LYPD6	0.407986615	6.52E-16	1.36E-14	361	312
RBM10	0.407737356	6.82E-16	1.43E-14	361	361
SFRS3	0.407481702	7.14E-16	1.49E-14	361	361
GPATCH1	0.40714564	7.58E-16	1.58E-14	361	361
C21orf56	0.407019408	7.75E-16	1.61E-14	361	360
NXPH4	0.406854522	7.98E-16	1.66E-14	361	358
LSM12	0.406694659	8.21E-16	1.70E-14	361	361
ZNF695	0.406013254	9.26E-16	1.91E-14	361	273
STIP1	0.405681037	9.82E-16	2.01E-14	361	361
ZNF605	0.405299049	1.05E-15	2.15E-14	361	361
ATP13A2	0.405164706	1.08E-15	2.20E-14	361	361
UBAP2L	0.405020528	1.10E-15	2.25E-14	361	361
HIST1H1B	0.404636372	1.18E-15	2.41E-14	361	261
FER1L4	0.403829004	1.36E-15	2.76E-14	361	349
TIGD1	0.403682151	1.40E-15	2.82E-14	361	361
UBE2Z	0.40334663	1.48E-15	2.99E-14	361	361
FUNDC1	0.403326318	1.49E-15	3.00E-14	361	361
RBM38	0.403142404	1.54E-15	3.09E-14	361	361
CBX2	0.403062083	1.56E-15	3.13E-14	361	361
CCDC150	0.402822336	1.62E-15	3.26E-14	361	361
DENR	0.402555272	1.70E-15	3.41E-14	361	361
GLT25D1	0.402308816	1.78E-15	3.54E-14	361	361
DDX23	0.402307545	1.78E-15	3.54E-14	361	361
KIAA1522	0.402187034	1.81E-15	3.61E-14	361	361
LOC642852	0.402142275	1.83E-15	3.63E-14	361	361
EDC3	0.402036719	1.86E-15	3.69E-14	361	361
KIAA0406	0.401943947	1.89E-15	3.74E-14	361	361
PRR3	0.401710865	1.97E-15	3.90E-14	361	361
SUZ12	0.401464533	2.06E-15	4.06E-14	361	361
ATP1A1	0.40096395	2.25E-15	4.41E-14	361	361
VEGFB	0.400859569	2.29E-15	4.48E-14	361	361
RBM15B	0.400730224	2.34E-15	4.57E-14	361	361
INTS8	0.400677586	2.36E-15	4.61E-14	361	361
NCBP2	0.400402007	2.48E-15	4.82E-14	361	361
ZNF789	0.400382158	2.48E-15	4.83E-14	361	361
STOX1	0.400310001	2.52E-15	4.88E-14	361	347
NEB	0.400300735	2.52E-15	4.89E-14	361	361
CUZD1	0.399967864	2.67E-15	5.17E-14	361	336
PRCC	0.399761353	2.77E-15	5.34E-14	361	361
DRAM1	0.399629645	2.83E-15	5.45E-14	361	361
ELOVL7	0.399311555	2.99E-15	5.74E-14	361	355
GPR137C	0.399091938	3.11E-15	5.96E-14	361	361
FOXJ1	0.399033488	3.14E-15	6.00E-14	361	310
CAD	0.398849344	3.24E-15	6.19E-14	361	361
GGCT	0.398408014	3.50E-15	6.66E-14	361	361
ZNF764	0.398098358	3.69E-15	7.01E-14	361	361
OTUD3	0.398037954	3.73E-15	7.07E-14	361	361
SLC35E4	0.39785349	3.85E-15	7.29E-14	361	361
POGK	0.397839951	3.86E-15	7.30E-14	361	361
RIT1	0.397836217	3.86E-15	7.30E-14	361	361
METTL9	0.397674095	3.97E-15	7.49E-14	361	361
ACD	0.397612612	4.01E-15	7.55E-14	361	361
C11orf93	0.397576898	4.03E-15	7.59E-14	361	357
NAP1L4	0.397548844	4.05E-15	7.62E-14	361	361
PIGX	0.397520697	4.07E-15	7.65E-14	361	361
MFSD10	0.397322512	4.21E-15	7.89E-14	361	361
C1orf159	0.397291002	4.24E-15	7.92E-14	361	361
GRK6	0.397285964	4.24E-15	7.92E-14	361	361
SIPA1L3	0.397258971	4.26E-15	7.95E-14	361	361
IPO9	0.397018683	4.44E-15	8.28E-14	361	361
LSM2	0.396607494	4.76E-15	8.86E-14	361	361
ZNF792	0.396596327	4.77E-15	8.87E-14	361	361
RAB42	0.396563543	4.80E-15	8.91E-14	361	353
DMBX1	0.396103541	5.19E-15	9.61E-14	361	179
C6orf223	0.395870726	5.41E-15	9.98E-14	361	301
HNRNPH1	0.395749824	5.52E-15	1.02E-13	361	361
ATAD2	0.395746339	5.52E-15	1.02E-13	361	361
CNPY4	0.395723618	5.54E-15	1.02E-13	361	361
LOC388152	0.395582429	5.68E-15	1.04E-13	361	361
NOL12	0.39535411	5.90E-15	1.08E-13	361	361
WDR53	0.39498752	6.28E-15	1.15E-13	361	361
UPK3A	0.394986903	6.29E-15	1.15E-13	361	296
SPNS1	0.394633837	6.68E-15	1.21E-13	361	361
SNRNP40	0.394632283	6.68E-15	1.21E-13	361	361
C13orf37	0.394500521	6.83E-15	1.24E-13	361	361
TMEM120B	0.394488388	6.84E-15	1.24E-13	361	361
MAPKAPK5	0.394431774	6.91E-15	1.25E-13	361	361
RCC1	0.39420707	7.18E-15	1.30E-13	361	359
MBOAT7	0.394057403	7.36E-15	1.33E-13	361	361
ZNF580	0.394017338	7.41E-15	1.34E-13	361	361
KCNG3	0.393867063	7.60E-15	1.37E-13	361	110
SART3	0.393833088	7.65E-15	1.38E-13	361	361
C12orf4	0.393647079	7.89E-15	1.42E-13	361	361
MAPK3	0.39363345	7.91E-15	1.42E-13	361	361
ZNF283	0.39347111	8.13E-15	1.46E-13	361	360
CCNI2	0.393453173	8.16E-15	1.46E-13	361	323
ASXL1	0.393352119	8.30E-15	1.49E-13	361	361
ZNF248	0.393149786	8.59E-15	1.53E-13	361	361
CCDC77	0.393149424	8.59E-15	1.53E-13	361	361
GNB3	0.39312139	8.63E-15	1.54E-13	361	307
CBX3	0.39301074	8.79E-15	1.57E-13	361	361
NOP56	0.393000113	8.81E-15	1.57E-13	361	361
STX1A	0.392461903	9.65E-15	1.71E-13	361	361
SFRS1	0.392277039	9.95E-15	1.76E-13	361	361
RFXAP	0.391910529	1.06E-14	1.87E-13	361	361
PLIN3	0.391756314	1.09E-14	1.91E-13	361	361
ARL6IP6	0.391722534	1.09E-14	1.92E-13	361	361
WDR85	0.391709324	1.10E-14	1.92E-13	361	361
C5orf13	0.391708183	1.10E-14	1.92E-13	361	361
HNRNPA1	0.391623833	1.11E-14	1.95E-13	361	361
DNAJC5	0.391581982	1.12E-14	1.96E-13	361	361
RCE1	0.39150076	1.13E-14	1.99E-13	361	361
SMPDL3B	0.391449088	1.14E-14	2.00E-13	361	340
DLG3	0.39132184	1.17E-14	2.04E-13	361	361
PPT1	0.391255265	1.18E-14	2.07E-13	361	361
KCNK9	0.391210614	1.19E-14	2.08E-13	361	251
RNASEN	0.39104317	1.23E-14	2.13E-13	361	361
CLCN2	0.390981366	1.24E-14	2.15E-13	361	361
PITX1	0.390916628	1.25E-14	2.18E-13	361	313
GMEB2	0.390885517	1.26E-14	2.18E-13	361	361
VWA5B2	0.390809345	1.27E-14	2.21E-13	361	315
LEPRE1	0.390807744	1.28E-14	2.21E-13	361	361
ATXN2L	0.390747751	1.29E-14	2.22E-13	361	361
ZNF473	0.39067171	1.30E-14	2.25E-13	361	361
SCNM1	0.390642975	1.31E-14	2.26E-13	361	361
COIL	0.390370048	1.37E-14	2.36E-13	361	361
KDM1A	0.390231968	1.40E-14	2.41E-13	361	361
MMD	0.390220171	1.41E-14	2.41E-13	361	361
TTLL4	0.390165945	1.42E-14	2.43E-13	361	361
MEP1A	0.390028465	1.45E-14	2.49E-13	361	306
RFXANK	0.389952464	1.47E-14	2.52E-13	361	361
FAM110A	0.389920391	1.48E-14	2.53E-13	361	361
DENND4B	0.389534548	1.58E-14	2.69E-13	361	361
CDKAL1	0.389394326	1.62E-14	2.75E-13	361	361
GAL3ST1	0.389237666	1.66E-14	2.82E-13	361	359
GNPDA1	0.389069512	1.71E-14	2.89E-13	361	361
POP1	0.389049422	1.71E-14	2.90E-13	361	361
SCML2	0.388935052	1.75E-14	2.96E-13	361	361
GYS1	0.388894593	1.76E-14	2.97E-13	361	361
TRAF5	0.388879225	1.76E-14	2.98E-13	361	361
C20orf20	0.388866724	1.77E-14	2.98E-13	361	361
PRMT1	0.388845112	1.77E-14	2.99E-13	361	361
HNRNPA2B1	0.388841997	1.77E-14	2.99E-13	361	361
MAPK13	0.388774957	1.79E-14	3.02E-13	361	361
SFRS2	0.38875988	1.80E-14	3.02E-13	361	361
C3orf34	0.388759599	1.80E-14	3.02E-13	361	361
MEX3A	0.388503777	1.88E-14	3.15E-13	361	361
SAP30	0.388202549	1.97E-14	3.31E-13	361	361
SALL2	0.388186671	1.98E-14	3.31E-13	361	359
ZNF765	0.38783468	2.10E-14	3.51E-13	361	361
NME6	0.387820744	2.10E-14	3.51E-13	361	361
RAET1K	0.387581888	2.19E-14	3.65E-13	361	277
SERPINH1	0.38745746	2.23E-14	3.72E-13	361	361
ZNF335	0.387437213	2.24E-14	3.73E-13	361	361
KIN	0.387369163	2.26E-14	3.77E-13	361	361
ABI2	0.387366543	2.27E-14	3.77E-13	361	361
PHTF2	0.387351119	2.27E-14	3.77E-13	361	361
SETDB1	0.387176254	2.34E-14	3.88E-13	361	361
PPFIA4	0.387164933	2.34E-14	3.88E-13	361	329
SYCE2	0.387040508	2.39E-14	3.95E-13	361	360
PHIP	0.386913331	2.44E-14	4.03E-13	361	361
SHKBP1	0.386864417	2.46E-14	4.06E-13	361	361
EWSR1	0.386706337	2.53E-14	4.16E-13	361	361
SFI1	0.386501799	2.62E-14	4.30E-13	361	361
CSNK1D	0.386434616	2.64E-14	4.35E-13	361	361
LOC100286793	0.386322672	2.69E-14	4.42E-13	361	361
CCDC163P	0.38627111	2.72E-14	4.45E-13	361	342
MGC57346	0.386244244	2.73E-14	4.47E-13	361	361
HNRNPA1L2	0.385733197	2.97E-14	4.85E-13	361	361
GNAZ	0.385473745	3.10E-14	5.05E-13	361	361
BRSK1	0.38525943	3.21E-14	5.22E-13	361	361
LIMK1	0.385235553	3.22E-14	5.24E-13	361	361
ACIN1	0.385194493	3.25E-14	5.27E-13	361	361
TUBD1	0.385133338	3.28E-14	5.32E-13	361	361
MPZL1	0.384996968	3.35E-14	5.43E-13	361	361
ZNF620	0.384937025	3.39E-14	5.48E-13	361	361
CHD4	0.384917123	3.40E-14	5.50E-13	361	361
SMARCE1	0.384894192	3.41E-14	5.51E-13	361	361
CIDECP	0.38471836	3.51E-14	5.67E-13	361	361
REEP2	0.384603981	3.58E-14	5.77E-13	361	354
CCDC45	0.384491683	3.64E-14	5.88E-13	361	361
CNOT6	0.384222492	3.81E-14	6.13E-13	361	361
GGA3	0.384144604	3.86E-14	6.21E-13	361	361
MCOLN3	0.383854901	4.05E-14	6.50E-13	361	302
UPF3B	0.383819323	4.07E-14	6.53E-13	361	361
INPP5J	0.383798707	4.08E-14	6.55E-13	361	356
C17orf80	0.383669189	4.17E-14	6.68E-13	361	361
LHFPL3	0.383541813	4.26E-14	6.80E-13	361	147
TOMM40	0.38314724	4.54E-14	7.25E-13	361	361
PRELID2	0.383135944	4.55E-14	7.26E-13	361	361
HIST1H2AH	0.382933278	4.71E-14	7.49E-13	361	198
LRRC37B	0.382735028	4.86E-14	7.72E-13	361	361
CHEK2	0.382688759	4.90E-14	7.77E-13	361	361
ARFGAP1	0.382239112	5.27E-14	8.35E-13	361	361
UNG	0.381786779	5.68E-14	8.95E-13	361	361
XPO5	0.381641384	5.81E-14	9.16E-13	361	361
HDAC1	0.381610311	5.84E-14	9.19E-13	361	361
9-Sep	0.381561058	5.89E-14	9.25E-13	361	361
IQCD	0.381511853	5.94E-14	9.31E-13	361	359
SLC1A5	0.381509373	5.94E-14	9.31E-13	361	361
ZNF681	0.381454264	5.99E-14	9.39E-13	361	359
U2AF1	0.381286087	6.16E-14	9.64E-13	361	361
BAZ2A	0.381193919	6.25E-14	9.78E-13	361	361
C19orf57	0.381124928	6.32E-14	9.88E-13	361	361
TULP3	0.380936953	6.52E-14	1.02E-12	361	361
NFKBIE	0.380864003	6.59E-14	1.03E-12	361	361
GCN1L1	0.380829737	6.63E-14	1.03E-12	361	361
HPDL	0.380756937	6.71E-14	1.04E-12	361	346
SPHK1	0.38065362	6.82E-14	1.06E-12	361	361
GPRIN1	0.380641041	6.84E-14	1.06E-12	361	361
TAF4	0.380622955	6.86E-14	1.06E-12	361	361
ELOVL3	0.380486344	7.01E-14	1.09E-12	361	279
FAM71D	0.38043196	7.07E-14	1.09E-12	361	361
CA5BP	0.380423553	7.08E-14	1.10E-12	361	361
DUSP5P	0.380393922	7.12E-14	1.10E-12	361	260
ACBD6	0.380321404	7.20E-14	1.11E-12	361	361
TRA2B	0.380248964	7.29E-14	1.12E-12	361	361
PKN3	0.380241069	7.30E-14	1.12E-12	361	361
GPR120	0.380190846	7.36E-14	1.13E-12	361	264
CXorf57	0.379977738	7.61E-14	1.17E-12	361	361
HMGN4	0.379939243	7.66E-14	1.18E-12	361	361
P2RX4	0.379814554	7.82E-14	1.20E-12	361	361
C15orf39	0.37970381	7.96E-14	1.22E-12	361	361
LOC80154	0.379524781	8.19E-14	1.25E-12	361	361
FSD1L	0.379462085	8.28E-14	1.27E-12	361	360
CCDC74B	0.379434536	8.31E-14	1.27E-12	361	305
EPS15L1	0.379252814	8.56E-14	1.31E-12	361	361
DBNDD2	0.379238087	8.58E-14	1.31E-12	361	361
HNRNPM	0.379008152	8.91E-14	1.35E-12	361	361
KHDC1	0.378968767	8.96E-14	1.36E-12	361	268
PM20D2	0.378818782	9.18E-14	1.39E-12	361	361
ZMYM3	0.378818457	9.18E-14	1.39E-12	361	361
FAM136A	0.378773353	9.25E-14	1.40E-12	361	361
KCTD17	0.378737557	9.30E-14	1.41E-12	361	361
C18orf10	0.378720794	9.33E-14	1.41E-12	361	361
NKX3-2	0.378533428	9.62E-14	1.45E-12	361	231
C12orf34	0.378361358	9.89E-14	1.49E-12	361	361
VPS37C	0.378315866	9.96E-14	1.50E-12	361	361
SGK494	0.378268743	1.00E-13	1.51E-12	361	361
CHMP4B	0.378095408	1.03E-13	1.54E-12	361	361
C16orf79	0.377922514	1.06E-13	1.59E-12	361	360
LCMT1	0.377594563	1.12E-13	1.67E-12	361	361
EXOSC3	0.377536699	1.13E-13	1.68E-12	361	361
LY6G5B	0.377285035	1.18E-13	1.74E-12	361	360
YTHDF1	0.377279976	1.18E-13	1.74E-12	361	361
GTPBP3	0.377184757	1.19E-13	1.77E-12	361	361
RNF26	0.376955895	1.24E-13	1.83E-12	361	361
HDAC2	0.376793461	1.27E-13	1.88E-12	361	361
PDCL	0.376486296	1.34E-13	1.97E-12	361	361
R3HDM1	0.376474588	1.34E-13	1.97E-12	361	361
CLDN18	0.376443863	1.34E-13	1.98E-12	361	236
ANKRD13D	0.376148712	1.41E-13	2.07E-12	361	361
ALDOA	0.375729619	1.51E-13	2.21E-12	361	361
CDK19	0.375647588	1.53E-13	2.24E-12	361	361
OTX1	0.375641893	1.53E-13	2.24E-12	361	317
DDAH2	0.375467142	1.57E-13	2.30E-12	361	361
LOC374443	0.375400721	1.59E-13	2.32E-12	361	361
LRRC59	0.375084303	1.67E-13	2.44E-12	361	361
PRDM4	0.37496408	1.70E-13	2.48E-12	361	361
DDN	0.374884946	1.72E-13	2.51E-12	361	279
C7orf44	0.374653681	1.79E-13	2.60E-12	361	361
C14orf106	0.374559318	1.82E-13	2.64E-12	361	361
ZNF85	0.37454911	1.82E-13	2.64E-12	361	359
PPIH	0.374541041	1.82E-13	2.64E-12	361	361
RPIA	0.374232213	1.91E-13	2.77E-12	361	361
DMBT1	0.374050966	1.97E-13	2.85E-12	361	253
SNHG3	0.373803892	2.05E-13	2.96E-12	361	361
HIST1H1E	0.373788811	2.05E-13	2.96E-12	361	347
SFRS13B	0.373514182	2.14E-13	3.09E-12	361	358
VPS45	0.373494898	2.15E-13	3.09E-12	361	361
TIGD3	0.373404139	2.18E-13	3.14E-12	361	360
C6orf147	0.373381343	2.19E-13	3.15E-12	361	170
UTP18	0.373342833	2.20E-13	3.16E-12	361	361
FOXD2	0.373325229	2.21E-13	3.17E-12	361	361
SMARCC1	0.373251559	2.24E-13	3.20E-12	361	361
ZNF101	0.372915036	2.36E-13	3.37E-12	361	361
TCERG1	0.372818694	2.39E-13	3.41E-12	361	361
CNOT10	0.372812853	2.40E-13	3.41E-12	361	361
FANCL	0.372797499	2.40E-13	3.42E-12	361	361
LSM14A	0.372779829	2.41E-13	3.42E-12	361	361
IGSF3	0.37268406	2.45E-13	3.47E-12	361	361
NRSN2	0.372631566	2.47E-13	3.50E-12	361	361
LOC339535	0.372381668	2.56E-13	3.63E-12	361	202
SLC2A6	0.372302595	2.60E-13	3.67E-12	361	361
SH3GL1	0.37214814	2.66E-13	3.75E-12	361	361
SUPT16H	0.372009998	2.72E-13	3.82E-12	361	361
SUMO2	0.371965777	2.74E-13	3.85E-12	361	361
MARK2	0.371781374	2.82E-13	3.95E-12	361	361
ZNF257	0.371776345	2.82E-13	3.95E-12	361	333
DDR1	0.37168013	2.86E-13	4.00E-12	361	361
CTNND2	0.371290194	3.05E-13	4.25E-12	361	273
PLEKHB1	0.371186274	3.10E-13	4.31E-12	361	353
MYL6B	0.371023678	3.18E-13	4.42E-12	361	361
TPRKB	0.370721466	3.33E-13	4.63E-12	361	361
HIST1H4A	0.370632357	3.38E-13	4.69E-12	361	146
UBTF	0.370273132	3.57E-13	4.95E-12	361	361
C20orf118	0.369844817	3.82E-13	5.29E-12	361	360
SPPL3	0.369779081	3.86E-13	5.34E-12	361	361
NONO	0.369774071	3.86E-13	5.34E-12	361	361
TLK2	0.369365913	4.12E-13	5.69E-12	361	361
KATNA1	0.36907553	4.31E-13	5.94E-12	361	361
EED	0.368940557	4.40E-13	6.06E-12	361	361
LOC440356	0.368869185	4.45E-13	6.12E-12	361	218
SUPT5H	0.368844066	4.47E-13	6.14E-12	361	361
SCAMP4	0.36866281	4.59E-13	6.31E-12	361	361
GPRC5D	0.368630749	4.62E-13	6.33E-12	361	332
PIGC	0.368130441	4.99E-13	6.82E-12	361	361
PARP2	0.368109639	5.01E-13	6.84E-12	361	361
MTMR2	0.368030055	5.07E-13	6.92E-12	361	361
DPF2	0.367990961	5.10E-13	6.96E-12	361	361
SPAG8	0.367946799	5.14E-13	7.00E-12	361	357
PRTFDC1	0.367805557	5.25E-13	7.15E-12	361	361
IFNGR2	0.367746507	5.30E-13	7.21E-12	361	361
ZNF133	0.367465292	5.53E-13	7.52E-12	361	361
BFSP2	0.36727134	5.70E-13	7.73E-12	361	269
SNRPD2	0.367207264	5.76E-13	7.80E-12	361	361
C11orf80	0.367163921	5.80E-13	7.85E-12	361	361
FAM117B	0.367084498	5.87E-13	7.94E-12	361	361
ZNF492	0.367077765	5.88E-13	7.94E-12	361	256
DLK2	0.367025058	5.93E-13	8.00E-12	361	320
C9orf110	0.366956273	5.99E-13	8.08E-12	361	340
ZIC5	0.366905042	6.04E-13	8.12E-12	361	299
LPCAT1	0.366838955	6.10E-13	8.20E-12	361	361
PDGFRL	0.366721356	6.21E-13	8.34E-12	361	361
PIAS3	0.366501963	6.43E-13	8.60E-12	361	361
RTDR1	0.366254353	6.68E-13	8.93E-12	361	318
PRRT2	0.366215089	6.72E-13	8.98E-12	361	358
APAF1	0.366107375	6.83E-13	9.12E-12	361	361
HGS	0.365604235	7.38E-13	9.84E-12	361	361
L3MBTL	0.365601191	7.38E-13	9.84E-12	361	361
HIATL1	0.365494162	7.51E-13	9.99E-12	361	361
HNRNPR	0.365214736	7.84E-13	1.04E-11	361	361
ZBED5	0.365093567	7.98E-13	1.06E-11	361	361
SIX2	0.365088894	7.99E-13	1.06E-11	361	321
SUV39H1	0.365068004	8.02E-13	1.06E-11	361	361
LOC387646	0.364712303	8.47E-13	1.12E-11	361	356
RIMBP3	0.364676761	8.51E-13	1.13E-11	361	360
STK24	0.364445962	8.82E-13	1.16E-11	361	361
NAALADL1	0.364402565	8.88E-13	1.17E-11	361	361
C2orf50	0.36439693	8.89E-13	1.17E-11	361	184
MTA2	0.364360131	8.94E-13	1.18E-11	361	361
IL12A	0.364315782	9.00E-13	1.18E-11	361	321
ASB6	0.364134982	9.25E-13	1.21E-11	361	361
BCORL1	0.36406038	9.36E-13	1.23E-11	361	361
C1orf93	0.363971834	9.49E-13	1.24E-11	361	361
ZNF90	0.36393121	9.54E-13	1.25E-11	361	361
DUSP12	0.363632503	9.99E-13	1.31E-11	361	361
HIC2	0.363360183	1.04E-12	1.36E-11	361	361
YKT6	0.363154929	1.07E-12	1.40E-11	361	361
C9orf109	0.363135622	1.08E-12	1.41E-11	361	323
ZNF100	0.363066361	1.09E-12	1.42E-11	361	361
TSPAN3	0.362768806	1.14E-12	1.48E-11	361	361
SLCO4C1	0.362511319	1.19E-12	1.54E-11	361	331
C13orf23	0.362306005	1.22E-12	1.58E-11	361	361
CSPG5	0.362302733	1.22E-12	1.58E-11	361	358
PDSS1	0.361808327	1.32E-12	1.70E-11	361	361
BUB3	0.361539767	1.37E-12	1.77E-11	361	361
KIAA0528	0.361388648	1.41E-12	1.81E-11	361	361
C1QL4	0.360886931	1.52E-12	1.94E-11	361	275
FAM109A	0.360312005	1.66E-12	2.11E-11	361	361
UHRF1BP1	0.359995059	1.74E-12	2.21E-11	361	361
CNTNAP1	0.359828291	1.78E-12	2.27E-11	361	361
ANKLE1	0.359717213	1.81E-12	2.30E-11	361	355
RNASE2	0.359530628	1.86E-12	2.37E-11	361	322
RHOF	0.359481657	1.88E-12	2.38E-11	361	358
C1orf65	0.359407997	1.90E-12	2.41E-11	361	154
LOC146880	0.359275396	1.94E-12	2.46E-11	361	361
TNNT1	0.359258806	1.94E-12	2.46E-11	361	245
FBL	0.359186215	1.96E-12	2.49E-11	361	361
ZNF230	0.35900801	2.02E-12	2.55E-11	361	361
FBRS	0.35887769	2.06E-12	2.60E-11	361	361
TRIM11	0.358869476	2.06E-12	2.60E-11	361	361
TRIM65	0.358536806	2.16E-12	2.73E-11	361	361
ZNF589	0.358362803	2.22E-12	2.80E-11	361	361
PPM1M	0.35830939	2.24E-12	2.82E-11	361	361
ZNF37B	0.358065647	2.32E-12	2.92E-11	361	361
BRD9	0.358038713	2.33E-12	2.93E-11	361	361
TAF11	0.358030418	2.34E-12	2.93E-11	361	361
FOXK1	0.357953285	2.36E-12	2.96E-11	361	361
HSPB11	0.357944317	2.37E-12	2.96E-11	361	361
SR140	0.357925719	2.37E-12	2.97E-11	361	361
NKIRAS2	0.357924333	2.37E-12	2.97E-11	361	361
MMP1	0.357854621	2.40E-12	3.00E-11	361	335
SLMO2	0.357815786	2.41E-12	3.01E-11	361	361
LOC401052	0.357805261	2.42E-12	3.01E-11	361	361
POLE	0.357767639	2.43E-12	3.03E-11	361	361
DLL3	0.357632827	2.48E-12	3.09E-11	361	133
C12orf41	0.357611726	2.49E-12	3.10E-11	361	361
NFE2L3	0.357386695	2.57E-12	3.20E-11	361	361
LRRC37B2	0.35738617	2.57E-12	3.20E-11	361	361
ZBTB34	0.357298761	2.61E-12	3.24E-11	361	361
CACNB1	0.357240546	2.63E-12	3.26E-11	361	361
PLEKHA9	0.357208341	2.64E-12	3.28E-11	361	361
CDH18	0.357150621	2.67E-12	3.30E-11	361	71
DDOST	0.357130862	2.67E-12	3.31E-11	361	361
ZNF142	0.357098481	2.69E-12	3.32E-11	361	361
RDBP	0.356932104	2.75E-12	3.40E-11	361	361
LYPD6B	0.356831346	2.80E-12	3.45E-11	361	245
SFT2D1	0.356521159	2.93E-12	3.61E-11	361	361
DCTN5	0.3563888	2.99E-12	3.67E-11	361	361
CLK2	0.356362661	3.00E-12	3.69E-11	361	361
TFAP2E	0.356301185	3.03E-12	3.72E-11	361	349
CEP110	0.35620008	3.07E-12	3.77E-11	361	361
AKAP8	0.356067341	3.13E-12	3.84E-11	361	361
EFNA4	0.3560074	3.16E-12	3.87E-11	361	361
RCOR2	0.355797779	3.26E-12	3.99E-11	361	324
INTS7	0.355777082	3.27E-12	4.00E-11	361	361
DCTPP1	0.355748763	3.29E-12	4.02E-11	361	361
OLA1	0.355696956	3.31E-12	4.05E-11	361	361
EXOSC2	0.355642854	3.34E-12	4.08E-11	361	361
ZNF883	0.355481977	3.42E-12	4.17E-11	361	347
FLVCR1	0.355296984	3.51E-12	4.29E-11	361	361
UTP6	0.355285168	3.52E-12	4.29E-11	361	361
ABCC5	0.355262075	3.53E-12	4.30E-11	361	361
RBM12B	0.355075255	3.63E-12	4.41E-11	361	361
G6PC3	0.355073865	3.63E-12	4.41E-11	361	361
KRI1	0.354846642	3.76E-12	4.56E-11	361	361
METTL6	0.354748474	3.81E-12	4.62E-11	361	361
FAM118A	0.354656082	3.86E-12	4.68E-11	361	361
C15orf21	0.354589795	3.90E-12	4.73E-11	361	361
SOLH	0.35456769	3.92E-12	4.74E-11	361	361
TMEM194B	0.354051268	4.23E-12	5.10E-11	361	361
ARID3A	0.353763346	4.41E-12	5.31E-11	361	361
DVL2	0.353698417	4.45E-12	5.36E-11	361	361
NCOR2	0.353515292	4.58E-12	5.49E-11	361	361
TMEM189	0.353313514	4.71E-12	5.66E-11	361	361
CHKA	0.353282624	4.74E-12	5.68E-11	361	361
ZNF714	0.353032512	4.91E-12	5.88E-11	361	361
HNRNPH3	0.352910857	5.00E-12	5.98E-11	361	361
ZNF431	0.352808393	5.08E-12	6.06E-11	361	361
AKAP8L	0.352790676	5.09E-12	6.08E-11	361	361
GLMN	0.352756256	5.12E-12	6.10E-11	361	361
PPP2R3B	0.352578252	5.25E-12	6.25E-11	361	361
DNM1L	0.352409532	5.39E-12	6.40E-11	361	361
RMI1	0.352349517	5.43E-12	6.45E-11	361	361
LPAR2	0.352253831	5.51E-12	6.53E-11	361	361
MOBKL2A	0.352234421	5.53E-12	6.55E-11	361	361
FBXL18	0.352230286	5.53E-12	6.55E-11	361	361
ZNF26	0.35221332	5.54E-12	6.56E-11	361	361
MRPL9	0.352102473	5.64E-12	6.66E-11	361	361
IL4I1	0.351769614	5.92E-12	6.97E-11	361	361
GRM4	0.351679351	6.00E-12	7.06E-11	361	177
CCDC109B	0.351607708	6.06E-12	7.13E-11	361	360
MDK	0.35122662	6.41E-12	7.51E-11	361	361
ZBTB40	0.351070955	6.56E-12	7.67E-11	361	361
TJAP1	0.351035476	6.59E-12	7.70E-11	361	361
HNRNPA0	0.351028142	6.60E-12	7.70E-11	361	361
ABCC10	0.351025515	6.60E-12	7.70E-11	361	361
PKNOX1	0.350973226	6.65E-12	7.76E-11	361	361
RBM12	0.350865898	6.76E-12	7.88E-11	361	361
DHX37	0.350716788	6.91E-12	8.05E-11	361	361
SLC26A11	0.350445601	7.18E-12	8.37E-11	361	361
PIK3R2	0.350313698	7.32E-12	8.52E-11	361	361
TDP1	0.350203811	7.44E-12	8.65E-11	361	361
CLEC2L	0.350173329	7.48E-12	8.68E-11	361	188
NUP155	0.350078972	7.58E-12	8.79E-11	361	361
RAD9B	0.349857527	7.83E-12	9.07E-11	361	361
UBE2N	0.349816204	7.88E-12	9.12E-11	361	361
ATXN7L3	0.34969708	8.01E-12	9.25E-11	361	361
SNHG12	0.349544589	8.19E-12	9.44E-11	361	361
ZCCHC3	0.349524103	8.22E-12	9.47E-11	361	361
LBR	0.349419985	8.34E-12	9.58E-11	361	361
MTA3	0.349066324	8.78E-12	1.01E-10	361	361
PFDN4	0.34903831	8.82E-12	1.01E-10	361	361
DPY19L2P2	0.349030429	8.83E-12	1.01E-10	361	341
FAM122B	0.348992573	8.88E-12	1.02E-10	361	361
SARNP	0.348929881	8.96E-12	1.02E-10	361	361
ZNF404	0.348408246	9.67E-12	1.10E-10	361	360
BAI2	0.348337204	9.77E-12	1.11E-10	361	336
C9orf53	0.347982684	1.03E-11	1.17E-10	361	207
C17orf69	0.347974705	1.03E-11	1.17E-10	361	353
PTDSS2	0.347974546	1.03E-11	1.17E-10	361	361
C3orf52	0.347961906	1.03E-11	1.17E-10	361	320
DNASE1	0.347877029	1.04E-11	1.18E-10	361	361
SUPT7L	0.347872084	1.04E-11	1.18E-10	361	361
EXOG	0.347867478	1.05E-11	1.18E-10	361	361
CD276	0.347743104	1.06E-11	1.21E-10	361	361
CAPN10	0.347653654	1.08E-11	1.22E-10	361	361
CDK5R1	0.34757204	1.09E-11	1.23E-10	361	361
TBC1D13	0.347270213	1.14E-11	1.28E-10	361	361
ANKRD58	0.347072651	1.17E-11	1.32E-10	361	360
RIMBP3C	0.34691909	1.20E-11	1.35E-10	361	295
CEP72	0.346909299	1.20E-11	1.35E-10	361	361
PRR12	0.346586124	1.26E-11	1.41E-10	361	361
FAM159A	0.346513473	1.27E-11	1.42E-10	361	324
ZNF84	0.34643158	1.29E-11	1.44E-10	361	361
RPP21	0.346158786	1.34E-11	1.49E-10	361	361
DR1	0.346140258	1.34E-11	1.50E-10	361	361
NRAS	0.34612258	1.34E-11	1.50E-10	361	361
COBRA1	0.346118632	1.35E-11	1.50E-10	361	361
SUDS3	0.345964402	1.38E-11	1.53E-10	361	361
POC5	0.345850418	1.40E-11	1.56E-10	361	361
RCN2	0.345772948	1.41E-11	1.57E-10	361	361
RUNDC3A	0.345572032	1.46E-11	1.62E-10	361	330
C6orf26	0.345516243	1.47E-11	1.63E-10	361	361
VANGL1	0.345332141	1.51E-11	1.67E-10	361	361
ZNF826	0.345331579	1.51E-11	1.67E-10	361	347
DYRK2	0.345263125	1.52E-11	1.68E-10	361	361
SIP1	0.345168663	1.54E-11	1.71E-10	361	361
CNOT2	0.345166742	1.54E-11	1.71E-10	361	361
SFRS14	0.34509869	1.56E-11	1.72E-10	361	361
MKKS	0.345041713	1.57E-11	1.73E-10	361	361
C9orf30	0.345034266	1.57E-11	1.73E-10	361	361
SKP2	0.344973072	1.59E-11	1.75E-10	361	361
PPP2R5D	0.344800815	1.63E-11	1.79E-10	361	361
C7orf49	0.344580046	1.68E-11	1.84E-10	361	361
KDELC1	0.344544941	1.69E-11	1.85E-10	361	361
CCT5	0.344488906	1.70E-11	1.87E-10	361	361
BLOC1S3	0.344071023	1.81E-11	1.97E-10	361	361
FIZ1	0.344004572	1.82E-11	1.99E-10	361	361
EPPK1	0.343955013	1.84E-11	2.00E-10	361	360
SYNGR3	0.343832993	1.87E-11	2.04E-10	361	335
GTPBP2	0.343703716	1.90E-11	2.07E-10	361	361
TCP10L2	0.34367365	1.91E-11	2.08E-10	361	181
DPF1	0.343480191	1.96E-11	2.14E-10	361	209
CPSF3	0.343469958	1.97E-11	2.14E-10	361	361
KIAA1949	0.343420345	1.98E-11	2.15E-10	361	361
SLC36A1	0.343347905	2.00E-11	2.18E-10	361	361
CXorf61	0.343297932	2.02E-11	2.19E-10	361	66
ATN1	0.343243392	2.03E-11	2.20E-10	361	361
IP6K2	0.34322213	2.04E-11	2.21E-10	361	361
LRP11	0.343178006	2.05E-11	2.22E-10	361	361
UBXN2A	0.343060138	2.09E-11	2.26E-10	361	361
ACOT7	0.343005017	2.10E-11	2.27E-10	361	361
NUP93	0.342974262	2.11E-11	2.28E-10	361	361
PGP	0.342880701	2.14E-11	2.31E-10	361	361
SLC10A3	0.342799138	2.16E-11	2.33E-10	361	361
ANO9	0.342746618	2.18E-11	2.35E-10	361	356
OSBPL6	0.342601158	2.23E-11	2.40E-10	361	359
PKN1	0.342595752	2.23E-11	2.40E-10	361	361
3-Mar	0.34255677	2.24E-11	2.41E-10	361	360
C12orf56	0.342537782	2.25E-11	2.41E-10	361	129
LOC100130932	0.342492026	2.26E-11	2.43E-10	361	361
TNFRSF11A	0.342467527	2.27E-11	2.43E-10	361	359
ZNF48	0.342341465	2.31E-11	2.47E-10	361	361
C9orf45	0.342046014	2.41E-11	2.57E-10	361	361
ZNF8	0.34178602	2.50E-11	2.67E-10	361	361
RPA1	0.341703227	2.53E-11	2.70E-10	361	361
CREB3	0.341657013	2.54E-11	2.71E-10	361	361
IFT80	0.3416443	2.55E-11	2.72E-10	361	361
SETD1A	0.341522368	2.59E-11	2.76E-10	361	361
C17orf65	0.341358323	2.65E-11	2.82E-10	361	361
GRB2	0.341357441	2.66E-11	2.82E-10	361	361
NT5C3	0.341298975	2.68E-11	2.84E-10	361	361
BCAT2	0.341237418	2.70E-11	2.87E-10	361	361
TMEM61	0.341091386	2.76E-11	2.92E-10	361	311
CKLF	0.341037917	2.78E-11	2.94E-10	361	361
ZNF43	0.34099917	2.79E-11	2.96E-10	361	361
ACTN4	0.340953634	2.81E-11	2.97E-10	361	361
TFRC	0.340759068	2.89E-11	3.05E-10	361	361
IBSP	0.340712983	2.91E-11	3.07E-10	361	205
JMJD6	0.340676873	2.92E-11	3.09E-10	361	361
RANBP1	0.340669046	2.93E-11	3.09E-10	361	361
GLTP	0.340667442	2.93E-11	3.09E-10	361	361
PPP2R2B	0.340403592	3.04E-11	3.20E-10	361	354
SLC26A6	0.340403524	3.04E-11	3.20E-10	361	361
CCDC19	0.340321005	3.07E-11	3.23E-10	361	341
GPC2	0.340294649	3.09E-11	3.24E-10	361	345
FMO1	0.340221918	3.12E-11	3.27E-10	361	340
SYT1	0.340153364	3.15E-11	3.30E-10	361	349
IP6K1	0.340036246	3.20E-11	3.36E-10	361	361
LOC344967	0.339990239	3.22E-11	3.38E-10	361	350
SAAL1	0.339944512	3.24E-11	3.40E-10	361	361
PLCD4	0.339670601	3.37E-11	3.52E-10	361	361
KIF2A	0.339645967	3.38E-11	3.53E-10	361	361
EIF4A3	0.339469753	3.46E-11	3.62E-10	361	361
UCKL1	0.339433943	3.48E-11	3.63E-10	361	361
DCK	0.339415039	3.49E-11	3.64E-10	361	361
LEFTY1	0.33934219	3.53E-11	3.68E-10	361	346
AGBL5	0.33903092	3.69E-11	3.83E-10	361	361
ACOT11	0.339017285	3.69E-11	3.84E-10	361	353
ZNF71	0.338884388	3.76E-11	3.90E-10	361	361
LOC84989	0.338884183	3.76E-11	3.90E-10	361	345
MFSD2B	0.338840683	3.78E-11	3.93E-10	361	361
ST6GALNAC5	0.338754794	3.83E-11	3.97E-10	361	259
ZIC2	0.338664942	3.88E-11	4.02E-10	361	346
CEP135	0.338545651	3.94E-11	4.08E-10	361	361
CWC27	0.338450721	4.00E-11	4.13E-10	361	361
PNCK	0.338351969	4.05E-11	4.18E-10	361	219
C7orf68	0.338335721	4.06E-11	4.19E-10	361	361
IFT172	0.338289732	4.09E-11	4.22E-10	361	361
C14orf145	0.338286453	4.09E-11	4.22E-10	361	360
RALGAPB	0.338114623	4.19E-11	4.31E-10	361	361
SOAT1	0.33811005	4.19E-11	4.32E-10	361	361
ACPL2	0.338050738	4.23E-11	4.35E-10	361	361
NXT1	0.338034419	4.24E-11	4.35E-10	361	361
LOC441666	0.337944793	4.29E-11	4.41E-10	361	334
RPP30	0.337937395	4.30E-11	4.41E-10	361	361
LZTS2	0.337920565	4.31E-11	4.42E-10	361	361
NFYA	0.337901138	4.32E-11	4.43E-10	361	361
ZNF607	0.33787599	4.33E-11	4.44E-10	361	361
CTRL	0.337855737	4.34E-11	4.45E-10	361	356
POLR2D	0.33784312	4.35E-11	4.45E-10	361	361
PARP1	0.337813739	4.37E-11	4.47E-10	361	361
TMEM206	0.337810138	4.37E-11	4.47E-10	361	361
THOC1	0.337590138	4.51E-11	4.60E-10	361	361
C10orf81	0.337490877	4.57E-11	4.66E-10	361	279
SNRPB2	0.337400662	4.63E-11	4.72E-10	361	361
DDX49	0.337238896	4.74E-11	4.82E-10	361	361
PDZD7	0.337053281	4.86E-11	4.94E-10	361	319
TRIM46	0.337044473	4.87E-11	4.95E-10	361	358
VEZF1	0.336896828	4.97E-11	5.04E-10	361	361
RNF144A	0.336890366	4.97E-11	5.05E-10	361	361
EFNA3	0.336809102	5.03E-11	5.10E-10	361	361
PALB2	0.336802909	5.03E-11	5.10E-10	361	361
TRAM1L1	0.336618897	5.16E-11	5.22E-10	361	323
KIAA0226	0.336557018	5.21E-11	5.27E-10	361	361
EGLN3	0.336537072	5.22E-11	5.28E-10	361	361
STXBP4	0.336252427	5.43E-11	5.49E-10	361	361
BARD1	0.336002577	5.62E-11	5.67E-10	361	337
LOC440173	0.335697382	5.87E-11	5.91E-10	361	170
RAD18	0.335624074	5.93E-11	5.97E-10	361	361
PIP5KL1	0.335587051	5.96E-11	6.00E-10	361	297
RGS19	0.335512619	6.02E-11	6.06E-10	361	361
BRIX1	0.335300733	6.20E-11	6.23E-10	361	361
C15orf56	0.335298951	6.20E-11	6.23E-10	361	173
ZBTB45	0.335201759	6.28E-11	6.31E-10	361	361
RTN3	0.335172278	6.31E-11	6.33E-10	361	361
OR2B6	0.335168627	6.31E-11	6.33E-10	361	276
LOC100134368	0.334798634	6.64E-11	6.65E-10	361	330
TMEM147	0.334658907	6.77E-11	6.77E-10	361	361
FTSJ1	0.334257886	7.16E-11	7.14E-10	361	361
SMAP1	0.334160471	7.26E-11	7.22E-10	361	361
ZSCAN20	0.334114788	7.30E-11	7.26E-10	361	361
SMARCB1	0.334107106	7.31E-11	7.27E-10	361	361
RCAN3	0.33405036	7.37E-11	7.32E-10	361	355
PKIA	0.333806862	7.62E-11	7.57E-10	361	316
FXYD3	0.333712504	7.72E-11	7.66E-10	361	310
C1orf113	0.333702622	7.73E-11	7.66E-10	361	361
LOC256880	0.33364103	7.79E-11	7.71E-10	361	311
TMEM44	0.333526245	7.92E-11	7.83E-10	361	361
TRIM37	0.3335071	7.94E-11	7.84E-10	361	361
PDRG1	0.333428908	8.03E-11	7.92E-10	361	361
WASF2	0.333412747	8.04E-11	7.93E-10	361	361
NARF	0.33340921	8.05E-11	7.93E-10	361	361
NCEH1	0.333238426	8.24E-11	8.11E-10	361	361
RNF220	0.333189231	8.29E-11	8.16E-10	361	361
ARL16	0.333122216	8.37E-11	8.22E-10	361	361
XPO6	0.333072916	8.43E-11	8.27E-10	361	361
ZNF643	0.333072066	8.43E-11	8.27E-10	361	360
DSG2	0.333068362	8.43E-11	8.27E-10	361	361
H1FX	0.332777327	8.78E-11	8.59E-10	361	361
C2orf68	0.332543894	9.06E-11	8.86E-10	361	361
MARCKS	0.332457482	9.17E-11	8.95E-10	361	361
CIB2	0.332391172	9.25E-11	9.03E-10	361	360
SSH2	0.332268983	9.41E-11	9.17E-10	361	361
LUC7L3	0.332218073	9.48E-11	9.23E-10	361	361
LOC440944	0.332144906	9.57E-11	9.32E-10	361	361
DDX27	0.331933444	9.85E-11	9.58E-10	361	361
ZNF711	0.331897454	9.90E-11	9.62E-10	361	354
CKMT1B	0.331808684	1.00E-10	9.73E-10	361	276
CPSF4	0.331693946	1.02E-10	9.88E-10	361	361
GDF1	0.33143192	1.06E-10	1.02E-09	361	183
C12orf70	0.331289797	1.08E-10	1.04E-09	361	251
SLC39A1	0.330699066	1.17E-10	1.13E-09	361	361
NAT10	0.330655175	1.17E-10	1.13E-09	361	361
TBX19	0.330445168	1.21E-10	1.16E-09	361	361
SNRPC	0.33037551	1.22E-10	1.17E-09	361	361
CBX5	0.33037273	1.22E-10	1.17E-09	361	361
LOC147804	0.330242919	1.24E-10	1.19E-09	361	361
ARPC3	0.33022973	1.24E-10	1.20E-09	361	361
C7orf60	0.330121736	1.26E-10	1.21E-09	361	361
PDCD7	0.330083698	1.27E-10	1.22E-09	361	361
NACC1	0.330011698	1.28E-10	1.23E-09	361	361
WDR54	0.329942218	1.29E-10	1.24E-09	361	361
PLCB1	0.329811313	1.32E-10	1.26E-09	361	361
EPN3	0.329674867	1.34E-10	1.28E-09	361	268
C7orf29	0.329644344	1.35E-10	1.29E-09	361	361
PLAC1	0.329522411	1.37E-10	1.31E-09	361	162
RBM8A	0.329469059	1.38E-10	1.32E-09	361	361
KIF22	0.329231151	1.42E-10	1.36E-09	361	361
PTPN23	0.329224234	1.42E-10	1.36E-09	361	361
OSBPL3	0.329099842	1.45E-10	1.38E-09	361	361
SSR2	0.329034186	1.46E-10	1.39E-09	361	361
HEATR6	0.328862591	1.50E-10	1.42E-09	361	361
FHOD3	0.328720273	1.53E-10	1.45E-09	361	350
UQCRHL	0.328619242	1.55E-10	1.47E-09	361	361
CCDC28B	0.32861849	1.55E-10	1.47E-09	361	361
ABCB9	0.32856873	1.56E-10	1.48E-09	361	361
CXXC1	0.328525038	1.57E-10	1.48E-09	361	361
ZNF629	0.328492068	1.57E-10	1.49E-09	361	361
IGSF1	0.328488527	1.57E-10	1.49E-09	361	348
TEAD3	0.328374342	1.60E-10	1.51E-09	361	361
PLBD1	0.328313389	1.61E-10	1.52E-09	361	361
NOL7	0.328304171	1.61E-10	1.52E-09	361	361
LOC349114	0.328172025	1.64E-10	1.55E-09	361	361
DEAF1	0.328092711	1.66E-10	1.57E-09	361	361
HNRNPC	0.328024905	1.68E-10	1.58E-09	361	361
NDRG1	0.327950537	1.69E-10	1.59E-09	361	361
PSPC1	0.327886221	1.71E-10	1.61E-09	361	361
MED24	0.32763821	1.77E-10	1.66E-09	361	361
ANAPC5	0.327592378	1.78E-10	1.67E-09	361	361
SAFB2	0.327562396	1.78E-10	1.67E-09	361	361
HIST1H2BO	0.327510719	1.80E-10	1.69E-09	361	324
RAVER2	0.327455846	1.81E-10	1.70E-09	361	361
DNAJC8	0.327317646	1.84E-10	1.73E-09	361	361
SAMD1	0.32730556	1.85E-10	1.73E-09	361	361
ZNF878	0.327275285	1.85E-10	1.73E-09	361	287
TEX19	0.327177666	1.88E-10	1.76E-09	361	329
C5orf30	0.327169259	1.88E-10	1.76E-09	361	361
SMG5	0.327130502	1.89E-10	1.77E-09	361	361
GPR107	0.327126809	1.89E-10	1.77E-09	361	361
C1orf88	0.32709166	1.90E-10	1.77E-09	361	297
ZMYM1	0.327083407	1.90E-10	1.77E-09	361	361
ZNF496	0.32708198	1.90E-10	1.77E-09	361	361
DMPK	0.327028248	1.92E-10	1.79E-09	361	361
SPATS2L	0.326957442	1.93E-10	1.80E-09	361	361
NKAIN1	0.32677117	1.98E-10	1.84E-09	361	218
LLGL1	0.326473092	2.06E-10	1.92E-09	361	361
MAVS	0.326462325	2.07E-10	1.92E-09	361	361
KCTD7	0.32633236	2.10E-10	1.95E-09	361	361
RPL13P5	0.326089288	2.17E-10	2.01E-09	361	357
CCR10	0.326027234	2.19E-10	2.03E-09	361	355
MAP1S	0.326022453	2.19E-10	2.03E-09	361	361
TCP10	0.325999694	2.20E-10	2.03E-09	361	158
ATRIP	0.325932012	2.22E-10	2.05E-09	361	361
FANCM	0.325755402	2.27E-10	2.10E-09	361	361
PHEX	0.325727752	2.28E-10	2.10E-09	361	223
ARID3B	0.325692162	2.29E-10	2.11E-09	361	361
KIAA1324	0.325504527	2.35E-10	2.16E-09	361	358
VMA21	0.325495988	2.35E-10	2.17E-09	361	361
FAM49B	0.325490347	2.35E-10	2.17E-09	361	361
ACTA1	0.325428177	2.37E-10	2.18E-09	361	320
PCP2	0.325396171	2.38E-10	2.19E-09	361	323
RAB35	0.325313545	2.41E-10	2.21E-09	361	361
SEMA3E	0.325195708	2.45E-10	2.24E-09	361	200
NCRNA00095	0.325017439	2.51E-10	2.29E-09	361	360
TNRC18	0.324945165	2.53E-10	2.31E-09	361	361
NMU	0.324886289	2.55E-10	2.33E-09	361	66
CHST12	0.324874758	2.56E-10	2.33E-09	361	361
KLC3	0.324853769	2.56E-10	2.34E-09	361	361
MICB	0.324836614	2.57E-10	2.34E-09	361	361
KIAA1009	0.324827365	2.57E-10	2.34E-09	361	361
LIN28B	0.324816845	2.58E-10	2.34E-09	361	146
POLR3C	0.324570544	2.66E-10	2.42E-09	361	361
SRCAP	0.324558854	2.67E-10	2.42E-09	361	361
ZNF222	0.324537712	2.67E-10	2.43E-09	361	361
C12orf47	0.324515372	2.68E-10	2.43E-09	361	361
KRBA1	0.324242147	2.78E-10	2.52E-09	361	360
LOC645166	0.324190962	2.80E-10	2.53E-09	361	361
UGT8	0.324067196	2.85E-10	2.57E-09	361	213
C14orf93	0.324041173	2.86E-10	2.58E-09	361	361
HIST1H2AJ	0.323805407	2.95E-10	2.66E-09	361	176
HDHD1A	0.323590644	3.03E-10	2.74E-09	361	361
ADORA2B	0.323564065	3.04E-10	2.74E-09	361	357
C17orf63	0.323483487	3.08E-10	2.77E-09	361	361
ZC3H4	0.323470181	3.08E-10	2.78E-09	361	361
ZSCAN5A	0.323381485	3.12E-10	2.81E-09	361	361
PVRL1	0.323365616	3.12E-10	2.81E-09	361	361
C2orf27A	0.323313912	3.15E-10	2.83E-09	361	358
CSNK1E	0.323214922	3.19E-10	2.87E-09	361	361
ZNF446	0.323061113	3.25E-10	2.92E-09	361	361
ADAM22	0.322927719	3.31E-10	2.97E-09	361	289
ZNF300	0.322825011	3.36E-10	3.01E-09	361	358
TTC13	0.322282488	3.61E-10	3.23E-09	361	361
CORO1C	0.322175645	3.66E-10	3.27E-09	361	361
C18orf56	0.32215719	3.67E-10	3.28E-09	361	361
THOC5	0.322092926	3.70E-10	3.30E-09	361	361
OGFRL1	0.322036535	3.72E-10	3.32E-09	361	361
CACNA1G	0.321977674	3.75E-10	3.35E-09	361	207
NCDN	0.321968537	3.76E-10	3.35E-09	361	361
CROCC	0.321918806	3.78E-10	3.37E-09	361	361
KDM5C	0.32174499	3.87E-10	3.44E-09	361	361
C19orf54	0.321628025	3.93E-10	3.49E-09	361	361
RIMS3	0.321517184	3.99E-10	3.54E-09	361	361
NAA11	0.321459854	4.02E-10	3.56E-09	361	115
TMEM65	0.321242438	4.14E-10	3.67E-09	361	361
ITGA5	0.321203537	4.16E-10	3.68E-09	361	361
SYT8	0.320939527	4.30E-10	3.81E-09	361	285
RPUSD1	0.320856726	4.35E-10	3.85E-09	361	361
TMEM145	0.320816633	4.37E-10	3.87E-09	361	321
C2orf15	0.32074878	4.41E-10	3.90E-09	361	356
C17orf42	0.320558706	4.52E-10	3.99E-09	361	361
GPR84	0.320556111	4.53E-10	3.99E-09	361	319
SSX4	0.320493675	4.56E-10	4.02E-09	361	127
ADCY6	0.320459582	4.58E-10	4.03E-09	361	361
RHOV	0.320311393	4.67E-10	4.10E-09	361	307
RP9P	0.320271079	4.70E-10	4.12E-09	361	361
CAPG	0.320270188	4.70E-10	4.12E-09	361	361
CYB561D1	0.320154774	4.77E-10	4.18E-09	361	361
SCAF1	0.320109929	4.80E-10	4.20E-09	361	361
LOC728643	0.32002312	4.85E-10	4.25E-09	361	360
ZNF260	0.319905591	4.93E-10	4.31E-09	361	361
PLCD3	0.319897769	4.93E-10	4.31E-09	361	361
CYP2W1	0.31979156	5.00E-10	4.37E-09	361	289
DLEU2L	0.31977546	5.01E-10	4.38E-09	361	293
OSBP2	0.319736529	5.04E-10	4.40E-09	361	361
FER1L5	0.31973625	5.04E-10	4.40E-09	361	215
DHX9	0.319539859	5.17E-10	4.50E-09	361	361
B4GALT4	0.319519987	5.18E-10	4.51E-09	361	361
TERT	0.319327108	5.32E-10	4.62E-09	361	333
KAT2A	0.319241169	5.38E-10	4.66E-09	361	361
EVC2	0.319041628	5.52E-10	4.79E-09	361	352
PHF21A	0.31893629	5.59E-10	4.85E-09	361	361
RLN3	0.318925203	5.60E-10	4.85E-09	361	59
SOX12	0.318883862	5.63E-10	4.88E-09	361	361
GTF2IRD1	0.318870436	5.64E-10	4.88E-09	361	361
OFD1	0.318681559	5.78E-10	5.00E-09	361	361
GAS2L3	0.318616267	5.83E-10	5.04E-09	361	339
C19orf21	0.318478966	5.94E-10	5.12E-09	361	297
LAMP3	0.318451893	5.96E-10	5.14E-09	361	361
ALDH3B1	0.31834294	6.04E-10	5.21E-09	361	361
RNF39	0.318334718	6.05E-10	5.21E-09	361	330
IGF2BP1	0.318225521	6.14E-10	5.28E-09	361	319
PSMG3	0.318210545	6.15E-10	5.29E-09	361	361
FCHO1	0.318112328	6.23E-10	5.35E-09	361	361
LPCAT4	0.318074997	6.26E-10	5.37E-09	361	361
THOC3	0.318063818	6.27E-10	5.38E-09	361	361
C6orf132	0.318061283	6.27E-10	5.38E-09	361	305
KLHL17	0.317949931	6.36E-10	5.45E-09	361	361
STRBP	0.317928948	6.38E-10	5.47E-09	361	361
TREM2	0.317732382	6.54E-10	5.60E-09	361	360
BEX2	0.317700874	6.57E-10	5.62E-09	361	343
TBP	0.317508357	6.74E-10	5.76E-09	361	361
NMB	0.317492096	6.75E-10	5.77E-09	361	361
USH1G	0.317308622	6.91E-10	5.90E-09	361	163
HAUS2	0.317126675	7.08E-10	6.03E-09	361	361
ARNT2	0.3170173	7.18E-10	6.11E-09	361	353
GTPBP4	0.316951528	7.24E-10	6.16E-09	361	361
CCT6A	0.316942915	7.25E-10	6.17E-09	361	361
UBE2E1	0.316876719	7.31E-10	6.21E-09	361	361
C14orf143	0.3168523	7.33E-10	6.23E-09	361	361
ZNF321	0.316831841	7.35E-10	6.24E-09	361	353
C1orf91	0.316783461	7.40E-10	6.27E-09	361	361
C20orf96	0.316766398	7.42E-10	6.28E-09	361	361
UBE2MP1	0.316693293	7.49E-10	6.34E-09	361	361
MFSD5	0.316625407	7.55E-10	6.39E-09	361	361
SALL4	0.316589242	7.59E-10	6.41E-09	361	320
RASGEF1A	0.316359927	7.82E-10	6.60E-09	361	338
YJEFN3	0.316346751	7.83E-10	6.60E-09	361	356
TBC1D3	0.316317921	7.86E-10	6.63E-09	361	361
ZNF169	0.316202978	7.98E-10	6.72E-09	361	361
MST4	0.31617877	8.00E-10	6.74E-09	361	361
SLC16A3	0.316140781	8.04E-10	6.77E-09	361	361
CPNE1	0.316086483	8.10E-10	6.81E-09	361	361
TMEM190	0.316045457	8.14E-10	6.85E-09	361	102
KIAA0892	0.315890414	8.30E-10	6.98E-09	361	361
REXO4	0.315864174	8.33E-10	7.00E-09	361	361
AAAS	0.315838632	8.36E-10	7.02E-09	361	361
MRE11A	0.315689353	8.52E-10	7.16E-09	361	361
AFP	0.315285548	8.98E-10	7.52E-09	361	357
UBXN11	0.315193086	9.08E-10	7.61E-09	361	361
C1QL1	0.315160572	9.12E-10	7.64E-09	361	351
C15orf48	0.315118775	9.17E-10	7.67E-09	361	357
FAM171A2	0.315102188	9.19E-10	7.68E-09	361	358
CXorf48	0.31471872	9.66E-10	8.06E-09	361	139
LEMD2	0.314560445	9.85E-10	8.22E-09	361	361
GLYATL2	0.314543068	9.88E-10	8.24E-09	361	145
TCL6	0.314446685	1.00E-09	8.34E-09	361	225
DHFR	0.314371155	1.01E-09	8.41E-09	361	361
ANAPC4	0.314368723	1.01E-09	8.41E-09	361	361
TEX15	0.314293764	1.02E-09	8.49E-09	361	137
ANP32B	0.314091581	1.05E-09	8.71E-09	361	361
YWHAH	0.314041227	1.05E-09	8.76E-09	361	361
RPAP3	0.313939179	1.07E-09	8.87E-09	361	361
OSBPL7	0.313915697	1.07E-09	8.89E-09	361	361
DPM2	0.313817221	1.08E-09	9.00E-09	361	361
DHRS13	0.313790444	1.09E-09	9.03E-09	361	361
C10orf91	0.313659396	1.11E-09	9.17E-09	361	152
RAB11FIP4	0.31358715	1.12E-09	9.25E-09	361	361
C2orf44	0.313279131	1.16E-09	9.60E-09	361	361
ILDR1	0.313187386	1.17E-09	9.70E-09	361	320
RNF186	0.313122222	1.18E-09	9.77E-09	361	291
ITPR3	0.313090592	1.19E-09	9.80E-09	361	361
FAM104A	0.312897091	1.22E-09	1.00E-08	361	361
RG9MTD3	0.312880153	1.22E-09	1.01E-08	361	361
C6orf64	0.312842452	1.23E-09	1.01E-08	361	361
NUP62CL	0.312829902	1.23E-09	1.01E-08	361	339
ZNF618	0.31274053	1.24E-09	1.02E-08	361	361
LOC100130557	0.312685983	1.25E-09	1.03E-08	361	361
STK4	0.312474403	1.29E-09	1.05E-08	361	361
ARL2	0.312427064	1.29E-09	1.06E-08	361	361
CCDC144NL	0.312389227	1.30E-09	1.06E-08	361	96
LRRIQ1	0.312342743	1.31E-09	1.07E-08	361	126
ZBED4	0.312163666	1.34E-09	1.09E-08	361	361
MDM1	0.31213799	1.34E-09	1.10E-08	361	361
ZFP64	0.311965918	1.37E-09	1.12E-08	361	361
G2E3	0.311945354	1.38E-09	1.12E-08	361	361
CLSTN1	0.311865398	1.39E-09	1.13E-08	361	361
TRPC1	0.311658965	1.43E-09	1.16E-08	361	360
TTLL5	0.311643001	1.43E-09	1.16E-08	361	361
SNHG7	0.31163877	1.43E-09	1.16E-08	361	361
UBE2O	0.311632253	1.43E-09	1.16E-08	361	361
NCOA6	0.311539258	1.45E-09	1.18E-08	361	361
GLIS2	0.311537703	1.45E-09	1.18E-08	361	361
CCDC74A	0.311415874	1.47E-09	1.19E-08	361	353
LRRC16A	0.311384979	1.48E-09	1.20E-08	361	360
SAP130	0.311297805	1.49E-09	1.21E-08	361	361
GIT2	0.311227855	1.51E-09	1.22E-08	361	361
AAA1	0.311210993	1.51E-09	1.22E-08	361	190
AATF	0.311206238	1.51E-09	1.22E-08	361	361
WDR6	0.311085883	1.53E-09	1.24E-08	361	361
HINFP	0.311022349	1.55E-09	1.25E-08	361	361
LOC646851	0.310838922	1.58E-09	1.28E-08	361	334
DLX4	0.31083784	1.58E-09	1.28E-08	361	262
FZD1	0.310776402	1.60E-09	1.29E-08	361	361
CELF4	0.310480931	1.66E-09	1.33E-08	361	324
ADM2	0.310419202	1.67E-09	1.34E-08	361	360
VASP	0.310249381	1.71E-09	1.37E-08	361	361
TUBB2C	0.310177703	1.72E-09	1.38E-08	361	361
ZNF664	0.310110858	1.74E-09	1.39E-08	361	361
KISS1R	0.310096348	1.74E-09	1.40E-08	361	197
RBM4B	0.309932737	1.78E-09	1.42E-08	361	361
CNGB3	0.309883241	1.79E-09	1.43E-08	361	132
S1PR2	0.309824903	1.80E-09	1.44E-08	361	361
ZNF337	0.309687584	1.83E-09	1.46E-08	361	361
UXS1	0.309560473	1.86E-09	1.49E-08	361	361
METTL11B	0.30953219	1.87E-09	1.49E-08	361	77
TMEM51	0.309385205	1.90E-09	1.52E-08	361	361
RTKN	0.309363949	1.91E-09	1.52E-08	361	361
AP1G2	0.309054668	1.98E-09	1.58E-08	361	361
DSCR9	0.309032374	1.99E-09	1.58E-08	361	303
RAB28	0.308976715	2.00E-09	1.59E-08	361	361
TOMM5	0.308952693	2.01E-09	1.60E-08	361	361
ZNF239	0.308666287	2.08E-09	1.65E-08	361	353
PABPC1L	0.308563091	2.11E-09	1.67E-08	361	361
SLC6A14	0.308511221	2.12E-09	1.68E-08	361	142
DDA1	0.30844612	2.14E-09	1.70E-08	361	361
CALU	0.308368367	2.16E-09	1.71E-08	361	361
ARMC3	0.308298954	2.18E-09	1.73E-08	361	111
ZNF526	0.308277793	2.19E-09	1.73E-08	361	361
CKMT1A	0.308163213	2.22E-09	1.76E-08	361	219
MITD1	0.30812238	2.23E-09	1.76E-08	361	361
UBE2CBP	0.308095984	2.24E-09	1.77E-08	361	361
TNFRSF13C	0.307822211	2.31E-09	1.83E-08	361	266
SFRS16	0.307817796	2.32E-09	1.83E-08	361	361
SSX6	0.307749481	2.34E-09	1.84E-08	361	144
ZNF14	0.307603171	2.38E-09	1.88E-08	361	359
AP3M2	0.307537022	2.40E-09	1.89E-08	361	361
GPC5	0.3074092	2.44E-09	1.92E-08	361	295
FAM57A	0.307363046	2.45E-09	1.93E-08	361	361
TUBB3	0.307332082	2.46E-09	1.94E-08	361	361
PRKRA	0.307321297	2.46E-09	1.94E-08	361	361
EP400	0.307254297	2.49E-09	1.95E-08	361	361
ZNF233	0.307153254	2.52E-09	1.98E-08	361	361
CCT2	0.307060981	2.55E-09	2.00E-08	361	361
ELF4	0.306912367	2.59E-09	2.03E-08	361	361
LOC145783	0.306856205	2.61E-09	2.05E-08	361	361
FRMD8	0.306812568	2.63E-09	2.06E-08	361	361
SUB1	0.306806897	2.63E-09	2.06E-08	361	361
GRIN1	0.30665186	2.68E-09	2.10E-08	361	206
HIST1H1D	0.306640442	2.68E-09	2.10E-08	361	159
RHBDL2	0.306639409	2.68E-09	2.10E-08	361	354
ZNF646	0.306517228	2.72E-09	2.13E-08	361	361
HIST1H4E	0.306484046	2.74E-09	2.14E-08	361	304
LASS1	0.306314433	2.79E-09	2.18E-08	361	317
SEC61A1	0.306313416	2.79E-09	2.18E-08	361	361
MAPK7	0.306034661	2.89E-09	2.25E-08	361	361
KLHDC8A	0.30601724	2.90E-09	2.25E-08	361	281
CCDC88A	0.305981137	2.91E-09	2.26E-08	361	361
UBE2M	0.305910369	2.94E-09	2.28E-08	361	361
MIA	0.305587238	3.06E-09	2.37E-08	361	279
DEGS1	0.305454108	3.11E-09	2.41E-08	361	361
TIMM17B	0.305421228	3.12E-09	2.42E-08	361	361
CELSR3	0.305312658	3.16E-09	2.45E-08	361	361
TCF7L1	0.30530084	3.17E-09	2.46E-08	361	361
CDCP1	0.305265048	3.18E-09	2.47E-08	361	360
WNK2	0.305244742	3.19E-09	2.47E-08	361	342
GPR172A	0.305149048	3.23E-09	2.50E-08	361	361
PLEKHG4	0.305144918	3.23E-09	2.50E-08	361	361
PHPT1	0.305093145	3.25E-09	2.51E-08	361	361
UAP1L1	0.304976653	3.30E-09	2.55E-08	361	361
EEF1E1	0.304960233	3.31E-09	2.55E-08	361	361
TUBG2	0.304943457	3.31E-09	2.56E-08	361	361
DCTN1	0.304883193	3.34E-09	2.58E-08	361	361
DARS2	0.30485434	3.35E-09	2.58E-08	361	361
PDK3	0.304805828	3.37E-09	2.60E-08	361	361
KLC2	0.304385591	3.55E-09	2.73E-08	361	361
LRP8	0.304129538	3.66E-09	2.81E-08	361	359
LYG2	0.304093804	3.68E-09	2.82E-08	361	183
ZNF488	0.303918184	3.76E-09	2.88E-08	361	258
ZPLD1	0.303771004	3.83E-09	2.93E-08	361	214
ATP5G2	0.30374391	3.84E-09	2.94E-08	361	361
CCDC59	0.303703709	3.86E-09	2.95E-08	361	361
HOXA11	0.303671708	3.88E-09	2.96E-08	361	227
JRK	0.303657466	3.88E-09	2.96E-08	361	361
GDPD3	0.303656703	3.88E-09	2.96E-08	361	359
MNS1	0.303652683	3.89E-09	2.96E-08	361	361
FAM183A	0.303473225	3.97E-09	3.03E-08	361	150
HDGFRP2	0.303446721	3.98E-09	3.04E-08	361	361
SFN	0.303376496	4.02E-09	3.06E-08	361	358
XKR5	0.303326609	4.04E-09	3.08E-08	361	146
PAPSS1	0.303325676	4.04E-09	3.08E-08	361	361
LYSMD1	0.303229994	4.09E-09	3.11E-08	361	361
PDIA2	0.303200547	4.11E-09	3.12E-08	361	295
CLTA	0.303150509	4.13E-09	3.14E-08	361	361
NPC1	0.303145239	4.14E-09	3.14E-08	361	361
LHX4	0.30306662	4.18E-09	3.17E-08	361	328
CPA2	0.303043409	4.19E-09	3.18E-08	361	111
SF3A3	0.302929184	4.25E-09	3.22E-08	361	361
NCRNA00107	0.302892074	4.27E-09	3.23E-08	361	359
C7orf31	0.302816554	4.31E-09	3.26E-08	361	361
HMGA2	0.302753208	4.34E-09	3.29E-08	361	238
MYADML2	0.302744387	4.34E-09	3.29E-08	361	214
PIP4K2B	0.302657257	4.39E-09	3.32E-08	361	361
SLC1A4	0.302636433	4.40E-09	3.33E-08	361	361
ZNF816A	0.30239306	4.54E-09	3.43E-08	361	359
MYEF2	0.302261261	4.61E-09	3.48E-08	361	354
UNC119B	0.302179791	4.66E-09	3.51E-08	361	361
ANKRD36	0.302111022	4.70E-09	3.54E-08	361	361
C1orf35	0.301982319	4.77E-09	3.59E-08	361	361
C17orf76	0.301981409	4.77E-09	3.59E-08	361	359
PEG10	0.301922586	4.80E-09	3.61E-08	361	361
EYA1	0.301908067	4.81E-09	3.62E-08	361	176
PEA15	0.301802998	4.88E-09	3.66E-08	361	361
AP1S3	0.301801811	4.88E-09	3.66E-08	361	361
BLVRA	0.301798033	4.88E-09	3.66E-08	361	361
TTLL6	0.301792662	4.88E-09	3.66E-08	361	319
CDK5R2	0.301778818	4.89E-09	3.67E-08	361	96
CLGN	0.301748987	4.91E-09	3.68E-08	361	353
GNG5	0.301694808	4.94E-09	3.70E-08	361	361
TMSB10	0.301691432	4.94E-09	3.70E-08	361	361
MEX3D	0.301686138	4.95E-09	3.70E-08	361	361
SCARNA12	0.301630065	4.98E-09	3.73E-08	361	348
KCNK2	0.301453552	5.09E-09	3.80E-08	361	148
IMPDH1	0.301417966	5.11E-09	3.82E-08	361	361
ZNF768	0.30132355	5.17E-09	3.86E-08	361	361
2-Sep	0.30121606	5.24E-09	3.91E-08	361	361
IL1F7	0.301175497	5.26E-09	3.93E-08	361	87
IFI27L2	0.301051537	5.34E-09	3.98E-08	361	361
3-Sep	0.30105005	5.35E-09	3.98E-08	361	356
DNTTIP1	0.300945791	5.41E-09	4.03E-08	361	361
TMEM164	0.300876436	5.46E-09	4.06E-08	361	361
IL11	0.300662366	5.60E-09	4.17E-08	361	282
DOM3Z	0.300658828	5.61E-09	4.17E-08	361	361
ACCN4	0.30056691	5.67E-09	4.21E-08	361	164
FAM102B	0.300546962	5.68E-09	4.22E-08	361	361
HNRNPUL2	0.300536482	5.69E-09	4.22E-08	361	361
CDAN1	0.300521152	5.70E-09	4.23E-08	361	361
BUD13	0.300277011	5.87E-09	4.35E-08	361	361
RANBP3	0.300181399	5.94E-09	4.40E-08	361	361
DIP2B	0.30011295	5.99E-09	4.43E-08	361	361
CCDC21	0.30008002	6.02E-09	4.44E-08	361	361
CDH10	0.299997898	6.08E-09	4.48E-08	361	98
TATDN2	0.29998203	6.09E-09	4.49E-08	361	361
CSNK1G1	0.299691702	6.31E-09	4.65E-08	361	361
SCAMP5	0.299626749	6.36E-09	4.68E-08	361	361
KCNC1	0.299442685	6.50E-09	4.78E-08	361	257
SLC12A9	0.299372341	6.55E-09	4.82E-08	361	361
RBCK1	0.299363439	6.56E-09	4.83E-08	361	361
FAM119A	0.299264254	6.64E-09	4.88E-08	361	361
LSM11	0.299250348	6.65E-09	4.89E-08	361	361
OPN1SW	0.299211498	6.68E-09	4.91E-08	361	293
KIAA0319	0.299139942	6.74E-09	4.95E-08	361	343
CCDC6	0.299087989	6.78E-09	4.98E-08	361	361
BMF	0.299070458	6.80E-09	4.99E-08	361	361
HIST3H2A	0.299024409	6.84E-09	5.02E-08	361	309
TOR3A	0.298936349	6.91E-09	5.07E-08	361	361
DKC1	0.298921742	6.92E-09	5.07E-08	361	361
TSEN34	0.298921585	6.92E-09	5.07E-08	361	361
SMAGP	0.298882257	6.96E-09	5.09E-08	361	361
DVWA	0.298849854	6.98E-09	5.11E-08	361	161
STRADA	0.298751564	7.07E-09	5.17E-08	361	361
ITGB1BP1	0.298723826	7.09E-09	5.18E-08	361	361
INTS4	0.298680917	7.13E-09	5.21E-08	361	361
GIPR	0.298651207	7.15E-09	5.22E-08	361	285
ZNF195	0.298619502	7.18E-09	5.24E-08	361	361
ZBED2	0.298594861	7.20E-09	5.25E-08	361	287
TCAM1P	0.298408815	7.37E-09	5.37E-08	361	224
ZNF70	0.298367773	7.40E-09	5.39E-08	361	361
C21orf59	0.2983172	7.45E-09	5.42E-08	361	361
NFYC	0.298286965	7.47E-09	5.43E-08	361	361
GJA9	0.298198748	7.55E-09	5.49E-08	361	347
SPOCD1	0.298080173	7.66E-09	5.57E-08	361	348
SCAMP3	0.297925835	7.81E-09	5.67E-08	361	361
WDR4	0.297886161	7.84E-09	5.69E-08	361	361
VIL1	0.297845384	7.88E-09	5.72E-08	361	359
KRTAP6-3	0.297810077	7.92E-09	5.74E-08	361	26
ZNF229	0.297769541	7.96E-09	5.76E-08	361	358
COPZ1	0.297661667	8.06E-09	5.83E-08	361	361
DLGAP4	0.297635073	8.09E-09	5.85E-08	361	361
TUG1	0.297404177	8.31E-09	6.01E-08	361	361
FNBP4	0.297389435	8.33E-09	6.01E-08	361	361
ORC2L	0.297366301	8.35E-09	6.03E-08	361	361
EIF4EBP1	0.297324483	8.39E-09	6.05E-08	361	361
UQCRH	0.297298423	8.42E-09	6.07E-08	361	361
ANKRD23	0.297280905	8.44E-09	6.08E-08	361	361
TNPO2	0.297243795	8.48E-09	6.10E-08	361	361
HOXB13	0.297183157	8.54E-09	6.14E-08	361	161
TUBA3C	0.297132869	8.59E-09	6.18E-08	361	200
APITD1	0.297061674	8.66E-09	6.23E-08	361	361
C7orf23	0.296998676	8.73E-09	6.27E-08	361	361
NAA50	0.296947867	8.78E-09	6.31E-08	361	361
SNX22	0.296897747	8.84E-09	6.34E-08	361	361
CCDC138	0.296880656	8.85E-09	6.35E-08	361	360
SLC29A2	0.296866462	8.87E-09	6.36E-08	361	361
NBEAL2	0.296764058	8.98E-09	6.43E-08	361	361
KIAA0415	0.296762914	8.98E-09	6.43E-08	361	361
CASC5	0.296747591	9.00E-09	6.44E-08	361	361
PURB	0.296738396	9.01E-09	6.45E-08	361	361
POM121C	0.296699619	9.05E-09	6.48E-08	361	361
CENPB	0.296693608	9.05E-09	6.48E-08	361	361
AMH	0.296586719	9.17E-09	6.56E-08	361	294
BOLA2	0.29657522	9.18E-09	6.56E-08	361	361
KLHDC5	0.296567755	9.19E-09	6.57E-08	361	361
WRAP53	0.296523266	9.24E-09	6.60E-08	361	361
ARNTL2	0.296450766	9.32E-09	6.65E-08	361	356
KIAA0802	0.296433813	9.34E-09	6.67E-08	361	361
SLC35B2	0.296423295	9.35E-09	6.67E-08	361	361
AP4M1	0.296385499	9.40E-09	6.70E-08	361	361
UNC119	0.296383726	9.40E-09	6.70E-08	361	361
C11orf17	0.296345761	9.44E-09	6.72E-08	361	361
ARF3	0.296329879	9.46E-09	6.73E-08	361	361
GMEB1	0.296300544	9.49E-09	6.76E-08	361	361
MED25	0.29628522	9.51E-09	6.76E-08	361	361
BRAP	0.296276754	9.52E-09	6.77E-08	361	361
ATP6V1F	0.296269202	9.53E-09	6.77E-08	361	361
HIST1H2AL	0.296259006	9.54E-09	6.77E-08	361	252
PRPF4	0.296225611	9.58E-09	6.80E-08	361	361
PYCARD	0.296220256	9.58E-09	6.80E-08	361	361
RPSAP58	0.296171545	9.64E-09	6.84E-08	361	361
PCLO	0.296145463	9.67E-09	6.86E-08	361	257
AGPAT4	0.296092118	9.73E-09	6.90E-08	361	361
RAD21	0.296032439	9.80E-09	6.94E-08	361	361
MAP7D1	0.295729147	1.02E-08	7.19E-08	361	361
IFI30	0.295638353	1.03E-08	7.26E-08	361	361
KIF12	0.295564636	1.04E-08	7.32E-08	361	358
CN5H6.4	0.295513858	1.04E-08	7.36E-08	361	347
LAPTM4B	0.295475736	1.05E-08	7.40E-08	361	361
ENO2	0.295466728	1.05E-08	7.40E-08	361	361
RALA	0.295412101	1.06E-08	7.45E-08	361	361
ARHGAP19	0.295392027	1.06E-08	7.46E-08	361	361
ZNF174	0.295333415	1.07E-08	7.51E-08	361	361
FAM7A3	0.295307187	1.07E-08	7.53E-08	361	259
C20orf27	0.295260204	1.07E-08	7.57E-08	361	361
SAMD10	0.295250954	1.08E-08	7.58E-08	361	361
ZNF35	0.295209061	1.08E-08	7.61E-08	361	361
CCDC64	0.295138768	1.09E-08	7.67E-08	361	361
PRPF39	0.295087682	1.10E-08	7.72E-08	361	361
ARHGEF18	0.29489134	1.12E-08	7.89E-08	361	361
STXBP2	0.294794307	1.14E-08	7.98E-08	361	361
CCDC134	0.294595855	1.16E-08	8.16E-08	361	361
C4orf39	0.294539368	1.17E-08	8.21E-08	361	232
ZNF28	0.29450851	1.18E-08	8.24E-08	361	359
LOC400696	0.294375588	1.19E-08	8.36E-08	361	219
CLECL1	0.294286987	1.21E-08	8.44E-08	361	323
SYT6	0.294157801	1.23E-08	8.57E-08	361	257
GEMIN7	0.294138652	1.23E-08	8.58E-08	361	361
PRR14	0.294035422	1.24E-08	8.68E-08	361	361
C3orf39	0.294026614	1.24E-08	8.69E-08	361	361
ZNF341	0.293992213	1.25E-08	8.72E-08	361	361
C16orf88	0.293919541	1.26E-08	8.79E-08	361	361
PTBP2	0.293860387	1.27E-08	8.85E-08	361	361
KCP	0.293710391	1.29E-08	9.00E-08	361	358
ZBTB32	0.293640707	1.30E-08	9.07E-08	361	343
TNFSF4	0.293570342	1.31E-08	9.14E-08	361	361
TAC3	0.293553931	1.32E-08	9.15E-08	361	193
ARL17A	0.293541753	1.32E-08	9.16E-08	361	361
PPP5C	0.293521747	1.32E-08	9.18E-08	361	361
SMCHD1	0.293457961	1.33E-08	9.25E-08	361	361
CNTD1	0.293317578	1.35E-08	9.40E-08	361	361
LSM7	0.293316066	1.35E-08	9.40E-08	361	361
SLC7A10	0.293313748	1.35E-08	9.40E-08	361	255
MESDC1	0.293270029	1.36E-08	9.44E-08	361	361
FABP6	0.293262961	1.36E-08	9.45E-08	361	170
MED15	0.293241473	1.37E-08	9.47E-08	361	361
CDC14A	0.293234085	1.37E-08	9.47E-08	361	361
C1orf186	0.293225972	1.37E-08	9.48E-08	361	310
TPM4	0.293197829	1.37E-08	9.51E-08	361	361
IGF2BP2	0.293154466	1.38E-08	9.55E-08	361	360
HMSD	0.293145123	1.38E-08	9.56E-08	361	180
GABRA3	0.29306791	1.39E-08	9.64E-08	361	136
TMEM184B	0.293057805	1.40E-08	9.65E-08	361	361
POLR2H	0.293008263	1.40E-08	9.71E-08	361	361
SNHG10	0.292903218	1.42E-08	9.82E-08	361	361
HOXA6	0.292768198	1.44E-08	9.97E-08	361	136
BAX	0.292657213	1.46E-08	1.01E-07	361	361
TMEM155	0.292601046	1.47E-08	1.02E-07	361	234
LOC730101	0.292597782	1.47E-08	1.02E-07	361	361
TGIF2	0.292594794	1.47E-08	1.02E-07	361	361
DCAF7	0.29258847	1.48E-08	1.02E-07	361	361
GUCY1B2	0.292469634	1.50E-08	1.03E-07	361	236
NAA25	0.292404127	1.51E-08	1.04E-07	361	361
FGD1	0.292168193	1.55E-08	1.07E-07	361	361
ZNF775	0.292084545	1.57E-08	1.07E-07	361	361
C17orf75	0.292042358	1.57E-08	1.08E-07	361	361
INSRR	0.292023343	1.58E-08	1.08E-07	361	169
PRKDC	0.292017596	1.58E-08	1.08E-07	361	361
IARS	0.291948093	1.59E-08	1.09E-07	361	361
RXFP4	0.291878156	1.60E-08	1.10E-07	361	135
NEU1	0.29186079	1.61E-08	1.10E-07	361	361
MRTO4	0.29181526	1.62E-08	1.11E-07	361	361
TLCD1	0.291793798	1.62E-08	1.11E-07	361	361
KIRREL2	0.291788274	1.62E-08	1.11E-07	361	195
XPO1	0.291786129	1.62E-08	1.11E-07	361	361
DTX2	0.291693616	1.64E-08	1.12E-07	361	361
TMPRSS7	0.291659685	1.65E-08	1.12E-07	361	84
TRMT6	0.291650795	1.65E-08	1.12E-07	361	361
DMRT2	0.291613875	1.66E-08	1.13E-07	361	105
HIST1H3B	0.29156349	1.67E-08	1.13E-07	361	285
ZNF525	0.291398689	1.70E-08	1.15E-07	361	360
MAGOH	0.291367782	1.70E-08	1.16E-07	361	361
ZBTB5	0.291061371	1.77E-08	1.20E-07	361	361
CYP19A1	0.291045313	1.77E-08	1.20E-07	361	253
MMP11	0.290942357	1.79E-08	1.21E-07	361	361
TH1L	0.290898507	1.80E-08	1.22E-07	361	361
SCLT1	0.290883785	1.80E-08	1.22E-07	361	361
CEP192	0.290880281	1.80E-08	1.22E-07	361	361
ZBTB9	0.290729804	1.84E-08	1.24E-07	361	361
VBP1	0.290588814	1.87E-08	1.26E-07	361	361
EPB41L2	0.290551549	1.88E-08	1.27E-07	361	361
CNNM4	0.290398704	1.91E-08	1.29E-07	361	361
TOP3B	0.290388374	1.91E-08	1.29E-07	361	361
FAM128A	0.290376398	1.91E-08	1.29E-07	361	361
POGZ	0.290341374	1.92E-08	1.30E-07	361	361
CD2BP2	0.290300515	1.93E-08	1.30E-07	361	361
EPHX4	0.290254639	1.94E-08	1.31E-07	361	333
C14orf109	0.290243467	1.94E-08	1.31E-07	361	361
ZKSCAN3	0.290185673	1.96E-08	1.32E-07	361	361
PIGZ	0.290183922	1.96E-08	1.32E-07	361	361
TOE1	0.290101007	1.98E-08	1.33E-07	361	361
LOC253039	0.289977316	2.01E-08	1.35E-07	361	361
LRIG3	0.289957051	2.01E-08	1.35E-07	361	361
C20orf70	0.289642291	2.09E-08	1.40E-07	361	132
CABIN1	0.289639467	2.09E-08	1.40E-07	361	361
HMGXB4	0.28958457	2.10E-08	1.41E-07	361	361
PNP	0.289502482	2.12E-08	1.42E-07	361	361
PROCA1	0.289493859	2.12E-08	1.42E-07	361	360
TIA1	0.289479957	2.13E-08	1.42E-07	361	361
HAUS7	0.289232471	2.19E-08	1.46E-07	361	361
PKDCC	0.289117163	2.22E-08	1.48E-07	361	361
SPAG6	0.28908731	2.23E-08	1.49E-07	361	174
TFAP4	0.288905089	2.27E-08	1.52E-07	361	361
PCYOX1L	0.288903624	2.27E-08	1.52E-07	361	361
CT45A5	0.288900337	2.27E-08	1.52E-07	361	56
HYLS1	0.288899486	2.27E-08	1.52E-07	361	361
CCDC142	0.288723325	2.32E-08	1.55E-07	361	361
TSC1	0.288688574	2.33E-08	1.55E-07	361	361
E2F4	0.288559211	2.37E-08	1.57E-07	361	361
WDR88	0.288500591	2.38E-08	1.58E-07	361	332
FIBCD1	0.28849028	2.39E-08	1.58E-07	361	239
C3orf57	0.28848238	2.39E-08	1.59E-07	361	325
FCGBP	0.288462131	2.39E-08	1.59E-07	361	361
ST6GALNAC4	0.288422076	2.40E-08	1.60E-07	361	361
ZNF782	0.288380144	2.42E-08	1.60E-07	361	361
SCXB	0.288366254	2.42E-08	1.60E-07	361	321
TRIM32	0.288310177	2.44E-08	1.61E-07	361	361
TMEM132A	0.288053454	2.51E-08	1.66E-07	361	361
ZNF286A	0.288020564	2.52E-08	1.67E-07	361	361
SAFB	0.287867388	2.56E-08	1.70E-07	361	361
PHF12	0.287833269	2.57E-08	1.70E-07	361	361
TRNP1	0.287634524	2.63E-08	1.74E-07	361	361
KRTAP19-5	0.287529896	2.67E-08	1.76E-07	361	19
FUT2	0.287516469	2.67E-08	1.76E-07	361	357
PABPN1	0.287476586	2.68E-08	1.77E-07	361	361
BCL11A	0.287451589	2.69E-08	1.77E-07	361	341
SYNGR2	0.287393796	2.71E-08	1.78E-07	361	361
SLITRK1	0.287328505	2.73E-08	1.80E-07	361	89
RPA2	0.287249418	2.75E-08	1.81E-07	361	361
DNM1P35	0.287229069	2.76E-08	1.82E-07	361	359
WASH3P	0.287185896	2.78E-08	1.82E-07	361	361
EAF2	0.287184668	2.78E-08	1.82E-07	361	361
SLC41A1	0.287173605	2.78E-08	1.83E-07	361	361
HKDC1	0.286978231	2.84E-08	1.86E-07	361	361
FAM113B	0.286968115	2.85E-08	1.87E-07	361	361
PSMD2	0.28691002	2.87E-08	1.88E-07	361	361
NCKAP5L	0.286841608	2.89E-08	1.89E-07	361	361
PMCH	0.286810652	2.90E-08	1.90E-07	361	206
URM1	0.286722663	2.93E-08	1.92E-07	361	361
ARHGAP39	0.286681192	2.94E-08	1.93E-07	361	361
DCP2	0.286655109	2.95E-08	1.93E-07	361	361
LOC284023	0.28659315	2.97E-08	1.94E-07	361	361
TMEM48	0.286577138	2.98E-08	1.95E-07	361	361
XRCC6	0.28657661	2.98E-08	1.95E-07	361	361
LAG3	0.286449061	3.02E-08	1.97E-07	361	361
PMS2L3	0.286331723	3.06E-08	2.00E-07	361	361
VCX3A	0.286315129	3.07E-08	2.00E-07	361	245
SLFN13	0.286290237	3.08E-08	2.01E-07	361	361
RAP2A	0.286224166	3.10E-08	2.02E-07	361	361
FIP1L1	0.286183466	3.12E-08	2.03E-07	361	361
HIST2H3C	0.286123573	3.14E-08	2.04E-07	361	319
TTF1	0.286090086	3.15E-08	2.05E-07	361	361
C19orf55	0.286085377	3.15E-08	2.05E-07	361	361
SLC35F2	0.286078015	3.15E-08	2.05E-07	361	360
MAP3K4	0.285954531	3.20E-08	2.08E-07	361	361
THOC6	0.285945037	3.20E-08	2.08E-07	361	361
SNX8	0.285917988	3.21E-08	2.09E-07	361	361
SSTR3	0.285890982	3.22E-08	2.09E-07	361	140
C3orf63	0.285799213	3.26E-08	2.11E-07	361	361
TIGD5	0.285789302	3.26E-08	2.11E-07	361	361
ARPC4	0.285745725	3.28E-08	2.12E-07	361	361
C3orf26	0.285679614	3.30E-08	2.14E-07	361	361
ZNF75A	0.28556597	3.34E-08	2.17E-07	361	361
DDHD1	0.285464304	3.38E-08	2.19E-07	361	361
FANCC	0.285414739	3.40E-08	2.20E-07	361	361
ESYT3	0.285344909	3.43E-08	2.22E-07	361	316
GAGE12J	0.285246489	3.47E-08	2.24E-07	361	122
C6orf192	0.285205868	3.49E-08	2.25E-07	361	361
ZNF529	0.285149404	3.51E-08	2.27E-07	361	361
GNGT1	0.285106927	3.53E-08	2.28E-07	361	125
ANKRD13A	0.285091643	3.53E-08	2.28E-07	361	361
IL20RA	0.285058123	3.55E-08	2.29E-07	361	223
ATP8B2	0.285041297	3.55E-08	2.29E-07	361	361
LOC100288778	0.284986998	3.57E-08	2.30E-07	361	361
KLF5	0.284960229	3.59E-08	2.31E-07	361	361
MLLT11	0.284945961	3.59E-08	2.31E-07	361	361
FBLIM1	0.284888734	3.62E-08	2.33E-07	361	361
SRPK1	0.284886551	3.62E-08	2.33E-07	361	361
CSNK1G2	0.284797142	3.65E-08	2.35E-07	361	361
HDAC11	0.284792132	3.66E-08	2.35E-07	361	361
CHRAC1	0.284739384	3.68E-08	2.36E-07	361	361
ZDHHC12	0.284712445	3.69E-08	2.37E-07	361	361
WHSC2	0.284710699	3.69E-08	2.37E-07	361	361
PIP5K1C	0.284706067	3.69E-08	2.37E-07	361	361
KRTAP19-1	0.284651063	3.72E-08	2.38E-07	361	26
SMC1A	0.284625058	3.73E-08	2.39E-07	361	361
SLC4A11	0.284566471	3.75E-08	2.41E-07	361	349
LRFN1	0.284364583	3.84E-08	2.46E-07	361	360
ARHGEF1	0.284312638	3.86E-08	2.47E-07	361	361
MPV17	0.284213259	3.91E-08	2.50E-07	361	361
CROCCL2	0.284124327	3.95E-08	2.52E-07	361	361
GPN1	0.284115903	3.95E-08	2.53E-07	361	361
ATP2B1	0.283963288	4.02E-08	2.57E-07	361	361
FAM164A	0.283908519	4.04E-08	2.58E-07	361	361
TUFT1	0.2838926	4.05E-08	2.59E-07	361	361
ACPT	0.283847087	4.07E-08	2.60E-07	361	182
[truncated: 17,916 more rows]
