# Supplementary material for: ASF1B Serves as a Potential Therapeutic Target by Influencing Cell Cycle and Proliferation in Hepatocellular Carcinoma
Source: Front Oncol. 2022 Jan 11;11:801506. doi: 10.3389/fonc.2021.801506 (PMC8787347; doi:10.3389/fonc.2021.801506)
Supplement: Supplementary file 5 [file DataSheet_5.zip]

Archive with 4 entries (4 files):
- full scan of  figure5B-1.tif
- full scan of  figure5B-2.tif
- full scan of figure 5A-2(normal).jpg
- full scan of figure5A-1(tumor).jpg
