# Supplementary material for: ASF1B Serves as a Potential Therapeutic Target by Influencing Cell Cycle and Proliferation in Hepatocellular Carcinoma
Source: Front Oncol. 2022 Jan 11;11:801506. doi: 10.3389/fonc.2021.801506 (PMC8787347; doi:10.3389/fonc.2021.801506)
Supplement: Supplementary file 6 [file DataSheet_6.zip]

Archive with 8 entries (8 files):
- Hep3B-siASF1B-2.jpg
- Hep3B-siASF1B-3.jpg
- Hep3B-siControl.jpg
- MHCC97H-siASF1B-2.jpg
- MHCC97H-siASF1B-3.jpg
- MHCC97H-siControl.jpg
- raw data for figure6A.xlsx
- raw data for figure6B.xlsx
