# Supplementary material for: ASF1B Serves as a Potential Therapeutic Target by Influencing Cell Cycle and Proliferation in Hepatocellular Carcinoma
Source: Front Oncol. 2022 Jan 11;11:801506. doi: 10.3389/fonc.2021.801506 (PMC8787347; doi:10.3389/fonc.2021.801506)
Supplement: Supplementary file 6 [file DataSheet_6.zip › raw data for figure6A.xlsx]

## Sheet: raw data for q-PCR CT value
Sample Name	Target Name	CT
MHCC97H-S3	ASF1B	20.1138
MHCC97H-S3	ASF1B	20.0427
MHCC97H-S3	ASF1B	20.0279
MHCC97H-S2	ASF1B	20.3424
MHCC97H-S2	ASF1B	20.2827
MHCC97H-S2	ASF1B	20.2514
MHCC97H-S1	ASF1B	19.1417
MHCC97H-S1	ASF1B	19.2023
MHCC97H-S1	ASF1B	19.1605
MHCC97H-NC	ASF1B	18.3126
MHCC97H-NC	ASF1B	18.3418
MHCC97H-NC	ASF1B	18.3586
hep3n-nc	ASF1B	22.1323
hep3n-nc	ASF1B	21.9649
hep3n-nc	ASF1B	21.7934
hep3b--s3	ASF1B	22.2685
hep3b--s3	ASF1B	22.2735
hep3b--s3	ASF1B	22.2423
hep3b--s1	ASF1B	22.1778
hep3b--s1	ASF1B	22.0871
hep3b--s1	ASF1B	21.9978
hep3b-*s2	ASF1B	22.5609
hep3b-*s2	ASF1B	22.7038
hep3b-*s2	ASF1B	22.566
MHCC97H-S3	actin	13.0776
MHCC97H-S3	actin	13.0606
MHCC97H-S3	actin	13.1563
MHCC97H-S2	actin	12.6641
MHCC97H-S2	actin	12.8054
MHCC97H-S2	actin	12.7871
MHCC97H-S1	actin	12.7074
MHCC97H-S1	actin	12.8284
MHCC97H-S1	actin	12.7332
MHCC97H-NC	actin	13.1535
MHCC97H-NC	actin	13.0723
MHCC97H-NC	actin	13.175
hep3n-nc	actin	14.2603
hep3n-nc	actin	14.1537
hep3n-nc	actin	14.3401
hep3b--s3	actin	12.8693
hep3b--s3	actin	12.9478
hep3b--s3	actin	12.9059
hep3b--s1	actin	13.5618
hep3b--s1	actin	13.5454
hep3b--s1	actin	13.6098
hep3b-*s2	actin	12.6948
hep3b-*s2	actin	12.7134
hep3b-*s2	actin	12.7309

## Sheet: raw data for fold change
cell type	sampel name	Fold change(ASF1B)
MHCC97H	sicontrol	1.01752
MHCC97H	sicontrol	0.997168
MHCC97H	sicontrol	0.985572
MHCC97H	siASF1B-1	0.440939
MHCC97H	siASF1B-1	0.422822
MHCC97H	siASF1B-1	0.435234
MHCC97H	siASF1B-2	0.203744
MHCC97H	siASF1B-2	0.199379
MHCC97H	siASF1B-2	0.1913
MHCC97H	siASF1B-3	0.302361
MHCC97H	siASF1B-3	0.299275
MHCC97H	siASF1B-3	0.284893
Hep3B	sicontrol	0.889599
Hep3B	sicontrol	0.999027
Hep3B	sicontrol	1.1252
Hep3B	siASF1B-1	0.538372
Hep3B	siASF1B-1	0.57331
Hep3B	siASF1B-1	0.609941
Hep3B	siASF1B-2	0.227558
Hep3B	siASF1B-2	0.206087
Hep3B	siASF1B-2	0.226757
Hep3B	siASF1B-3	0.318925
Hep3B	siASF1B-3	0.317834
Hep3B	siASF1B-3	0.324766
