# Supplementary material for: ASF1B Serves as a Potential Therapeutic Target by Influencing Cell Cycle and Proliferation in Hepatocellular Carcinoma
Source: Front Oncol. 2022 Jan 11;11:801506. doi: 10.3389/fonc.2021.801506 (PMC8787347; doi:10.3389/fonc.2021.801506)
Supplement: Supplementary file 6 [file DataSheet_6.zip › raw data for figure6B.xlsx]

## Sheet: Raw Data{Wavelength-450.0}
cell type	time	sample name	450nm OD value
MHCC97H	24h	sicontrol	0.54
MHCC97H	24h	sicontrol	0.545
MHCC97H	24h	sicontrol	0.508
MHCC97H	24h	sicontrol	0.545
MHCC97H	24h	sicontrol	0.602
MHCC97H	24h	sicontrol	0.624
MHCC97H	24h	sicontrol	0.581
MHCC97H	24h	siASF1B-1	0.741
MHCC97H	24h	siASF1B-1	0.645
MHCC97H	24h	siASF1B-1	0.699
MHCC97H	24h	siASF1B-1	0.715
MHCC97H	24h	siASF1B-1	0.702
MHCC97H	24h	siASF1B-1	0.753
MHCC97H	24h	siASF1B-1	0.756
MHCC97H	24h	siASF1B-2	0.65
MHCC97H	24h	siASF1B-2	0.576
MHCC97H	24h	siASF1B-2	0.563
MHCC97H	24h	siASF1B-2	0.57
MHCC97H	24h	siASF1B-2	0.596
MHCC97H	24h	siASF1B-2	0.644
MHCC97H	24h	siASF1B-2	0.677
MHCC97H	24h	siASF1B-3	0.534
MHCC97H	24h	siASF1B-3	0.496
MHCC97H	24h	siASF1B-3	0.529
MHCC97H	24h	siASF1B-3	0.519
MHCC97H	24h	siASF1B-3	0.558
MHCC97H	24h	siASF1B-3	0.623
MHCC97H	24h	siASF1B-3	0.533
MHCC97H	48h	sicontrol	0.962
MHCC97H	48h	sicontrol	0.921
MHCC97H	48h	sicontrol	1.016
MHCC97H	48h	sicontrol	1.017
MHCC97H	48h	sicontrol	1.044
MHCC97H	48h	sicontrol	1.072
MHCC97H	48h	sicontrol	1.105
MHCC97H	48h	siASF1B-1	0.804
MHCC97H	48h	siASF1B-1	0.805
MHCC97H	48h	siASF1B-1	0.875
MHCC97H	48h	siASF1B-1	0.876
MHCC97H	48h	siASF1B-1	0.943
MHCC97H	48h	siASF1B-1	1.019
MHCC97H	48h	siASF1B-1	0.929
MHCC97H	48h	siASF1B-2	0.771
MHCC97H	48h	siASF1B-2	0.82
MHCC97H	48h	siASF1B-2	0.753
MHCC97H	48h	siASF1B-2	0.863
MHCC97H	48h	siASF1B-2	0.941
MHCC97H	48h	siASF1B-2	0.934
MHCC97H	48h	siASF1B-2	0.903
MHCC97H	48h	siASF1B-3	0.769
MHCC97H	48h	siASF1B-3	0.778
MHCC97H	48h	siASF1B-3	0.808
MHCC97H	48h	siASF1B-3	0.785
MHCC97H	48h	siASF1B-3	0.825
MHCC97H	48h	siASF1B-3	0.852
MHCC97H	48h	siASF1B-3	0.829
MHCC97H	72h	sicontrol	1.65
MHCC97H	72h	sicontrol	1.726
MHCC97H	72h	sicontrol	1.737
MHCC97H	72h	sicontrol	1.83
MHCC97H	72h	sicontrol	1.787
MHCC97H	72h	sicontrol	1.553
MHCC97H	72h	sicontrol	1.759
MHCC97H	72h	siASF1B-1	1.159
MHCC97H	72h	siASF1B-1	1.152
MHCC97H	72h	siASF1B-1	1.179
MHCC97H	72h	siASF1B-1	1.1
MHCC97H	72h	siASF1B-1	1.143
MHCC97H	72h	siASF1B-1	1.137
MHCC97H	72h	siASF1B-1	1.216
MHCC97H	72h	siASF1B-2	1.364
MHCC97H	72h	siASF1B-2	1.179
MHCC97H	72h	siASF1B-2	1.15
MHCC97H	72h	siASF1B-2	1.171
MHCC97H	72h	siASF1B-2	1.111
MHCC97H	72h	siASF1B-2	1.158
MHCC97H	72h	siASF1B-2	1.29
MHCC97H	72h	siASF1B-3	1.429
MHCC97H	72h	siASF1B-3	1.338
MHCC97H	72h	siASF1B-3	1.261
MHCC97H	72h	siASF1B-3	1.193
MHCC97H	72h	siASF1B-3	1.223
MHCC97H	72h	siASF1B-3	1.281
MHCC97H	72h	siASF1B-3	1.66
MHCC97H	120h	sicontrol	2.835
MHCC97H	120h	sicontrol	2.637
MHCC97H	120h	sicontrol	2.319
MHCC97H	120h	sicontrol	2.453
MHCC97H	120h	sicontrol	2.623
MHCC97H	120h	sicontrol	2.526
MHCC97H	120h	sicontrol	2.582
MHCC97H	120h	siASF1B-1	2.273
MHCC97H	120h	siASF1B-1	1.847
MHCC97H	120h	siASF1B-1	1.871
MHCC97H	120h	siASF1B-1	2.318
MHCC97H	120h	siASF1B-1	1.764
MHCC97H	120h	siASF1B-1	2.412
MHCC97H	120h	siASF1B-1	2.462
MHCC97H	120h	siASF1B-2	1.808
MHCC97H	120h	siASF1B-2	2.203
MHCC97H	120h	siASF1B-2	2.028
MHCC97H	120h	siASF1B-2	1.413
MHCC97H	120h	siASF1B-2	2.355
MHCC97H	120h	siASF1B-2	2.47
MHCC97H	120h	siASF1B-2	2.14
MHCC97H	120h	siASF1B-3	2.508
MHCC97H	120h	siASF1B-3	2.033
MHCC97H	120h	siASF1B-3	2.446
MHCC97H	120h	siASF1B-3	1.045
MHCC97H	120h	siASF1B-3	1.42
MHCC97H	120h	siASF1B-3	1.97
MHCC97H	120h	siASF1B-3	1.114
Hep3B	24h	sicontrol	0.631
Hep3B	24h	sicontrol	0.636
Hep3B	24h	sicontrol	0.596
Hep3B	24h	sicontrol	0.634
Hep3B	24h	sicontrol	0.669
Hep3B	24h	sicontrol	0.667
Hep3B	24h	siASF1B-1	0.61
Hep3B	24h	siASF1B-1	0.658
Hep3B	24h	siASF1B-1	0.6
Hep3B	24h	siASF1B-1	0.682
Hep3B	24h	siASF1B-1	0.621
Hep3B	24h	siASF1B-1	0.609
Hep3B	24h	siASF1B-2	0.552
Hep3B	24h	siASF1B-2	0.592
Hep3B	24h	siASF1B-2	0.575
Hep3B	24h	siASF1B-2	0.589
Hep3B	24h	siASF1B-2	0.581
Hep3B	24h	siASF1B-2	0.582
Hep3B	24h	siASF1B-3	0.57
Hep3B	24h	siASF1B-3	0.553
Hep3B	24h	siASF1B-3	0.554
Hep3B	24h	siASF1B-3	0.541
Hep3B	24h	siASF1B-3	0.552
Hep3B	24h	siASF1B-3	0.561
Hep3B	48h	sicontrol	0.976
Hep3B	48h	sicontrol	0.992
Hep3B	48h	sicontrol	0.937
Hep3B	48h	sicontrol	1.062
Hep3B	48h	sicontrol	0.895
Hep3B	48h	sicontrol	0.981
Hep3B	48h	siASF1B-1	0.72
Hep3B	48h	siASF1B-1	0.758
Hep3B	48h	siASF1B-1	0.754
Hep3B	48h	siASF1B-1	0.715
Hep3B	48h	siASF1B-1	0.714
Hep3B	48h	siASF1B-1	0.71
Hep3B	48h	siASF1B-2	0.733
Hep3B	48h	siASF1B-2	0.797
Hep3B	48h	siASF1B-2	0.738
Hep3B	48h	siASF1B-2	0.762
Hep3B	48h	siASF1B-2	0.717
Hep3B	48h	siASF1B-2	0.792
Hep3B	48h	siASF1B-3	0.739
Hep3B	48h	siASF1B-3	0.75
Hep3B	48h	siASF1B-3	0.748
Hep3B	48h	siASF1B-3	0.746
Hep3B	48h	siASF1B-3	0.726
Hep3B	48h	siASF1B-3	0.731
Hep3B	72h	sicontrol	1.45
Hep3B	72h	sicontrol	1.414
Hep3B	72h	sicontrol	1.263
Hep3B	72h	sicontrol	1.351
Hep3B	72h	sicontrol	1.388
Hep3B	72h	sicontrol	1.325
Hep3B	72h	siASF1B-1	0.955
Hep3B	72h	siASF1B-1	1.063
Hep3B	72h	siASF1B-1	1.165
Hep3B	72h	siASF1B-1	1.014
Hep3B	72h	siASF1B-1	1.039
Hep3B	72h	siASF1B-1	1.017
Hep3B	72h	siASF1B-2	0.934
Hep3B	72h	siASF1B-2	0.994
Hep3B	72h	siASF1B-2	1.075
Hep3B	72h	siASF1B-2	1.096
Hep3B	72h	siASF1B-2	0.933
Hep3B	72h	siASF1B-2	0.981
Hep3B	72h	siASF1B-3	0.896
Hep3B	72h	siASF1B-3	0.967
Hep3B	72h	siASF1B-3	1.006
Hep3B	72h	siASF1B-3	1.03
Hep3B	72h	siASF1B-3	0.991
Hep3B	72h	siASF1B-3	0.941
Hep3B	120h	sicontrol	NA
Hep3B	120h	sicontrol	2.891
Hep3B	120h	sicontrol	2.909
Hep3B	120h	sicontrol	2.813
Hep3B	120h	sicontrol	2.648
Hep3B	120h	sicontrol	NA
Hep3B	120h	siASF1B-1	NA
Hep3B	120h	siASF1B-1	2.018
Hep3B	120h	siASF1B-1	2.302
Hep3B	120h	siASF1B-1	2.144
Hep3B	120h	siASF1B-1	2.018
Hep3B	120h	siASF1B-1	NA
Hep3B	120h	siASF1B-2	NA
Hep3B	120h	siASF1B-2	1.745
Hep3B	120h	siASF1B-2	1.753
Hep3B	120h	siASF1B-2	1.968
Hep3B	120h	siASF1B-2	1.801
Hep3B	120h	siASF1B-2	NA
Hep3B	120h	siASF1B-3	NA
Hep3B	120h	siASF1B-3	2.211
Hep3B	120h	siASF1B-3	2.057
Hep3B	120h	siASF1B-3	2.296
Hep3B	120h	siASF1B-3	2.127
Hep3B	120h	siASF1B-3
