# Supplementary material for: ASF1B Serves as a Potential Therapeutic Target by Influencing Cell Cycle and Proliferation in Hepatocellular Carcinoma
Source: Front Oncol. 2022 Jan 11;11:801506. doi: 10.3389/fonc.2021.801506 (PMC8787347; doi:10.3389/fonc.2021.801506)
Supplement: Supplementary file 7 [file DataSheet_7.zip]

Archive with 7 entries (7 files):
- raw data for figure 7B_( Cell cycle).wsp
- raw data for figure 7B_97H_NC.fcs
- raw data for figure 7B_97H_siASF1B.fcs
- raw data for figure 7B_Hep3B_NC.fcs
- raw data for figure 7B_Hep3b_siASF1B.fcs
- Raw data for figure7A apoptosis Hep3B_(CytExpert).xit
- Raw data for figure7A apoptosis_MHCC97H_(CytExpert).xit
