# Supplementary material for: ASF1B Serves as a Potential Therapeutic Target by Influencing Cell Cycle and Proliferation in Hepatocellular Carcinoma
Source: Front Oncol. 2022 Jan 11;11:801506. doi: 10.3389/fonc.2021.801506 (PMC8787347; doi:10.3389/fonc.2021.801506)
Supplement: Supplementary file 7 [file DataSheet_7.zip › raw data for figure 7B_( Cell cycle).wsp]

<?xml version="1.0" encoding="UTF-8"?>
 <Workspace version="20.0"  modDate="Fri Oct 29 15:59:50 CST 2021"  clientTimestamp="1635494390801"  flowJoVersion="10.3"  drawRowBorders="1"  drawColumnBorders="1"  hideCompNodes="1"  curGroup="All Samples"  groupPaneHeight="224"  xmlns:xsi="http://www.w3.org/2001/XMLSchema-instance"  xmlns:gating="http://www.isac-net.org/std/Gating-ML/v2.0/gating"  xmlns:transforms="http://www.isac-net.org/std/Gating-ML/v2.0/transformations"  xmlns:data-type="http://www.isac-net.org/std/Gating-ML/v2.0/datatypes"  xsi:schemaLocation="http://www.isac-net.org/std/Gating-ML/v2.0/gating http://www.isac-net.org/std/Gating-ML/v2.0/gating/Gating-ML.v2.0.xsd http://www.isac-net.org/std/Gating-ML/v2.0/transformations http://www.isac-net.org/std/Gating-ML/v2.0/gating/Transformations.v2.0.xsd http://www.isac-net.org/std/Gating-ML/v2.0/datatypes http://www.isac-net.org/std/Gating-ML/v2.0/gating/DataTypes.v2.0.xsd "  nonAutoSaveFileName="file:/C:/Users/mxd95/Desktop/raw%20data%20for%20figure%207B(%20Cell%20cycle)%20.wsp" >
   <WindowPosition x="-11"  y="-11"  width="1942"  height="1042"  displayed="1"  panelState="" />
   <TextTraits font="SansSerif"  size="11"  name=""  style="plain"  color="#000000"  background="#00ffffff"  just="left" />
   <Columns>
     <TColumn width="745" >
       <Property key="fj.appnode.prop.name" />
     </TColumn>
     <TColumn width="586" >
       <Property key="fj.appnode.prop.statistic" />
     </TColumn>
     <TColumn width="585" >
       <Property key="fj.appnode.prop.ncells" />
     </TColumn>
   </Columns>
   <Matrices/>
   <Cytometers>
     <Cytometer name="CYTOFLEX"  cyt="CytoFLEX LX"  useFCS3="1"  extraNegs="0"  widthBasis="-10"  linMin="0"  logMin="100"  linMax="16777216"  logMax="16777216"  linearRescale="1"  logRescale="1"  linFromKW="1"  logFromKW="0"  useGain="0"  useTransform="0"  transformType="LOG"  manufacturer=""  serialnumber=""  homepage="workspaces-and-samples/flowjo-and-your-cytometer/ws-instrumentation/"  icon="coulter.png" >
       <LinParams>
         <Param>time</Param>
       </LinParams>
       <LogParams/>
       <FilterParams/>
       <TransformStore/>
     </Cytometer>
   </Cytometers>
   <Groups>
     <GroupNode name="All Samples"  annotation=""  owningGroup="All Samples"  expanded="1"  sortPriority="10"  count="-1" >
       <Graph smoothing="0"  backColor="#ffffff"  foreColor="#000000"  type="Pseudocolor"  fast="1" >
         <Axis dimension="x"  name=""  label=""  auto="auto" />
         <Axis dimension="y"  name=""  label=""  auto="auto" />
         <GraphSettings level="5%"  smoothingHighResolution="1"  contourHighResolution="1"  histogramSmoothingCount="0"  graphResolution="256"  showOutliers="0"  drawLargeDots="0"  dotsToDraw="8000"  tint="le.chartfill.tinted.40"  lineWeight="le.lineweight.normal"  lineStyle="le.linestyle.solid" />
         <GraphEnvironment showGrid="0"  showAxes="tnlTNL"  showGates="1"  showFreqOnPlots="1"  showGateNameOnPlots="1"  showMedians="0"  showUncomped="0"  addEventParam="0"  lastYAxisName="" >
           <TextTraits font="SansSerif"  size="11"  name="Labels"  style="plain"  color="#000000"  background="#00ffffff"  just="left" />
           <TextTraits font="SansSerif"  size="11"  name="LayoutGates"  style="plain"  color="#000000"  background="#00ffffff"  just="left" />
           <TextTraits font="SansSerif"  size="9"  name="Numbers"  style="plain"  color="#000000"  background="#00ffffff"  just="left" />
           <TextTraits font="SansSerif"  size="9"  name="Legend"  style="plain"  color="#000000"  background="#00ffffff"  just="left" />
         </GraphEnvironment>
       </Graph>
       <Subpopulations>
         <Population name="Lymphocytes"  annotation=""  owningGroup="All Samples"  expanded="1"  sortPriority="10"  count="27212" >
           <Graph smoothing="0"  backColor="#ffffff"  foreColor="#000000"  type="Pseudocolor"  fast="1" >
             <Axis dimension="x"  name="FL4-A"  label=""  auto="auto" />
             <Axis dimension="y"  name="FSC-Width"  label=""  auto="auto" />
             <GraphSettings level="5%"  smoothingHighResolution="1"  contourHighResolution="1"  histogramSmoothingCount="0"  graphResolution="256"  showOutliers="0"  drawLargeDots="0"  dotsToDraw="8000"  tint="le.chartfill.tinted.40"  lineWeight="le.lineweight.normal"  lineStyle="le.linestyle.solid" />
             <GraphEnvironment showGrid="0"  showAxes="tnlTNL"  showGates="1"  showFreqOnPlots="1"  showGateNameOnPlots="1"  showMedians="0"  showUncomped="0"  addEventParam="0"  lastYAxisName="" >
               <TextTraits font="SansSerif"  size="11"  name="Labels"  style="plain"  color="#000000"  background="#00ffffff"  just="left" />
               <TextTraits font="SansSerif"  size="11"  name="LayoutGates"  style="plain"  color="#000000"  background="#00ffffff"  just="left" />
               <TextTraits font="SansSerif"  size="9"  name="Numbers"  style="plain"  color="#000000"  background="#00ffffff"  just="left" />
               <TextTraits font="SansSerif"  size="9"  name="Legend"  style="plain"  color="#000000"  background="#00ffffff"  just="left" />
               <WindowPosition x="-11"  y="-11"  width="990"  height="990"  displayed="0"  panelState="---" />
             </GraphEnvironment>
           </Graph>
           <Gate gating:id="ID410958248" >
             <gating:EllipsoidGate eventsInside="1"  annoOffsetX="0"  annoOffsetY="0"  tint="#000000"  isTinted="0"  lineWeight="Normal"  userDefined="1"  gating:distance="155.15620939463912" >
               <gating:dimension>
                 <data-type:fcs-dimension data-type:name="FSC-A" />
               </gating:dimension>
               <gating:dimension>
                 <data-type:fcs-dimension data-type:name="SSC-A" />
               </gating:dimension>
               <gating:foci>
                 <gating:vertex>
                   <gating:coordinate data-type:value="21.1764434754" />
                   <gating:coordinate data-type:value="24.3822941967" />
                 </gating:vertex>
                 <gating:vertex>
                   <gating:coordinate data-type:value="110.8235565246" />
                   <gating:coordinate data-type:value="218.6177058033" />
                 </gating:vertex>
               </gating:foci>
               <gating:edge>
                 <gating:vertex>
                   <gating:coordinate data-type:value="15" />
                   <gating:coordinate data-type:value="11" />
                 </gating:vertex>
                 <gating:vertex>
                   <gating:coordinate data-type:value="117" />
                   <gating:coordinate data-type:value="232" />
                 </gating:vertex>
                 <gating:vertex>
                   <gating:coordinate data-type:value="86" />
                   <gating:coordinate data-type:value="67" />
                 </gating:vertex>
                 <gating:vertex>
                   <gating:coordinate data-type:value="46" />
                   <gating:coordinate data-type:value="176" />
                 </gating:vertex>
               </gating:edge>
             </gating:EllipsoidGate>
           </Gate>
           <Subpopulations>
             <Population name="Y585-PE-A, FSC-Width subset"  annotation=""  owningGroup="All Samples"  expanded="1"  sortPriority="10"  count="23415" >
               <Graph smoothing="1"  backColor="#ffffff"  foreColor="#000000"  type="Histogram"  fast="1" >
                 <Axis dimension="x"  name="FL4-A"  label=""  auto="auto" />
                 <Axis dimension="y"  name=""  label=""  auto="auto" />
                 <GraphSettings level="5%"  smoothingHighResolution="1"  contourHighResolution="1"  histogramSmoothingCount="0"  graphResolution="256"  showOutliers="0"  drawLargeDots="0"  dotsToDraw="8000"  tint="le.chartfill.tinted.40"  lineWeight="le.lineweight.normal"  lineStyle="le.linestyle.solid" />
                 <GraphEnvironment showGrid="0"  showAxes="tnlTNL"  showGates="1"  showFreqOnPlots="1"  showGateNameOnPlots="1"  showMedians="0"  showUncomped="0"  addEventParam="0"  lastYAxisName="" >
                   <TextTraits font="SansSerif"  size="11"  name="Labels"  style="plain"  color="#000000"  background="#00ffffff"  just="left" />
                   <TextTraits font="SansSerif"  size="11"  name="LayoutGates"  style="plain"  color="#000000"  background="#00ffffff"  just="left" />
                   <TextTraits font="SansSerif"  size="9"  name="Numbers"  style="plain"  color="#000000"  background="#00ffffff"  just="left" />
                   <TextTraits font="SansSerif"  size="9"  name="Legend"  style="plain"  color="#000000"  background="#00ffffff"  just="left" />
                   <WindowPosition x="0"  y="-11"  width="990"  height="990"  displayed="0"  panelState="---" />
                 </GraphEnvironment>
               </Graph>
               <Gate gating:id="ID1919576980"  gating:parent_id="ID410958248" >
                 <gating:RectangleGate eventsInside="1"  annoOffsetX="0"  annoOffsetY="0"  tint="#000000"  isTinted="0"  lineWeight="Normal"  userDefined="1"  percentX="0"  percentY="0" >
                   <gating:dimension gating:min="2682018.783653846"  gating:max="9538051.764423076" >
                     <data-type:fcs-dimension data-type:name="FL4-A" />
                   </gating:dimension>
                   <gating:dimension gating:min="1684.053651266766"  gating:max="2876.3040238450076" >
                     <data-type:fcs-dimension data-type:name="FSC-Width" />
                   </gating:dimension>
                 </gating:RectangleGate>
               </Gate>
               <Subpopulations>
                 <Statistic name="Median"  annotation=""  owningGroup="All Samples"  expanded="1"  sortPriority="5"  id="FL4-A"  ancestor=""  correlate=""  value="4329545.974731445" />
                 <Statistic name="Median"  annotation=""  owningGroup="All Samples"  expanded="1"  sortPriority="5"  id="FL4-A"  ancestor=""  correlate=""  value="4329545.974731445" />
                 <CellCycle name="Cell Cycle"  annotation=""  owningGroup="All Samples"  expanded="1"  sortPriority="10" >
                   <Graph smoothing="1"  backColor="#ffffff"  foreColor="#000000"  type="Histogram"  fast="1" >
                     <Axis dimension="x"  name="FL4-A"  label=""  auto="auto" />
                     <Axis dimension="y"  name=""  label=""  auto="auto" />
                     <GraphSettings level="5%"  smoothingHighResolution="1"  contourHighResolution="1"  histogramSmoothingCount="0"  graphResolution="256"  showOutliers="0"  drawLargeDots="0"  dotsToDraw="8000"  tint="le.chartfill.tinted.40"  lineWeight="le.lineweight.normal"  lineStyle="le.linestyle.solid" />
                     <GraphEnvironment showGrid="0"  showAxes="tnlTNL"  showGates="1"  showFreqOnPlots="1"  showGateNameOnPlots="1"  showMedians="0"  showUncomped="0"  addEventParam="0"  lastYAxisName="" >
                       <TextTraits font="SansSerif"  size="11"  name="Labels"  style="plain"  color="#000000"  background="#00ffffff"  just="left" />
                       <TextTraits font="SansSerif"  size="11"  name="LayoutGates"  style="plain"  color="#000000"  background="#00ffffff"  just="left" />
                       <TextTraits font="SansSerif"  size="9"  name="Numbers"  style="plain"  color="#000000"  background="#00ffffff"  just="left" />
                       <TextTraits font="SansSerif"  size="9"  name="Legend"  style="plain"  color="#000000"  background="#00ffffff"  just="left" />
                       <WindowPosition x="0"  y="0"  width="0"  height="0"  displayed="0"  panelState="" />
                     </GraphEnvironment>
                   </Graph>
                   <profile model="Watson"  parameter="FL4-A"  autoGate="1"  gateG1="1"  gateG2="1"  gateS="1" >
                     <Constraints>
                       <Peak id="1" >
                         <Mean/>
                         <Cv/>
                       </Peak>
                       <Peak id="2" >
                         <Mean>
                           <Ratio peak="1"  coefficient="2" />
                         </Mean>
                         <Cv/>
                       </Peak>
                     </Constraints>
                     <display>
                       <sum enabled="1" />
                       <components enabled="1"  fill="1" />
                     </display>
                   </profile>
                   <CellCycleResult model="Watson" >
                     <Phases>
                       <Gaussian id="1"  mean="3.963964462e6"  amplitude="270.8418579"  stddev="4.136348724e5"  channelMean="242"  channelStddev="25" />
                       <Gaussian id="2"  mean="7.927995682e6"  amplitude="38.61925888"  stddev="6.332833767e5"  channelMean="484"  channelStddev="39" />
                       <SPhase id="Watson"  kg1="-1.3"  kg2="-0.7" />
                     </Phases>
                     <Statistics>
                       <Statistic name="RMSD"  value="  2.7719" />
                       <Statistic name="PercentG1"  value=" 51.7602" />
                       <Statistic name="PercentS"  value=" 36.4276" />
                       <Statistic name="PercentG2"  value=" 11.2997" />
                       <Statistic name="G1Mean"  value="3.963964462e6" />
                       <Statistic name="G2Mean"  value="7.927995682e6" />
                       <Statistic name="G1CV"  value=" 10.4351" />
                       <Statistic name="G2CV"  value="  7.9880" />
                       <Statistic name="percentSubG1"  value="  0.3599" />
                       <Statistic name="percentSuperG2"  value="  0.5450" />
                     </Statistics>
                   </CellCycleResult>
                   <Gates>
                     <Gate name="Watson-FL4-A-S"  population="S" />
                     <Gate name="Watson-FL4-A-G1"  population="G1" />
                     <Gate name="Watson-FL4-A-G2"  population="G2" />
                   </Gates>
                 </CellCycle>
                 <Population name="Watson-FL4-A-G1"  annotation=""  owningGroup="All Samples"  expanded="1"  sortPriority="10"  count="13938" >
                   <Graph smoothing="1"  backColor="#ffffff"  foreColor="#000000"  type="Histogram"  fast="1" >
                     <Axis dimension="x"  name="FL4-A"  label=""  auto="auto" />
                     <Axis dimension="y"  name=""  label=""  auto="auto" />
                     <GraphSettings level="5%"  smoothingHighResolution="1"  contourHighResolution="1"  histogramSmoothingCount="0"  graphResolution="256"  showOutliers="0"  drawLargeDots="0"  dotsToDraw="8000"  tint="le.chartfill.tinted.40"  lineWeight="le.lineweight.normal"  lineStyle="le.linestyle.solid" />
                     <GraphEnvironment showGrid="0"  showAxes="tnlTNL"  showGates="1"  showFreqOnPlots="1"  showGateNameOnPlots="1"  showMedians="0"  showUncomped="0"  addEventParam="0"  lastYAxisName="" >
                       <TextTraits font="SansSerif"  size="11"  name="Labels"  style="plain"  color="#000000"  background="#00ffffff"  just="left" />
                       <TextTraits font="SansSerif"  size="11"  name="LayoutGates"  style="plain"  color="#000000"  background="#00ffffff"  just="left" />
                       <TextTraits font="SansSerif"  size="9"  name="Numbers"  style="plain"  color="#000000"  background="#00ffffff"  just="left" />
                       <TextTraits font="SansSerif"  size="9"  name="Legend"  style="plain"  color="#000000"  background="#00ffffff"  just="left" />
                       <WindowPosition x="0"  y="0"  width="390"  height="520"  displayed="0"  panelState="---" />
                     </GraphEnvironment>
                   </Graph>
                   <Gate gating:id="ID1792088662"  gating:parent_id="ID1919576980" >
                     <gating:RectangleGate eventsInside="1"  annoOffsetX="0"  annoOffsetY="-25"  tint="#0000ff"  isTinted="1"  lineWeight="Normal"  userDefined="1" >
                       <gating:dimension gating:min="3136677.150851676"  gating:max="4791251.773148324"  yRatio="0.5" >
                         <data-type:fcs-dimension data-type:name="FL4-A" />
                       </gating:dimension>
                     </gating:RectangleGate>
                   </Gate>
                 </Population>
                 <Population name="Watson-FL4-A-G2"  annotation=""  owningGroup="All Samples"  expanded="1"  sortPriority="10"  count="4936" >
                   <Graph smoothing="1"  backColor="#ffffff"  foreColor="#000000"  type="Histogram"  fast="1" >
                     <Axis dimension="x"  name="FL4-A"  label=""  auto="auto" />
                     <Axis dimension="y"  name=""  label=""  auto="auto" />
                     <GraphSettings level="5%"  smoothingHighResolution="1"  contourHighResolution="1"  histogramSmoothingCount="0"  graphResolution="256"  showOutliers="0"  drawLargeDots="0"  dotsToDraw="8000"  tint="le.chartfill.tinted.40"  lineWeight="le.lineweight.normal"  lineStyle="le.linestyle.solid" />
                     <GraphEnvironment showGrid="0"  showAxes="tnlTNL"  showGates="1"  showFreqOnPlots="1"  showGateNameOnPlots="1"  showMedians="0"  showUncomped="0"  addEventParam="0"  lastYAxisName="" >
                       <TextTraits font="SansSerif"  size="11"  name="Labels"  style="plain"  color="#000000"  background="#00ffffff"  just="left" />
                       <TextTraits font="SansSerif"  size="11"  name="LayoutGates"  style="plain"  color="#000000"  background="#00ffffff"  just="left" />
                       <TextTraits font="SansSerif"  size="9"  name="Numbers"  style="plain"  color="#000000"  background="#00ffffff"  just="left" />
                       <TextTraits font="SansSerif"  size="9"  name="Legend"  style="plain"  color="#000000"  background="#00ffffff"  just="left" />
                       <WindowPosition x="0"  y="0"  width="0"  height="0"  displayed="0"  panelState="" />
                     </GraphEnvironment>
                   </Graph>
                   <Gate gating:id="ID1378559537"  gating:parent_id="ID1919576980" >
                     <gating:RectangleGate eventsInside="1"  annoOffsetX="10"  annoOffsetY="-10"  tint="#00ff00"  isTinted="1"  lineWeight="Normal"  userDefined="1" >
                       <gating:dimension gating:min="6661419.09184368"  gating:max="9194572.27215632"  yRatio="0.6" >
                         <data-type:fcs-dimension data-type:name="FL4-A" />
                       </gating:dimension>
                     </gating:RectangleGate>
                   </Gate>
                 </Population>
                 <Population name="Watson-FL4-A-S"  annotation=""  owningGroup="All Samples"  expanded="1"  sortPriority="10"  count="4269" >
                   <Graph smoothing="1"  backColor="#ffffff"  foreColor="#000000"  type="Histogram"  fast="1" >
                     <Axis dimension="x"  name="FL4-A"  label=""  auto="auto" />
                     <Axis dimension="y"  name=""  label=""  auto="auto" />
                     <GraphSettings level="5%"  smoothingHighResolution="1"  contourHighResolution="1"  histogramSmoothingCount="0"  graphResolution="256"  showOutliers="0"  drawLargeDots="0"  dotsToDraw="8000"  tint="le.chartfill.tinted.40"  lineWeight="le.lineweight.normal"  lineStyle="le.linestyle.solid" />
                     <GraphEnvironment showGrid="0"  showAxes="tnlTNL"  showGates="1"  showFreqOnPlots="1"  showGateNameOnPlots="1"  showMedians="0"  showUncomped="0"  addEventParam="0"  lastYAxisName="" >
                       <TextTraits font="SansSerif"  size="11"  name="Labels"  style="plain"  color="#000000"  background="#00ffffff"  just="left" />
                       <TextTraits font="SansSerif"  size="11"  name="LayoutGates"  style="plain"  color="#000000"  background="#00ffffff"  just="left" />
                       <TextTraits font="SansSerif"  size="9"  name="Numbers"  style="plain"  color="#000000"  background="#00ffffff"  just="left" />
                       <TextTraits font="SansSerif"  size="9"  name="Legend"  style="plain"  color="#000000"  background="#00ffffff"  just="left" />
                       <WindowPosition x="0"  y="0"  width="0"  height="0"  displayed="0"  panelState="" />
                     </GraphEnvironment>
                   </Graph>
                   <Gate gating:id="ID1073051173"  gating:parent_id="ID1919576980" >
                     <gating:RectangleGate eventsInside="1"  annoOffsetX="0"  annoOffsetY="60"  tint="#b2b200"  isTinted="1"  lineWeight="Normal"  userDefined="1" >
                       <gating:dimension gating:min="4791251.773148324"  gating:max="6661419.09184368"  yRatio="0.55" >
                         <data-type:fcs-dimension data-type:name="FL4-A" />
                       </gating:dimension>
                     </gating:RectangleGate>
                   </Gate>
                 </Population>
               </Subpopulations>
             </Population>
           </Subpopulations>
         </Population>
       </Subpopulations>
       <Group name="All Samples"  live="1"  role="ws.group.dlog.test"  key=""  synchronized="0"  foreground="#000000"  fontStyle="bold" >
         <Criteria/>
         <BlacklistedSamples>
           <SampleRef sampleID="1" />
           <SampleRef sampleID="2" />
           <SampleRef sampleID="3" />
           <SampleRef sampleID="4" />
         </BlacklistedSamples>
         <SampleRefs>
           <SampleRef sampleID="5" />
           <SampleRef sampleID="6" />
           <SampleRef sampleID="7" />
           <SampleRef sampleID="8" />
         </SampleRefs>
         <Keywords/>
       </Group>
     </GroupNode>
     <GroupNode name="Compensation"  annotation=""  owningGroup="Compensation"  expanded="1"  sortPriority="10"  count="-1" >
       <Graph smoothing="0"  backColor="#ffffff"  foreColor="#000000"  type="Pseudocolor"  fast="1" >
         <Axis dimension="x"  name=""  label=""  auto="auto" />
         <Axis dimension="y"  name=""  label=""  auto="auto" />
         <GraphSettings level="5%"  smoothingHighResolution="1"  contourHighResolution="1"  histogramSmoothingCount="0"  graphResolution="256"  showOutliers="0"  drawLargeDots="0"  dotsToDraw="8000"  tint="le.chartfill.tinted.40"  lineWeight="le.lineweight.normal"  lineStyle="le.linestyle.solid" />
         <GraphEnvironment showGrid="0"  showAxes="tnlTNL"  showGates="1"  showFreqOnPlots="1"  showGateNameOnPlots="1"  showMedians="0"  showUncomped="0"  addEventParam="0"  lastYAxisName="" >
           <TextTraits font="SansSerif"  size="11"  name="Labels"  style="plain"  color="#000000"  background="#00ffffff"  just="left" />
           <TextTraits font="SansSerif"  size="11"  name="LayoutGates"  style="plain"  color="#000000"  background="#00ffffff"  just="left" />
           <TextTraits font="SansSerif"  size="9"  name="Numbers"  style="plain"  color="#000000"  background="#00ffffff"  just="left" />
           <TextTraits font="SansSerif"  size="9"  name="Legend"  style="plain"  color="#000000"  background="#00ffffff"  just="left" />
         </GraphEnvironment>
       </Graph>
       <Group name="Compensation"  live="1"  role="ws.group.dlog.compensation"  key=""  synchronized="0"  foreground="#bc1900"  fontStyle="bold" >
         <Criteria>
           <Criterion connector="And"  keyword="$FIL"  function="Contains"  value="comp" />
           <Criterion connector="Or"  keyword="$FIL"  function="Contains"  value="unstained" />
         </Criteria>
         <Keywords/>
       </Group>
     </GroupNode>
   </Groups>
   <SampleList>
     <Sample>
       <DataSet uri="file:/C:/Users/mxd95/Desktop/97H_NC.fcs"  sampleID="5" />
       <Transformations>
         <transforms:linear transforms:minRange="0"  transforms:maxRange="16777216"  gain="1" >
           <data-type:parameter data-type:name="FSC-H" />
         </transforms:linear>
         <transforms:linear transforms:minRange="0"  transforms:maxRange="2267114.7767133703"  gain="1" >
           <data-type:parameter data-type:name="FSC-A" />
         </transforms:linear>
         <transforms:linear transforms:minRange="0"  transforms:maxRange="16777216"  gain="1" >
           <data-type:parameter data-type:name="SSC-H" />
         </transforms:linear>
         <transforms:linear transforms:minRange="0"  transforms:maxRange="2743208.8798231785"  gain="1" >
           <data-type:parameter data-type:name="SSC-A" />
         </transforms:linear>
         <transforms:log transforms:offset="100"  transforms:decades="5.2247198959" >
           <data-type:parameter data-type:name="FL1-H" />
         </transforms:log>
         <transforms:log transforms:offset="100"  transforms:decades="5.2247198959" >
           <data-type:parameter data-type:name="FL1-A" />
         </transforms:log>
         <transforms:log transforms:offset="100"  transforms:decades="5.2247198959" >
           <data-type:parameter data-type:name="FL2-H" />
         </transforms:log>
         <transforms:log transforms:offset="100"  transforms:decades="5.2247198959" >
           <data-type:parameter data-type:name="FL2-A" />
         </transforms:log>
         <transforms:log transforms:offset="100"  transforms:decades="5.2247198959" >
           <data-type:parameter data-type:name="FL3-H" />
         </transforms:log>
         <transforms:log transforms:offset="100"  transforms:decades="5.2247198959" >
           <data-type:parameter data-type:name="FL3-A" />
         </transforms:log>
         <transforms:log transforms:offset="100"  transforms:decades="5.2247198959" >
           <data-type:parameter data-type:name="FL4-H" />
         </transforms:log>
         <transforms:linear transforms:minRange="100"  transforms:maxRange="16777216"  gain="1" >
           <data-type:parameter data-type:name="FL4-A" />
         </transforms:linear>
         <transforms:log transforms:offset="100"  transforms:decades="5.2247198959" >
           <data-type:parameter data-type:name="FL5-H" />
         </transforms:log>
         <transforms:log transforms:offset="100"  transforms:decades="5.2247198959" >
           <data-type:parameter data-type:name="FL5-A" />
         </transforms:log>
         <transforms:log transforms:offset="100"  transforms:decades="5.2247198959" >
           <data-type:parameter data-type:name="FL6-H" />
         </transforms:log>
         <transforms:log transforms:offset="100"  transforms:decades="5.2247198959" >
           <data-type:parameter data-type:name="FL6-A" />
         </transforms:log>
         <transforms:log transforms:offset="100"  transforms:decades="5.2247198959" >
           <data-type:parameter data-type:name="FL7-H" />
         </transforms:log>
         <transforms:log transforms:offset="100"  transforms:decades="5.2247198959" >
           <data-type:parameter data-type:name="FL7-A" />
         </transforms:log>
         <transforms:log transforms:offset="100"  transforms:decades="5.2247198959" >
           <data-type:parameter data-type:name="FL8-H" />
         </transforms:log>
         <transforms:log transforms:offset="100"  transforms:decades="5.2247198959" >
           <data-type:parameter data-type:name="FL8-A" />
         </transforms:log>
         <transforms:log transforms:offset="100"  transforms:decades="5.2247198959" >
           <data-type:parameter data-type:name="FL9-H" />
         </transforms:log>
         <transforms:log transforms:offset="100"  transforms:decades="5.2247198959" >
           <data-type:parameter data-type:name="FL9-A" />
         </transforms:log>
         <transforms:log transforms:offset="100"  transforms:decades="5.2247198959" >
           <data-type:parameter data-type:name="FL10-H" />
         </transforms:log>
         <transforms:log transforms:offset="100"  transforms:decades="5.2247198959" >
           <data-type:parameter data-type:name="FL10-A" />
         </transforms:log>
         <transforms:log transforms:offset="100"  transforms:decades="5.2247198959" >
           <data-type:parameter data-type:name="FL11-H" />
         </transforms:log>
         <transforms:log transforms:offset="100"  transforms:decades="5.2247198959" >
           <data-type:parameter data-type:name="FL11-A" />
         </transforms:log>
         <transforms:log transforms:offset="100"  transforms:decades="5.2247198959" >
           <data-type:parameter data-type:name="FL12-H" />
         </transforms:log>
         <transforms:log transforms:offset="100"  transforms:decades="5.2247198959" >
           <data-type:parameter data-type:name="FL12-A" />
         </transforms:log>
         <transforms:log transforms:offset="100"  transforms:decades="5.2247198959" >
           <data-type:parameter data-type:name="FL13-H" />
         </transforms:log>
         <transforms:log transforms:offset="100"  transforms:decades="5.2247198959" >
           <data-type:parameter data-type:name="FL13-A" />
         </transforms:log>
         <transforms:log transforms:offset="100"  transforms:decades="5.2247198959" >
           <data-type:parameter data-type:name="FL14-H" />
         </transforms:log>
         <transforms:log transforms:offset="100"  transforms:decades="5.2247198959" >
           <data-type:parameter data-type:name="FL14-A" />
         </transforms:log>
         <transforms:log transforms:offset="100"  transforms:decades="5.2247198959" >
           <data-type:parameter data-type:name="FL15-H" />
         </transforms:log>
         <transforms:log transforms:offset="100"  transforms:decades="5.2247198959" >
           <data-type:parameter data-type:name="FL15-A" />
         </transforms:log>
         <transforms:log transforms:offset="100"  transforms:decades="5.2247198959" >
           <data-type:parameter data-type:name="FL16-H" />
         </transforms:log>
         <transforms:log transforms:offset="100"  transforms:decades="5.2247198959" >
           <data-type:parameter data-type:name="FL16-A" />
         </transforms:log>
         <transforms:log transforms:offset="100"  transforms:decades="5.2247198959" >
           <data-type:parameter data-type:name="FL17-H" />
         </transforms:log>
         <transforms:log transforms:offset="100"  transforms:decades="5.2247198959" >
           <data-type:parameter data-type:name="FL17-A" />
         </transforms:log>
         <transforms:log transforms:offset="100"  transforms:decades="5.2247198959" >
           <data-type:parameter data-type:name="FL18-H" />
         </transforms:log>
         <transforms:log transforms:offset="100"  transforms:decades="5.2247198959" >
           <data-type:parameter data-type:name="FL18-A" />
         </transforms:log>
         <transforms:log transforms:offset="100"  transforms:decades="5.2247198959" >
           <data-type:parameter data-type:name="FL19-H" />
         </transforms:log>
         <transforms:log transforms:offset="100"  transforms:decades="5.2247198959" >
           <data-type:parameter data-type:name="FL19-A" />
         </transforms:log>
         <transforms:linear transforms:minRange="0"  transforms:maxRange="10000"  gain="1" >
           <data-type:parameter data-type:name="FSC-Width" />
         </transforms:linear>
         <transforms:linear transforms:minRange="0"  transforms:maxRange="41"  gain="0.0000115603" >
           <data-type:parameter data-type:name="Time" />
         </transforms:linear>
       </Transformations>
       <Keywords>
         <Keyword name="SWVER"  value="CytExpert 2.3.0.84" />
         <Keyword name="DGAIN"  value="10" />
         <Keyword name="WCH"  value="FSC" />
         <Keyword name="TRLGC"  value="None" />
         <Keyword name="PCHTP"  value="AutoThreshold" />
         <Keyword name="PCHID"  value="FSC" />
         <Keyword name="CH21HAVAL"  value="6875000" />
         <Keyword name="CH21AATFL"  value="30000" />
         <Keyword name="CH21HATFL"  value="375" />
         <Keyword name="CH21FLNMS"  value="NUV675" />
         <Keyword name="CH21AS"  value="2" />
         <Keyword name="CH21HS"  value="8" />
         <Keyword name="CH21FL"  value="True" />
         <Keyword name="CH21THUS"  value="False" />
         <Keyword name="CH21DELTA"  value="24" />
         <Keyword name="CH21DELAY"  value="78.08" />
         <Keyword name="CH21USH"  value="True" />
         <Keyword name="CH21GAIN"  value="155" />
         <Keyword name="CH21TR"  value="64" />
         <Keyword name="CH21TH"  value="10000" />
         <Keyword name="CH21DA"  value="33" />
         <Keyword name="CH21AD"  value="17" />
         <Keyword name="CH21NM"  value="NUV675" />
         <Keyword name="CH21ID"  value="FL19" />
         <Keyword name="CH20HAVAL"  value="6875000" />
         <Keyword name="CH20AATFL"  value="30000" />
         <Keyword name="CH20HATFL"  value="375" />
         <Keyword name="CH20FLNMS"  value="NUV525" />
         <Keyword name="CH20AS"  value="2" />
         <Keyword name="CH20HS"  value="8" />
         <Keyword name="CH20FL"  value="True" />
         <Keyword name="CH20THUS"  value="False" />
         <Keyword name="CH20DELTA"  value="24" />
         <Keyword name="CH20DELAY"  value="78.08" />
         <Keyword name="CH20USH"  value="True" />
         <Keyword name="CH20GAIN"  value="127" />
         <Keyword name="CH20TR"  value="64" />
         <Keyword name="CH20TH"  value="10000" />
         <Keyword name="CH20DA"  value="32" />
         <Keyword name="CH20AD"  value="16" />
         <Keyword name="CH20NM"  value="NUV525" />
         <Keyword name="CH20ID"  value="FL18" />
         <Keyword name="CH19HAVAL"  value="6875000" />
         <Keyword name="CH19AATFL"  value="30000" />
         <Keyword name="CH19HATFL"  value="375" />
         <Keyword name="CH19FLNMS"  value="NUV450" />
         <Keyword name="CH19AS"  value="2" />
         <Keyword name="CH19HS"  value="8" />
         <Keyword name="CH19FL"  value="True" />
         <Keyword name="CH19THUS"  value="False" />
         <Keyword name="CH19DELTA"  value="24" />
         <Keyword name="CH19DELAY"  value="78.08" />
         <Keyword name="CH19USH"  value="True" />
         <Keyword name="CH19GAIN"  value="50" />
         <Keyword name="CH19TR"  value="64" />
         <Keyword name="CH19TH"  value="10000" />
         <Keyword name="CH19DA"  value="34" />
         <Keyword name="CH19AD"  value="18" />
         <Keyword name="CH19NM"  value="NUV450" />
         <Keyword name="CH19ID"  value="FL17" />
         <Keyword name="CH18HAVAL"  value="6875000" />
         <Keyword name="CH18AATFL"  value="30000" />
         <Keyword name="CH18HATFL"  value="375" />
         <Keyword name="CH18FLNMS"  value="V763" />
         <Keyword name="CH18AS"  value="2" />
         <Keyword name="CH18HS"  value="8" />
         <Keyword name="CH18FL"  value="True" />
         <Keyword name="CH18THUS"  value="False" />
         <Keyword name="CH18DELTA"  value="24" />
         <Keyword name="CH18DELAY"  value="-78.08" />
         <Keyword name="CH18USH"  value="True" />
         <Keyword name="CH18GAIN"  value="300" />
         <Keyword name="CH18TR"  value="64" />
         <Keyword name="CH18TH"  value="10000" />
         <Keyword name="CH18DA"  value="39" />
         <Keyword name="CH18AD"  value="23" />
         <Keyword name="CH18NM"  value="V763" />
         <Keyword name="CH18ID"  value="FL16" />
         <Keyword name="CH17HAVAL"  value="6875000" />
         <Keyword name="CH17AATFL"  value="30000" />
         <Keyword name="CH17HATFL"  value="375" />
         <Keyword name="CH17FLNMS"  value="V660" />
         <Keyword name="CH17AS"  value="2" />
         <Keyword name="CH17HS"  value="8" />
         <Keyword name="CH17FL"  value="True" />
         <Keyword name="CH17THUS"  value="False" />
         <Keyword name="CH17DELTA"  value="24" />
         <Keyword name="CH17DELAY"  value="-78.08" />
         <Keyword name="CH17USH"  value="True" />
         <Keyword name="CH17GAIN"  value="227" />
         <Keyword name="CH17TR"  value="64" />
         <Keyword name="CH17TH"  value="10000" />
         <Keyword name="CH17DA"  value="38" />
         <Keyword name="CH17AD"  value="22" />
         <Keyword name="CH17NM"  value="V660" />
         <Keyword name="CH17ID"  value="FL15" />
         <Keyword name="CH16HAVAL"  value="6875000" />
         <Keyword name="CH16AATFL"  value="30000" />
         <Keyword name="CH16HATFL"  value="375" />
         <Keyword name="CH16FLNMS"  value="V610" />
         <Keyword name="CH16AS"  value="2" />
         <Keyword name="CH16HS"  value="8" />
         <Keyword name="CH16FL"  value="True" />
         <Keyword name="CH16THUS"  value="False" />
         <Keyword name="CH16DELTA"  value="24" />
         <Keyword name="CH16DELAY"  value="-78.08" />
         <Keyword name="CH16USH"  value="True" />
         <Keyword name="CH16GAIN"  value="50" />
         <Keyword name="CH16TR"  value="64" />
         <Keyword name="CH16TH"  value="10000" />
         <Keyword name="CH16DA"  value="37" />
         <Keyword name="CH16AD"  value="21" />
         <Keyword name="CH16NM"  value="V610" />
         <Keyword name="CH16ID"  value="FL14" />
         <Keyword name="CH15HAVAL"  value="6875000" />
         <Keyword name="CH15AATFL"  value="30000" />
         <Keyword name="CH15HATFL"  value="375" />
         <Keyword name="CH15FLNMS"  value="V525-KrO" />
         <Keyword name="CH15AS"  value="2" />
         <Keyword name="CH15HS"  value="8" />
         <Keyword name="CH15FL"  value="True" />
         <Keyword name="CH15THUS"  value="False" />
         <Keyword name="CH15DELTA"  value="24" />
         <Keyword name="CH15DELAY"  value="-78.08" />
         <Keyword name="CH15USH"  value="True" />
         <Keyword name="CH15GAIN"  value="30" />
         <Keyword name="CH15TR"  value="64" />
         <Keyword name="CH15TH"  value="10000" />
         <Keyword name="CH15DA"  value="36" />
         <Keyword name="CH15AD"  value="20" />
         <Keyword name="CH15NM"  value="V525-KrO" />
         <Keyword name="CH15ID"  value="FL13" />
         <Keyword name="CH14HAVAL"  value="6875000" />
         <Keyword name="CH14AATFL"  value="30000" />
         <Keyword name="CH14HATFL"  value="375" />
         <Keyword name="CH14FLNMS"  value="V450-PB" />
         <Keyword name="CH14AS"  value="2" />
         <Keyword name="CH14HS"  value="8" />
         <Keyword name="CH14FL"  value="True" />
         <Keyword name="CH14THUS"  value="False" />
         <Keyword name="CH14DELTA"  value="24" />
         <Keyword name="CH14DELAY"  value="-78.08" />
         <Keyword name="CH14USH"  value="True" />
         <Keyword name="CH14GAIN"  value="10" />
         <Keyword name="CH14TR"  value="64" />
         <Keyword name="CH14TH"  value="10000" />
         <Keyword name="CH14DA"  value="35" />
         <Keyword name="CH14AD"  value="19" />
         <Keyword name="CH14NM"  value="V450-PB" />
         <Keyword name="CH14ID"  value="FL12" />
         <Keyword name="CH13HAVAL"  value="6875000" />
         <Keyword name="CH13AATFL"  value="30000" />
         <Keyword name="CH13HATFL"  value="375" />
         <Keyword name="CH13FLNMS"  value="R763-APCA750" />
         <Keyword name="CH13AS"  value="2" />
         <Keyword name="CH13HS"  value="8" />
         <Keyword name="CH13FL"  value="True" />
         <Keyword name="CH13THUS"  value="False" />
         <Keyword name="CH13DELTA"  value="24" />
         <Keyword name="CH13DELAY"  value="42.24" />
         <Keyword name="CH13USH"  value="True" />
         <Keyword name="CH13GAIN"  value="260" />
         <Keyword name="CH13TR"  value="64" />
         <Keyword name="CH13TH"  value="10000" />
         <Keyword name="CH13DA"  value="0" />
         <Keyword name="CH13AD"  value="0" />
         <Keyword name="CH13NM"  value="R763-APCA750" />
         <Keyword name="CH13ID"  value="FL11" />
         <Keyword name="CH12HAVAL"  value="6875000" />
         <Keyword name="CH12AATFL"  value="30000" />
         <Keyword name="CH12HATFL"  value="375" />
         <Keyword name="CH12FLNMS"  value="R712-APCA700" />
         <Keyword name="CH12AS"  value="2" />
         <Keyword name="CH12HS"  value="8" />
         <Keyword name="CH12FL"  value="True" />
         <Keyword name="CH12THUS"  value="False" />
         <Keyword name="CH12DELTA"  value="24" />
         <Keyword name="CH12DELAY"  value="42.24" />
         <Keyword name="CH12USH"  value="True" />
         <Keyword name="CH12GAIN"  value="180" />
         <Keyword name="CH12TR"  value="64" />
         <Keyword name="CH12TH"  value="10000" />
         <Keyword name="CH12DA"  value="2" />
         <Keyword name="CH12AD"  value="2" />
         <Keyword name="CH12NM"  value="R712-APCA700" />
         <Keyword name="CH12ID"  value="FL10" />
         <Keyword name="CH11HAVAL"  value="6875000" />
         <Keyword name="CH11AATFL"  value="30000" />
         <Keyword name="CH11HATFL"  value="375" />
         <Keyword name="CH11FLNMS"  value="R660-APC" />
         <Keyword name="CH11AS"  value="2" />
         <Keyword name="CH11HS"  value="8" />
         <Keyword name="CH11FL"  value="True" />
         <Keyword name="CH11THUS"  value="False" />
         <Keyword name="CH11DELTA"  value="24" />
         <Keyword name="CH11DELAY"  value="42.24" />
         <Keyword name="CH11USH"  value="True" />
         <Keyword name="CH11GAIN"  value="50" />
         <Keyword name="CH11TR"  value="64" />
         <Keyword name="CH11TH"  value="10000" />
         <Keyword name="CH11DA"  value="1" />
         <Keyword name="CH11AD"  value="1" />
         <Keyword name="CH11NM"  value="R660-APC" />
         <Keyword name="CH11ID"  value="FL9" />
         <Keyword name="CH10HAVAL"  value="6875000" />
         <Keyword name="CH10AATFL"  value="30000" />
         <Keyword name="CH10HATFL"  value="375" />
         <Keyword name="CH10FLNMS"  value="Y763-PC7" />
         <Keyword name="CH10AS"  value="2" />
         <Keyword name="CH10HS"  value="8" />
         <Keyword name="CH10FL"  value="True" />
         <Keyword name="CH10THUS"  value="False" />
         <Keyword name="CH10DELTA"  value="24" />
         <Keyword name="CH10DELAY"  value="-38.72" />
         <Keyword name="CH10USH"  value="True" />
         <Keyword name="CH10GAIN"  value="445" />
         <Keyword name="CH10TR"  value="64" />
         <Keyword name="CH10TH"  value="10000" />
         <Keyword name="CH10DA"  value="5" />
         <Keyword name="CH10AD"  value="5" />
         <Keyword name="CH10NM"  value="Y763-PC7" />
         <Keyword name="CH10ID"  value="FL8" />
         <Keyword name="CH9HAVAL"  value="6875000" />
         <Keyword name="CH9AATFL"  value="30000" />
         <Keyword name="CH9HATFL"  value="375" />
         <Keyword name="CH9FLNMS"  value="Y710-PC5.5" />
         <Keyword name="CH9AS"  value="2" />
         <Keyword name="CH9HS"  value="8" />
         <Keyword name="CH9FL"  value="True" />
         <Keyword name="CH9THUS"  value="False" />
         <Keyword name="CH9DELTA"  value="24" />
         <Keyword name="CH9DELAY"  value="-38.72" />
         <Keyword name="CH9USH"  value="True" />
         <Keyword name="CH9GAIN"  value="150" />
         <Keyword name="CH9TR"  value="64" />
         <Keyword name="CH9TH"  value="10000" />
         <Keyword name="CH9DA"  value="3" />
         <Keyword name="CH9AD"  value="3" />
         <Keyword name="CH9NM"  value="Y710-PC5.5" />
         <Keyword name="CH9ID"  value="FL7" />
         <Keyword name="CH8HAVAL"  value="6875000" />
         <Keyword name="CH8AATFL"  value="30000" />
         <Keyword name="CH8HATFL"  value="375" />
         <Keyword name="CH8FLNMS"  value="Y675-PC5" />
         <Keyword name="CH8AS"  value="2" />
         <Keyword name="CH8HS"  value="8" />
         <Keyword name="CH8FL"  value="True" />
         <Keyword name="CH8THUS"  value="False" />
         <Keyword name="CH8DELTA"  value="24" />
         <Keyword name="CH8DELAY"  value="-38.72" />
         <Keyword name="CH8USH"  value="True" />
         <Keyword name="CH8GAIN"  value="183" />
         <Keyword name="CH8TR"  value="64" />
         <Keyword name="CH8TH"  value="10000" />
         <Keyword name="CH8DA"  value="7" />
         <Keyword name="CH8AD"  value="7" />
         <Keyword name="CH8NM"  value="Y675-PC5" />
         <Keyword name="CH8ID"  value="FL6" />
         <Keyword name="CH7HAVAL"  value="6875000" />
         <Keyword name="CH7AATFL"  value="30000" />
         <Keyword name="CH7HATFL"  value="375" />
         <Keyword name="CH7FLNMS"  value="Y610-mCHERRY" />
         <Keyword name="CH7AS"  value="2" />
         <Keyword name="CH7HS"  value="8" />
         <Keyword name="CH7FL"  value="True" />
         <Keyword name="CH7THUS"  value="False" />
         <Keyword name="CH7DELTA"  value="24" />
         <Keyword name="CH7DELAY"  value="-38.72" />
         <Keyword name="CH7USH"  value="True" />
         <Keyword name="CH7GAIN"  value="7" />
         <Keyword name="CH7TR"  value="64" />
         <Keyword name="CH7TH"  value="10000" />
         <Keyword name="CH7DA"  value="4" />
         <Keyword name="CH7AD"  value="4" />
         <Keyword name="CH7NM"  value="Y610-mCHERRY" />
         <Keyword name="CH7ID"  value="FL5" />
         <Keyword name="CH6HAVAL"  value="6875000" />
         <Keyword name="CH6AATFL"  value="30000" />
         <Keyword name="CH6HATFL"  value="375" />
         <Keyword name="CH6FLNMS"  value="Y585-PE" />
         <Keyword name="CH6AS"  value="2" />
         <Keyword name="CH6HS"  value="8" />
         <Keyword name="CH6FL"  value="True" />
         <Keyword name="CH6THUS"  value="False" />
         <Keyword name="CH6DELTA"  value="24" />
         <Keyword name="CH6DELAY"  value="-38.72" />
         <Keyword name="CH6USH"  value="True" />
         <Keyword name="CH6GAIN"  value="150" />
         <Keyword name="CH6TR"  value="64" />
         <Keyword name="CH6TH"  value="10000" />
         <Keyword name="CH6DA"  value="6" />
         <Keyword name="CH6AD"  value="6" />
         <Keyword name="CH6NM"  value="Y585-PE" />
         <Keyword name="CH6ID"  value="FL4" />
         <Keyword name="CH5HAVAL"  value="6875000" />
         <Keyword name="CH5AATFL"  value="30000" />
         <Keyword name="CH5HATFL"  value="375" />
         <Keyword name="CH5FLNMS"  value="B690-PC5.5" />
         <Keyword name="CH5AS"  value="2" />
         <Keyword name="CH5HS"  value="8" />
         <Keyword name="CH5FL"  value="True" />
         <Keyword name="CH5THUS"  value="False" />
         <Keyword name="CH5DELTA"  value="24" />
         <Keyword name="CH5DELAY"  value="0" />
         <Keyword name="CH5USH"  value="True" />
         <Keyword name="CH5GAIN"  value="20" />
         <Keyword name="CH5TR"  value="64" />
         <Keyword name="CH5TH"  value="10000" />
         <Keyword name="CH5DA"  value="19" />
         <Keyword name="CH5AD"  value="11" />
         <Keyword name="CH5NM"  value="B690-PC5.5" />
         <Keyword name="CH5ID"  value="FL3" />
         <Keyword name="CH4HAVAL"  value="6875000" />
         <Keyword name="CH4AATFL"  value="30000" />
         <Keyword name="CH4HATFL"  value="375" />
         <Keyword name="CH4FLNMS"  value="B610-ECD" />
         <Keyword name="CH4AS"  value="2" />
         <Keyword name="CH4HS"  value="8" />
         <Keyword name="CH4FL"  value="True" />
         <Keyword name="CH4THUS"  value="False" />
         <Keyword name="CH4DELTA"  value="24" />
         <Keyword name="CH4DELAY"  value="0" />
         <Keyword name="CH4USH"  value="True" />
         <Keyword name="CH4GAIN"  value="20" />
         <Keyword name="CH4TR"  value="64" />
         <Keyword name="CH4TH"  value="10000" />
         <Keyword name="CH4DA"  value="18" />
         <Keyword name="CH4AD"  value="10" />
         <Keyword name="CH4NM"  value="B610-ECD" />
         <Keyword name="CH4ID"  value="FL2" />
         <Keyword name="CH3HAVAL"  value="6875000" />
         <Keyword name="CH3AATFL"  value="30000" />
         <Keyword name="CH3HATFL"  value="375" />
         <Keyword name="CH3FLNMS"  value="B525-FITC" />
         <Keyword name="CH3AS"  value="2" />
         <Keyword name="CH3HS"  value="8" />
         <Keyword name="CH3FL"  value="True" />
         <Keyword name="CH3THUS"  value="False" />
         <Keyword name="CH3DELTA"  value="24" />
         <Keyword name="CH3DELAY"  value="0" />
         <Keyword name="CH3USH"  value="True" />
         <Keyword name="CH3GAIN"  value="40" />
         <Keyword name="CH3TR"  value="64" />
         <Keyword name="CH3TH"  value="10000" />
         <Keyword name="CH3DA"  value="17" />
         <Keyword name="CH3AD"  value="9" />
         <Keyword name="CH3NM"  value="B525-FITC" />
         <Keyword name="CH3ID"  value="FL1" />
         <Keyword name="CH2HAVAL"  value="6875000" />
         <Keyword name="CH2AATFL"  value="30000" />
         <Keyword name="CH2HATFL"  value="375" />
         <Keyword name="CH2FLNMS"  value="SSC" />
         <Keyword name="CH2AS"  value="2" />
         <Keyword name="CH2HS"  value="8" />
         <Keyword name="CH2FL"  value="False" />
         <Keyword name="CH2THUS"  value="False" />
         <Keyword name="CH2DELTA"  value="24" />
         <Keyword name="CH2DELAY"  value="0" />
         <Keyword name="CH2USH"  value="True" />
         <Keyword name="CH2GAIN"  value="70" />
         <Keyword name="CH2TR"  value="64" />
         <Keyword name="CH2TH"  value="10000" />
         <Keyword name="CH2DA"  value="16" />
         <Keyword name="CH2AD"  value="8" />
         <Keyword name="CH2NM"  value="SSC" />
         <Keyword name="CH2ID"  value="SSC" />
         <Keyword name="CH1HAVAL"  value="5000000" />
         <Keyword name="CH1AATFL"  value="30000" />
         <Keyword name="CH1HATFL"  value="375" />
         <Keyword name="CH1AS"  value="2" />
         <Keyword name="CH1HS"  value="8" />
         <Keyword name="CH1FL"  value="False" />
         <Keyword name="CH1THUS"  value="False" />
         <Keyword name="CH1DELTA"  value="24" />
         <Keyword name="CH1DELAY"  value="0" />
         <Keyword name="CH1USH"  value="True" />
         <Keyword name="CH1GAIN"  value="50" />
         <Keyword name="CH1TR"  value="64" />
         <Keyword name="CH1TH"  value="10000" />
         <Keyword name="CH1DA"  value="22" />
         <Keyword name="CH1AD"  value="14" />
         <Keyword name="CH1NM"  value="FSC" />
         <Keyword name="CH1ID"  value="FSC" />
         <Keyword name="CHAR"  value="21" />
         <Keyword name="FLDSM"  value="10" />
         <Keyword name="$CYTSN"  value="BA47061" />
         <Keyword name="SN"  value="BA47061" />
         <Keyword name="COMPGAINA"  value="40202015071831504455018026010305022730050127155" />
         <Keyword name="COMPA"  value="1000000000000000000010000000000000000000100000000000000000001000000000000000000010000000000000000000100000000000000000001000000000000000000010000000000000000000100000000000000000001000000000000000000010000000000000000000100000000000000000001000000000000000000010000000000000000000100000000000000000001000000000000000000010000000000000000000100000000000000000001" />
         <Keyword name="COMPAFA"  value="0000000000000000000" />
         <Keyword name="COMPBGA"  value="0000000000000000000" />
         <Keyword name="COMPCHA"  value="B525-FITCB610-ECDB690-PC5.5Y585-PEY610-mCHERRYY675-PC5Y710-PC5.5Y763-PC7R660-APCR712-APCA700R763-APCA750V450-PBV525-KrOV610V660V763NUV450NUV525NUV675" />
         <Keyword name="COMPGAINH"  value="40202015071831504455018026010305022730050127155" />
         <Keyword name="COMPH"  value="1000000000000000000010000000000000000000100000000000000000001000000000000000000010000000000000000000100000000000000000001000000000000000000010000000000000000000100000000000000000001000000000000000000010000000000000000000100000000000000000001000000000000000000010000000000000000000100000000000000000001000000000000000000010000000000000000000100000000000000000001" />
         <Keyword name="COMPAFH"  value="0000000000000000000" />
         <Keyword name="COMPBGH"  value="0000000000000000000" />
         <Keyword name="COMPCHH"  value="B525-FITCB610-ECDB690-PC5.5Y585-PEY610-mCHERRYY675-PC5Y710-PC5.5Y763-PC7R660-APCR712-APCA700R763-APCA750V450-PBV525-KrOV610V660V763NUV450NUV525NUV675" />
         <Keyword name="AHCOMPSYNC"  value="False" />
         <Keyword name="USCOMP"  value="False" />
         <Keyword name="DURTIM"  value="40.812720" />
         <Keyword name="APNDHIS"  value="2021-04-30 17:27:55,30s,119.560ms" />
         <Keyword name="$OP"  value="hp" />
         <Keyword name="$VOL"  value="11822.05" />
         <Keyword name="RCD"  value="True" />
         <Keyword name="FLLW"  value="True" />
         <Keyword name="IMPTTB"  value="False" />
         <Keyword name="$ABRT"  value="1229" />
         <Keyword name="$LOST"  value="0" />
         <Keyword name="P44DISPLAY"  value="LIN" />
         <Keyword name="$P44G"  value="1.0" />
         <Keyword name="$P44E"  value="0,0" />
         <Keyword name="$P44B"  value="32" />
         <Keyword name="$P44R"  value="900000000" />
         <Keyword name="$P44S"  value="Time" />
         <Keyword name="$P44N"  value="Time" />
         <Keyword name="P43DISPLAY"  value="LIN" />
         <Keyword name="$P43G"  value="1.0" />
         <Keyword name="$P43E"  value="0,0" />
         <Keyword name="$P43B"  value="32" />
         <Keyword name="$P43R"  value="10000" />
         <Keyword name="$P43S"  value="FSC-Width" />
         <Keyword name="$P43N"  value="FSC-Width" />
         <Keyword name="P42DISPLAY"  value="LOG" />
         <Keyword name="$P42G"  value="1.0" />
         <Keyword name="$P42E"  value="0,0" />
         <Keyword name="$P42B"  value="32" />
         <Keyword name="$P42R"  value="16777216" />
         <Keyword name="$P42S"  value="NUV675-A" />
         <Keyword name="$P42N"  value="FL19-A" />
         <Keyword name="P41DISPLAY"  value="LOG" />
         <Keyword name="$P41G"  value="1.0" />
         <Keyword name="$P41E"  value="0,0" />
         <Keyword name="$P41B"  value="32" />
         <Keyword name="$P41R"  value="16777216" />
         <Keyword name="$P41S"  value="NUV675-H" />
         <Keyword name="$P41N"  value="FL19-H" />
         <Keyword name="P40DISPLAY"  value="LOG" />
         <Keyword name="$P40G"  value="1.0" />
         <Keyword name="$P40E"  value="0,0" />
         <Keyword name="$P40B"  value="32" />
         <Keyword name="$P40R"  value="16777216" />
         <Keyword name="$P40S"  value="NUV525-A" />
         <Keyword name="$P40N"  value="FL18-A" />
         <Keyword name="P39DISPLAY"  value="LOG" />
         <Keyword name="$P39G"  value="1.0" />
         <Keyword name="$P39E"  value="0,0" />
         <Keyword name="$P39B"  value="32" />
         <Keyword name="$P39R"  value="16777216" />
         <Keyword name="$P39S"  value="NUV525-H" />
         <Keyword name="$P39N"  value="FL18-H" />
         <Keyword name="P38DISPLAY"  value="LOG" />
         <Keyword name="$P38G"  value="1.0" />
         <Keyword name="$P38E"  value="0,0" />
         <Keyword name="$P38B"  value="32" />
         <Keyword name="$P38R"  value="16777216" />
         <Keyword name="$P38S"  value="NUV450-A" />
         <Keyword name="$P38N"  value="FL17-A" />
         <Keyword name="P37DISPLAY"  value="LOG" />
         <Keyword name="$P37G"  value="1.0" />
         <Keyword name="$P37E"  value="0,0" />
         <Keyword name="$P37B"  value="32" />
         <Keyword name="$P37R"  value="16777216" />
         <Keyword name="$P37S"  value="NUV450-H" />
         <Keyword name="$P37N"  value="FL17-H" />
         <Keyword name="P36DISPLAY"  value="LOG" />
         <Keyword name="$P36G"  value="1.0" />
         <Keyword name="$P36E"  value="0,0" />
         <Keyword name="$P36B"  value="32" />
         <Keyword name="$P36R"  value="16777216" />
         <Keyword name="$P36S"  value="V763-A" />
         <Keyword name="$P36N"  value="FL16-A" />
         <Keyword name="P35DISPLAY"  value="LOG" />
         <Keyword name="$P35G"  value="1.0" />
         <Keyword name="$P35E"  value="0,0" />
         <Keyword name="$P35B"  value="32" />
         <Keyword name="$P35R"  value="16777216" />
         <Keyword name="$P35S"  value="V763-H" />
         <Keyword name="$P35N"  value="FL16-H" />
         <Keyword name="P34DISPLAY"  value="LOG" />
         <Keyword name="$P34G"  value="1.0" />
         <Keyword name="$P34E"  value="0,0" />
         <Keyword name="$P34B"  value="32" />
         <Keyword name="$P34R"  value="16777216" />
         <Keyword name="$P34S"  value="V660-A" />
         <Keyword name="$P34N"  value="FL15-A" />
         <Keyword name="P33DISPLAY"  value="LOG" />
         <Keyword name="$P33G"  value="1.0" />
         <Keyword name="$P33E"  value="0,0" />
         <Keyword name="$P33B"  value="32" />
         <Keyword name="$P33R"  value="16777216" />
         <Keyword name="$P33S"  value="V660-H" />
         <Keyword name="$P33N"  value="FL15-H" />
         <Keyword name="P32DISPLAY"  value="LOG" />
         <Keyword name="$P32G"  value="1.0" />
         <Keyword name="$P32E"  value="0,0" />
         <Keyword name="$P32B"  value="32" />
         <Keyword name="$P32R"  value="16777216" />
         <Keyword name="$P32S"  value="V610-A" />
         <Keyword name="$P32N"  value="FL14-A" />
         <Keyword name="P31DISPLAY"  value="LOG" />
         <Keyword name="$P31G"  value="1.0" />
         <Keyword name="$P31E"  value="0,0" />
         <Keyword name="$P31B"  value="32" />
         <Keyword name="$P31R"  value="16777216" />
         <Keyword name="$P31S"  value="V610-H" />
         <Keyword name="$P31N"  value="FL14-H" />
         <Keyword name="P30DISPLAY"  value="LOG" />
         <Keyword name="$P30G"  value="1.0" />
         <Keyword name="$P30E"  value="0,0" />
         <Keyword name="$P30B"  value="32" />
         <Keyword name="$P30R"  value="16777216" />
         <Keyword name="$P30S"  value="V525-KrO-A" />
         <Keyword name="$P30N"  value="FL13-A" />
         <Keyword name="P29DISPLAY"  value="LOG" />
         <Keyword name="$P29G"  value="1.0" />
         <Keyword name="$P29E"  value="0,0" />
         <Keyword name="$P29B"  value="32" />
         <Keyword name="$P29R"  value="16777216" />
         <Keyword name="$P29S"  value="V525-KrO-H" />
         <Keyword name="$P29N"  value="FL13-H" />
         <Keyword name="P28DISPLAY"  value="LOG" />
         <Keyword name="$P28G"  value="1.0" />
         <Keyword name="$P28E"  value="0,0" />
         <Keyword name="$P28B"  value="32" />
         <Keyword name="$P28R"  value="16777216" />
         <Keyword name="$P28S"  value="V450-PB-A" />
         <Keyword name="$P28N"  value="FL12-A" />
         <Keyword name="P27DISPLAY"  value="LOG" />
         <Keyword name="$P27G"  value="1.0" />
         <Keyword name="$P27E"  value="0,0" />
         <Keyword name="$P27B"  value="32" />
         <Keyword name="$P27R"  value="16777216" />
         <Keyword name="$P27S"  value="V450-PB-H" />
         <Keyword name="$P27N"  value="FL12-H" />
         <Keyword name="P26DISPLAY"  value="LOG" />
         <Keyword name="$P26G"  value="1.0" />
         <Keyword name="$P26E"  value="0,0" />
         <Keyword name="$P26B"  value="32" />
         <Keyword name="$P26R"  value="16777216" />
         <Keyword name="$P26S"  value="R763-APCA750-A" />
         <Keyword name="$P26N"  value="FL11-A" />
         <Keyword name="P25DISPLAY"  value="LOG" />
         <Keyword name="$P25G"  value="1.0" />
         <Keyword name="$P25E"  value="0,0" />
         <Keyword name="$P25B"  value="32" />
         <Keyword name="$P25R"  value="16777216" />
         <Keyword name="$P25S"  value="R763-APCA750-H" />
         <Keyword name="$P25N"  value="FL11-H" />
         <Keyword name="P24DISPLAY"  value="LOG" />
         <Keyword name="$P24G"  value="1.0" />
         <Keyword name="$P24E"  value="0,0" />
         <Keyword name="$P24B"  value="32" />
         <Keyword name="$P24R"  value="16777216" />
         <Keyword name="$P24S"  value="R712-APCA700-A" />
         <Keyword name="$P24N"  value="FL10-A" />
         <Keyword name="P23DISPLAY"  value="LOG" />
         <Keyword name="$P23G"  value="1.0" />
         <Keyword name="$P23E"  value="0,0" />
         <Keyword name="$P23B"  value="32" />
         <Keyword name="$P23R"  value="16777216" />
         <Keyword name="$P23S"  value="R712-APCA700-H" />
         <Keyword name="$P23N"  value="FL10-H" />
         <Keyword name="P22DISPLAY"  value="LOG" />
         <Keyword name="$P22G"  value="1.0" />
         <Keyword name="$P22E"  value="0,0" />
         <Keyword name="$P22B"  value="32" />
         <Keyword name="$P22R"  value="16777216" />
         <Keyword name="$P22S"  value="R660-APC-A" />
         <Keyword name="$P22N"  value="FL9-A" />
         <Keyword name="P21DISPLAY"  value="LOG" />
         <Keyword name="$P21G"  value="1.0" />
         <Keyword name="$P21E"  value="0,0" />
         <Keyword name="$P21B"  value="32" />
         <Keyword name="$P21R"  value="16777216" />
         <Keyword name="$P21S"  value="R660-APC-H" />
         <Keyword name="$P21N"  value="FL9-H" />
         <Keyword name="P20DISPLAY"  value="LOG" />
         <Keyword name="$P20G"  value="1.0" />
         <Keyword name="$P20E"  value="0,0" />
         <Keyword name="$P20B"  value="32" />
         <Keyword name="$P20R"  value="16777216" />
         <Keyword name="$P20S"  value="Y763-PC7-A" />
         <Keyword name="$P20N"  value="FL8-A" />
         <Keyword name="P19DISPLAY"  value="LOG" />
         <Keyword name="$P19G"  value="1.0" />
         <Keyword name="$P19E"  value="0,0" />
         <Keyword name="$P19B"  value="32" />
         <Keyword name="$P19R"  value="16777216" />
         <Keyword name="$P19S"  value="Y763-PC7-H" />
         <Keyword name="$P19N"  value="FL8-H" />
         <Keyword name="P18DISPLAY"  value="LOG" />
         <Keyword name="$P18G"  value="1.0" />
         <Keyword name="$P18E"  value="0,0" />
         <Keyword name="$P18B"  value="32" />
         <Keyword name="$P18R"  value="16777216" />
         <Keyword name="$P18S"  value="Y710-PC5.5-A" />
         <Keyword name="$P18N"  value="FL7-A" />
         <Keyword name="P17DISPLAY"  value="LOG" />
         <Keyword name="$P17G"  value="1.0" />
         <Keyword name="$P17E"  value="0,0" />
         <Keyword name="$P17B"  value="32" />
         <Keyword name="$P17R"  value="16777216" />
         <Keyword name="$P17S"  value="Y710-PC5.5-H" />
         <Keyword name="$P17N"  value="FL7-H" />
         <Keyword name="P16DISPLAY"  value="LOG" />
         <Keyword name="$P16G"  value="1.0" />
         <Keyword name="$P16E"  value="0,0" />
         <Keyword name="$P16B"  value="32" />
         <Keyword name="$P16R"  value="16777216" />
         <Keyword name="$P16S"  value="Y675-PC5-A" />
         <Keyword name="$P16N"  value="FL6-A" />
         <Keyword name="P15DISPLAY"  value="LOG" />
         <Keyword name="$P15G"  value="1.0" />
         <Keyword name="$P15E"  value="0,0" />
         <Keyword name="$P15B"  value="32" />
         <Keyword name="$P15R"  value="16777216" />
         <Keyword name="$P15S"  value="Y675-PC5-H" />
         <Keyword name="$P15N"  value="FL6-H" />
         <Keyword name="P14DISPLAY"  value="LOG" />
         <Keyword name="$P14G"  value="1.0" />
         <Keyword name="$P14E"  value="0,0" />
         <Keyword name="$P14B"  value="32" />
         <Keyword name="$P14R"  value="16777216" />
         <Keyword name="$P14S"  value="Y610-mCHERRY-A" />
         <Keyword name="$P14N"  value="FL5-A" />
         <Keyword name="P13DISPLAY"  value="LOG" />
         <Keyword name="$P13G"  value="1.0" />
         <Keyword name="$P13E"  value="0,0" />
         <Keyword name="$P13B"  value="32" />
         <Keyword name="$P13R"  value="16777216" />
         <Keyword name="$P13S"  value="Y610-mCHERRY-H" />
         <Keyword name="$P13N"  value="FL5-H" />
         <Keyword name="P12DISPLAY"  value="LOG" />
         <Keyword name="$P12G"  value="1.0" />
         <Keyword name="$P12E"  value="0,0" />
         <Keyword name="$P12B"  value="32" />
         <Keyword name="$P12R"  value="16777216" />
         <Keyword name="$P12S"  value="Y585-PE-A" />
         <Keyword name="$P12N"  value="FL4-A" />
         <Keyword name="P11DISPLAY"  value="LOG" />
         <Keyword name="$P11G"  value="1.0" />
         <Keyword name="$P11E"  value="0,0" />
         <Keyword name="$P11B"  value="32" />
         <Keyword name="$P11R"  value="16777216" />
         <Keyword name="$P11S"  value="Y585-PE-H" />
         <Keyword name="$P11N"  value="FL4-H" />
         <Keyword name="P10DISPLAY"  value="LOG" />
         <Keyword name="$P10G"  value="1.0" />
         <Keyword name="$P10E"  value="0,0" />
         <Keyword name="$P10B"  value="32" />
         <Keyword name="$P10R"  value="16777216" />
         <Keyword name="$P10S"  value="B690-PC5.5-A" />
         <Keyword name="$P10N"  value="FL3-A" />
         <Keyword name="P9DISPLAY"  value="LOG" />
         <Keyword name="$P9G"  value="1.0" />
         <Keyword name="$P9E"  value="0,0" />
         <Keyword name="$P9B"  value="32" />
         <Keyword name="$P9R"  value="16777216" />
         <Keyword name="$P9S"  value="B690-PC5.5-H" />
         <Keyword name="$P9N"  value="FL3-H" />
         <Keyword name="P8DISPLAY"  value="LOG" />
         <Keyword name="$P8G"  value="1.0" />
         <Keyword name="$P8E"  value="0,0" />
         <Keyword name="$P8B"  value="32" />
         <Keyword name="$P8R"  value="16777216" />
         <Keyword name="$P8S"  value="B610-ECD-A" />
         <Keyword name="$P8N"  value="FL2-A" />
         <Keyword name="P7DISPLAY"  value="LOG" />
         <Keyword name="$P7G"  value="1.0" />
         <Keyword name="$P7E"  value="0,0" />
         <Keyword name="$P7B"  value="32" />
         <Keyword name="$P7R"  value="16777216" />
         <Keyword name="$P7S"  value="B610-ECD-H" />
         <Keyword name="$P7N"  value="FL2-H" />
         <Keyword name="P6DISPLAY"  value="LOG" />
         <Keyword name="$P6G"  value="1.0" />
         <Keyword name="$P6E"  value="0,0" />
         <Keyword name="$P6B"  value="32" />
         <Keyword name="$P6R"  value="16777216" />
         <Keyword name="$P6S"  value="B525-FITC-A" />
         <Keyword name="$P6N"  value="FL1-A" />
         <Keyword name="P5DISPLAY"  value="LOG" />
         <Keyword name="$P5G"  value="1.0" />
         <Keyword name="$P5E"  value="0,0" />
         <Keyword name="$P5B"  value="32" />
         <Keyword name="$P5R"  value="16777216" />
         <Keyword name="$P5S"  value="B525-FITC-H" />
         <Keyword name="$P5N"  value="FL1-H" />
         <Keyword name="P4DISPLAY"  value="LIN" />
         <Keyword name="$P4G"  value="1.0" />
         <Keyword name="$P4E"  value="0,0" />
         <Keyword name="$P4B"  value="32" />
         <Keyword name="$P4R"  value="16777216" />
         <Keyword name="$P4S"  value="SSC-A" />
         <Keyword name="$P4N"  value="SSC-A" />
         <Keyword name="P3DISPLAY"  value="LIN" />
         <Keyword name="$P3G"  value="1.0" />
         <Keyword name="$P3E"  value="0,0" />
         <Keyword name="$P3B"  value="32" />
         <Keyword name="$P3R"  value="16777216" />
         <Keyword name="$P3S"  value="SSC-H" />
         <Keyword name="$P3N"  value="SSC-H" />
         <Keyword name="P2DISPLAY"  value="LIN" />
         <Keyword name="$P2G"  value="1.0" />
         <Keyword name="$P2E"  value="0,0" />
         <Keyword name="$P2B"  value="32" />
         <Keyword name="$P2R"  value="16777216" />
         <Keyword name="$P2S"  value="FSC-A" />
         <Keyword name="$P2N"  value="FSC-A" />
         <Keyword name="P1DISPLAY"  value="LIN" />
         <Keyword name="$P1G"  value="1.0" />
         <Keyword name="$P1E"  value="0,0" />
         <Keyword name="$P1B"  value="32" />
         <Keyword name="$P1R"  value="16777216" />
         <Keyword name="$P1S"  value="FSC-H" />
         <Keyword name="$P1N"  value="FSC-H" />
         <Keyword name="$TIMESTEP"  value="0.00002" />
         <Keyword name="USRCVOL"  value="False" />
         <Keyword name="RCVOL"  value="10" />
         <Keyword name="$SPILLOVER"  value="38,FL1-H,FL2-H,FL3-H,FL4-H,FL5-H,FL6-H,FL7-H,FL8-H,FL9-H,FL10-H,FL11-H,FL12-H,FL13-H,FL14-H,FL15-H,FL16-H,FL17-H,FL18-H,FL19-H,FL1-A,FL2-A,FL3-A,FL4-A,FL5-A,FL6-A,FL7-A,FL8-A,FL9-A,FL10-A,FL11-A,FL12-A,FL13-A,FL14-A,FL15-A,FL16-A,FL17-A,FL18-A,FL19-A,1,0,0,0,0,0,0,0,0,0,0,0,0,0,0,0,0,0,0,0,0,0,0,0,0,0,0,0,0,0,0,0,0,0,0,0,0,0,0,1,0,0,0,0,0,0,0,0,0,0,0,0,0,0,0,0,0,0,0,0,0,0,0,0,0,0,0,0,0,0,0,0,0,0,0,0,0,0,1,0,0,0,0,0,0,0,0,0,0,0,0,0,0,0,0,0,0,0,0,0,0,0,0,0,0,0,0,0,0,0,0,0,0,0,0,0,0,1,0,0,0,0,0,0,0,0,0,0,0,0,0,0,0,0,0,0,0,0,0,0,0,0,0,0,0,0,0,0,0,0,0,0,0,0,0,0,1,0,0,0,0,0,0,0,0,0,0,0,0,0,0,0,0,0,0,0,0,0,0,0,0,0,0,0,0,0,0,0,0,0,0,0,0,0,0,1,0,0,0,0,0,0,0,0,0,0,0,0,0,0,0,0,0,0,0,0,0,0,0,0,0,0,0,0,0,0,0,0,0,0,0,0,0,0,1,0,0,0,0,0,0,0,0,0,0,0,0,0,0,0,0,0,0,0,0,0,0,0,0,0,0,0,0,0,0,0,0,0,0,0,0,0,0,1,0,0,0,0,0,0,0,0,0,0,0,0,0,0,0,0,0,0,0,0,0,0,0,0,0,0,0,0,0,0,0,0,0,0,0,0,0,0,1,0,0,0,0,0,0,0,0,0,0,0,0,0,0,0,0,0,0,0,0,0,0,0,0,0,0,0,0,0,0,0,0,0,0,0,0,0,0,1,0,0,0,0,0,0,0,0,0,0,0,0,0,0,0,0,0,0,0,0,0,0,0,0,0,0,0,0,0,0,0,0,0,0,0,0,0,0,1,0,0,0,0,0,0,0,0,0,0,0,0,0,0,0,0,0,0,0,0,0,0,0,0,0,0,0,0,0,0,0,0,0,0,0,0,0,0,1,0,0,0,0,0,0,0,0,0,0,0,0,0,0,0,0,0,0,0,0,0,0,0,0,0,0,0,0,0,0,0,0,0,0,0,0,0,0,1,0,0,0,0,0,0,0,0,0,0,0,0,0,0,0,0,0,0,0,0,0,0,0,0,0,0,0,0,0,0,0,0,0,0,0,0,0,0,1,0,0,0,0,0,0,0,0,0,0,0,0,0,0,0,0,0,0,0,0,0,0,0,0,0,0,0,0,0,0,0,0,0,0,0,0,0,0,1,0,0,0,0,0,0,0,0,0,0,0,0,0,0,0,0,0,0,0,0,0,0,0,0,0,0,0,0,0,0,0,0,0,0,0,0,0,0,1,0,0,0,0,0,0,0,0,0,0,0,0,0,0,0,0,0,0,0,0,0,0,0,0,0,0,0,0,0,0,0,0,0,0,0,0,0,0,1,0,0,0,0,0,0,0,0,0,0,0,0,0,0,0,0,0,0,0,0,0,0,0,0,0,0,0,0,0,0,0,0,0,0,0,0,0,0,1,0,0,0,0,0,0,0,0,0,0,0,0,0,0,0,0,0,0,0,0,0,0,0,0,0,0,0,0,0,0,0,0,0,0,0,0,0,0,1,0,0,0,0,0,0,0,0,0,0,0,0,0,0,0,0,0,0,0,0,0,0,0,0,0,0,0,0,0,0,0,0,0,0,0,0,0,0,1,0,0,0,0,0,0,0,0,0,0,0,0,0,0,0,0,0,0,0,0,0,0,0,0,0,0,0,0,0,0,0,0,0,0,0,0,0,0,1,0,0,0,0,0,0,0,0,0,0,0,0,0,0,0,0,0,0,0,0,0,0,0,0,0,0,0,0,0,0,0,0,0,0,0,0,0,0,1,0,0,0,0,0,0,0,0,0,0,0,0,0,0,0,0,0,0,0,0,0,0,0,0,0,0,0,0,0,0,0,0,0,0,0,0,0,0,1,0,0,0,0,0,0,0,0,0,0,0,0,0,0,0,0,0,0,0,0,0,0,0,0,0,0,0,0,0,0,0,0,0,0,0,0,0,0,1,0,0,0,0,0,0,0,0,0,0,0,0,0,0,0,0,0,0,0,0,0,0,0,0,0,0,0,0,0,0,0,0,0,0,0,0,0,0,1,0,0,0,0,0,0,0,0,0,0,0,0,0,0,0,0,0,0,0,0,0,0,0,0,0,0,0,0,0,0,0,0,0,0,0,0,0,0,1,0,0,0,0,0,0,0,0,0,0,0,0,0,0,0,0,0,0,0,0,0,0,0,0,0,0,0,0,0,0,0,0,0,0,0,0,0,0,1,0,0,0,0,0,0,0,0,0,0,0,0,0,0,0,0,0,0,0,0,0,0,0,0,0,0,0,0,0,0,0,0,0,0,0,0,0,0,1,0,0,0,0,0,0,0,0,0,0,0,0,0,0,0,0,0,0,0,0,0,0,0,0,0,0,0,0,0,0,0,0,0,0,0,0,0,0,1,0,0,0,0,0,0,0,0,0,0,0,0,0,0,0,0,0,0,0,0,0,0,0,0,0,0,0,0,0,0,0,0,0,0,0,0,0,0,1,0,0,0,0,0,0,0,0,0,0,0,0,0,0,0,0,0,0,0,0,0,0,0,0,0,0,0,0,0,0,0,0,0,0,0,0,0,0,1,0,0,0,0,0,0,0,0,0,0,0,0,0,0,0,0,0,0,0,0,0,0,0,0,0,0,0,0,0,0,0,0,0,0,0,0,0,0,1,0,0,0,0,0,0,0,0,0,0,0,0,0,0,0,0,0,0,0,0,0,0,0,0,0,0,0,0,0,0,0,0,0,0,0,0,0,0,1,0,0,0,0,0,0,0,0,0,0,0,0,0,0,0,0,0,0,0,0,0,0,0,0,0,0,0,0,0,0,0,0,0,0,0,0,0,0,1,0,0,0,0,0,0,0,0,0,0,0,0,0,0,0,0,0,0,0,0,0,0,0,0,0,0,0,0,0,0,0,0,0,0,0,0,0,0,1,0,0,0,0,0,0,0,0,0,0,0,0,0,0,0,0,0,0,0,0,0,0,0,0,0,0,0,0,0,0,0,0,0,0,0,0,0,0,1,0,0,0,0,0,0,0,0,0,0,0,0,0,0,0,0,0,0,0,0,0,0,0,0,0,0,0,0,0,0,0,0,0,0,0,0,0,0,1,0,0,0,0,0,0,0,0,0,0,0,0,0,0,0,0,0,0,0,0,0,0,0,0,0,0,0,0,0,0,0,0,0,0,0,0,0,0,1" />
         <Keyword name="USRCTIM"  value="True" />
         <Keyword name="RCTIM"  value="600" />
         <Keyword name="CGNM"  value="All Events " />
         <Keyword name="USRCTOT"  value="True" />
         <Keyword name="RCTOT"  value="20000" />
         <Keyword name="$CYT"  value="CytoFLEX LX" />
         <Keyword name="$DATE"  value="30-Apr-2021" />
         <Keyword name="$ETIM"  value="17:30:58" />
         <Keyword name="$BTIM"  value="17:30:17" />
         <Keyword name="$PAR"  value="44" />
         <Keyword name="TBNM"  value="97H_NC" />
         <Keyword name="TBID"  value="57627017-b396-4be6-956c-f32d4d929fe2" />
         <Keyword name="CYTEXPERTFIL"  value="True" />
         <Keyword name="$NEXTDATA"  value="0" />
         <Keyword name="$DATATYPE"  value="F" />
         <Keyword name="$BYTEORD"  value="4,3,2,1" />
         <Keyword name="$MODE"  value="L" />
         <Keyword name="$SYS"  value="Microsoft Windows NT 6.1.7601 Service Pack 1" />
         <Keyword name="$FIL"  value="97H_NC.fcs" />
         <Keyword name="FILVER"  value="1" />
         <Keyword name="$TOT"  value="0000000000030000" />
         <Keyword name="$ENDANALYSIS"  value="0" />
         <Keyword name="$BEGINANALYSIS"  value="0" />
         <Keyword name="$ENDDATA"  value="0000000005295951" />
         <Keyword name="$BEGINDATA"  value="0000000000015952" />
         <Keyword name="$ENDSTEXT"  value="0" />
         <Keyword name="$BEGINSTEXT"  value="0" />
         <Keyword name="FJ_FCS_VERSION"  value="3" />
       </Keywords>
       <SampleNode name="97H_NC.fcs"  annotation=""  owningGroup=""  expanded="1"  sortPriority="10"  count="30000"  sampleID="5" >
         <Graph smoothing="0"  backColor="#ffffff"  foreColor="#000000"  type="Pseudocolor"  fast="1" >
           <Axis dimension="x"  name="FSC-H"  label=""  auto="auto" />
           <Axis dimension="y"  name="SSC-H"  label=""  auto="auto" />
           <GraphSettings level="5%"  smoothingHighResolution="1"  contourHighResolution="1"  histogramSmoothingCount="0"  graphResolution="256"  showOutliers="0"  drawLargeDots="0"  dotsToDraw="8000"  tint="le.chartfill.tinted.40"  lineWeight="le.lineweight.normal"  lineStyle="le.linestyle.solid" />
           <GraphEnvironment showGrid="0"  showAxes="tnlTNL"  showGates="1"  showFreqOnPlots="1"  showGateNameOnPlots="1"  showMedians="0"  showUncomped="0"  addEventParam="0"  lastYAxisName="" >
             <TextTraits font="SansSerif"  size="11"  name="Labels"  style="plain"  color="#000000"  background="#00ffffff"  just="left" />
             <TextTraits font="SansSerif"  size="11"  name="LayoutGates"  style="plain"  color="#000000"  background="#00ffffff"  just="left" />
             <TextTraits font="SansSerif"  size="9"  name="Numbers"  style="plain"  color="#000000"  background="#00ffffff"  just="left" />
             <TextTraits font="SansSerif"  size="9"  name="Legend"  style="plain"  color="#000000"  background="#00ffffff"  just="left" />
           </GraphEnvironment>
         </Graph>
         <Subpopulations>
           <Population name="Lymphocytes"  annotation=""  owningGroup="All Samples"  expanded="1"  sortPriority="10"  count="27212" >
             <Graph smoothing="0"  backColor="#ffffff"  foreColor="#000000"  type="Pseudocolor"  fast="1" >
               <Axis dimension="x"  name="FL4-A"  label=""  auto="auto" />
               <Axis dimension="y"  name="FSC-Width"  label=""  auto="auto" />
               <GraphSettings level="5%"  smoothingHighResolution="1"  contourHighResolution="1"  histogramSmoothingCount="0"  graphResolution="256"  showOutliers="0"  drawLargeDots="0"  dotsToDraw="8000"  tint="le.chartfill.tinted.40"  lineWeight="le.lineweight.normal"  lineStyle="le.linestyle.solid" />
               <GraphEnvironment showGrid="0"  showAxes="tnlTNL"  showGates="1"  showFreqOnPlots="1"  showGateNameOnPlots="1"  showMedians="0"  showUncomped="0"  addEventParam="0"  lastYAxisName="" >
                 <TextTraits font="SansSerif"  size="11"  name="Labels"  style="plain"  color="#000000"  background="#00ffffff"  just="left" />
                 <TextTraits font="SansSerif"  size="11"  name="LayoutGates"  style="plain"  color="#000000"  background="#00ffffff"  just="left" />
                 <TextTraits font="SansSerif"  size="9"  name="Numbers"  style="plain"  color="#000000"  background="#00ffffff"  just="left" />
                 <TextTraits font="SansSerif"  size="9"  name="Legend"  style="plain"  color="#000000"  background="#00ffffff"  just="left" />
                 <WindowPosition x="-11"  y="-11"  width="990"  height="990"  displayed="0"  panelState="---" />
               </GraphEnvironment>
             </Graph>
             <Gate gating:id="ID1693974965" >
               <gating:EllipsoidGate eventsInside="1"  annoOffsetX="0"  annoOffsetY="0"  tint="#000000"  isTinted="0"  lineWeight="Normal"  userDefined="1"  gating:distance="155.15620939463912" >
                 <gating:dimension>
                   <data-type:fcs-dimension data-type:name="FSC-A" />
                 </gating:dimension>
                 <gating:dimension>
                   <data-type:fcs-dimension data-type:name="SSC-A" />
                 </gating:dimension>
                 <gating:foci>
                   <gating:vertex>
                     <gating:coordinate data-type:value="21.1764434754" />
                     <gating:coordinate data-type:value="24.3822941967" />
                   </gating:vertex>
                   <gating:vertex>
                     <gating:coordinate data-type:value="110.8235565246" />
                     <gating:coordinate data-type:value="218.6177058033" />
                   </gating:vertex>
                 </gating:foci>
                 <gating:edge>
                   <gating:vertex>
                     <gating:coordinate data-type:value="15" />
                     <gating:coordinate data-type:value="11" />
                   </gating:vertex>
                   <gating:vertex>
                     <gating:coordinate data-type:value="117" />
                     <gating:coordinate data-type:value="232" />
                   </gating:vertex>
                   <gating:vertex>
                     <gating:coordinate data-type:value="86" />
                     <gating:coordinate data-type:value="67" />
                   </gating:vertex>
                   <gating:vertex>
                     <gating:coordinate data-type:value="46" />
                     <gating:coordinate data-type:value="176" />
                   </gating:vertex>
                 </gating:edge>
               </gating:EllipsoidGate>
             </Gate>
             <Subpopulations>
               <Population name="Y585-PE-A, FSC-Width subset"  annotation=""  owningGroup="All Samples"  expanded="1"  sortPriority="10"  count="23415" >
                 <Graph smoothing="1"  backColor="#ffffff"  foreColor="#000000"  type="Histogram"  fast="1" >
                   <Axis dimension="x"  name="FL4-A"  label=""  auto="auto" />
                   <Axis dimension="y"  name=""  label=""  auto="auto" />
                   <GraphSettings level="5%"  smoothingHighResolution="1"  contourHighResolution="1"  histogramSmoothingCount="0"  graphResolution="256"  showOutliers="0"  drawLargeDots="0"  dotsToDraw="8000"  tint="le.chartfill.tinted.40"  lineWeight="le.lineweight.normal"  lineStyle="le.linestyle.solid" />
                   <GraphEnvironment showGrid="0"  showAxes="tnlTNL"  showGates="1"  showFreqOnPlots="1"  showGateNameOnPlots="1"  showMedians="0"  showUncomped="0"  addEventParam="0"  lastYAxisName="" >
                     <TextTraits font="SansSerif"  size="11"  name="Labels"  style="plain"  color="#000000"  background="#00ffffff"  just="left" />
                     <TextTraits font="SansSerif"  size="11"  name="LayoutGates"  style="plain"  color="#000000"  background="#00ffffff"  just="left" />
                     <TextTraits font="SansSerif"  size="9"  name="Numbers"  style="plain"  color="#000000"  background="#00ffffff"  just="left" />
                     <TextTraits font="SansSerif"  size="9"  name="Legend"  style="plain"  color="#000000"  background="#00ffffff"  just="left" />
                     <WindowPosition x="0"  y="-11"  width="990"  height="990"  displayed="0"  panelState="---" />
                   </GraphEnvironment>
                 </Graph>
                 <Gate gating:id="ID353975811"  gating:parent_id="ID1693974965" >
                   <gating:RectangleGate eventsInside="1"  annoOffsetX="0"  annoOffsetY="0"  tint="#000000"  isTinted="0"  lineWeight="Normal"  userDefined="1"  percentX="0"  percentY="0" >
                     <gating:dimension gating:min="2682018.783653846"  gating:max="9538051.764423076" >
                       <data-type:fcs-dimension data-type:name="FL4-A" />
                     </gating:dimension>
                     <gating:dimension gating:min="1684.053651266766"  gating:max="2876.3040238450076" >
                       <data-type:fcs-dimension data-type:name="FSC-Width" />
                     </gating:dimension>
                   </gating:RectangleGate>
                 </Gate>
                 <Subpopulations>
                   <Statistic name="Median"  annotation=""  owningGroup="All Samples"  expanded="1"  sortPriority="5"  id="FL4-A"  ancestor=""  correlate=""  value="4329545.974731445" />
                   <CellCycle name="Cell Cycle"  annotation=""  owningGroup="All Samples"  expanded="1"  sortPriority="10" >
                     <Graph smoothing="1"  backColor="#ffffff"  foreColor="#000000"  type="Histogram"  fast="1" >
                       <Axis dimension="x"  name="FL4-A"  label=""  auto="auto" />
                       <Axis dimension="y"  name=""  label=""  auto="auto" />
                       <GraphSettings level="5%"  smoothingHighResolution="1"  contourHighResolution="1"  histogramSmoothingCount="0"  graphResolution="256"  showOutliers="0"  drawLargeDots="0"  dotsToDraw="8000"  tint="le.chartfill.tinted.40"  lineWeight="le.lineweight.normal"  lineStyle="le.linestyle.solid" />
                       <GraphEnvironment showGrid="0"  showAxes="tnlTNL"  showGates="1"  showFreqOnPlots="1"  showGateNameOnPlots="1"  showMedians="0"  showUncomped="0"  addEventParam="0"  lastYAxisName="" >
                         <TextTraits font="SansSerif"  size="11"  name="Labels"  style="plain"  color="#000000"  background="#00ffffff"  just="left" />
                         <TextTraits font="SansSerif"  size="11"  name="LayoutGates"  style="plain"  color="#000000"  background="#00ffffff"  just="left" />
                         <TextTraits font="SansSerif"  size="9"  name="Numbers"  style="plain"  color="#000000"  background="#00ffffff"  just="left" />
                         <TextTraits font="SansSerif"  size="9"  name="Legend"  style="plain"  color="#000000"  background="#00ffffff"  just="left" />
                       </GraphEnvironment>
                     </Graph>
                     <profile model="Watson"  parameter="FL4-A"  autoGate="1"  gateG1="1"  gateG2="1"  gateS="1" >
                       <Constraints>
                         <Peak id="1" >
                           <Mean/>
                           <Cv/>
                         </Peak>
                         <Peak id="2" >
                           <Mean>
                             <Ratio peak="1"  coefficient="2" />
                           </Mean>
                           <Cv/>
                         </Peak>
                       </Constraints>
                       <display>
                         <sum enabled="1" />
                         <components enabled="1"  fill="1" />
                       </display>
                     </profile>
                     <CellCycleResult model="Watson" >
                       <Phases>
                         <Gaussian id="1"  mean="3.963964462e6"  amplitude="270.8418579"  stddev="4.136348724e5"  channelMean="242"  channelStddev="25" />
                         <Gaussian id="2"  mean="7.927995682e6"  amplitude="38.61925888"  stddev="6.332833767e5"  channelMean="484"  channelStddev="39" />
                         <SPhase id="Watson"  kg1="-1.3"  kg2="-0.7" />
                       </Phases>
                       <Statistics>
                         <Statistic name="RMSD"  value="  2.7719" />
                         <Statistic name="PercentG1"  value=" 51.7602" />
                         <Statistic name="PercentS"  value=" 36.4276" />
                         <Statistic name="PercentG2"  value=" 11.2997" />
                         <Statistic name="G1Mean"  value="3.963964462e6" />
                         <Statistic name="G2Mean"  value="7.927995682e6" />
                         <Statistic name="G1CV"  value=" 10.4351" />
                         <Statistic name="G2CV"  value="  7.9880" />
                         <Statistic name="percentSubG1"  value="  0.3599" />
                         <Statistic name="percentSuperG2"  value="  0.5450" />
                       </Statistics>
                     </CellCycleResult>
                     <Gates>
                       <Gate name="Watson-FL4-A-S"  population="S" />
                       <Gate name="Watson-FL4-A-G1"  population="G1" />
                       <Gate name="Watson-FL4-A-G2"  population="G2" />
                     </Gates>
                   </CellCycle>
                   <Population name="Watson-FL4-A-G1"  annotation=""  owningGroup="All Samples"  expanded="1"  sortPriority="10"  count="13938" >
                     <Graph smoothing="1"  backColor="#ffffff"  foreColor="#000000"  type="Histogram"  fast="1" >
                       <Axis dimension="x"  name="FL4-A"  label=""  auto="auto" />
                       <Axis dimension="y"  name=""  label=""  auto="auto" />
                       <GraphSettings level="5%"  smoothingHighResolution="1"  contourHighResolution="1"  histogramSmoothingCount="0"  graphResolution="256"  showOutliers="0"  drawLargeDots="0"  dotsToDraw="8000"  tint="le.chartfill.tinted.40"  lineWeight="le.lineweight.normal"  lineStyle="le.linestyle.solid" />
                       <GraphEnvironment showGrid="0"  showAxes="tnlTNL"  showGates="1"  showFreqOnPlots="1"  showGateNameOnPlots="1"  showMedians="0"  showUncomped="0"  addEventParam="0"  lastYAxisName="" >
                         <TextTraits font="SansSerif"  size="11"  name="Labels"  style="plain"  color="#000000"  background="#00ffffff"  just="left" />
                         <TextTraits font="SansSerif"  size="11"  name="LayoutGates"  style="plain"  color="#000000"  background="#00ffffff"  just="left" />
                         <TextTraits font="SansSerif"  size="9"  name="Numbers"  style="plain"  color="#000000"  background="#00ffffff"  just="left" />
                         <TextTraits font="SansSerif"  size="9"  name="Legend"  style="plain"  color="#000000"  background="#00ffffff"  just="left" />
                         <WindowPosition x="0"  y="0"  width="390"  height="520"  displayed="0"  panelState="---" />
                       </GraphEnvironment>
                     </Graph>
                     <Gate gating:id="ID2107782829"  gating:parent_id="ID353975811" >
                       <gating:RectangleGate eventsInside="1"  annoOffsetX="0"  annoOffsetY="-25"  tint="#0000ff"  isTinted="1"  lineWeight="Normal"  userDefined="1" >
                         <gating:dimension gating:min="3136677.150851676"  gating:max="4791251.773148324"  yRatio="0.5" >
                           <data-type:fcs-dimension data-type:name="FL4-A" />
                         </gating:dimension>
                       </gating:RectangleGate>
                     </Gate>
                   </Population>
                   <Population name="Watson-FL4-A-G2"  annotation=""  owningGroup="All Samples"  expanded="1"  sortPriority="10"  count="4936" >
                     <Graph smoothing="1"  backColor="#ffffff"  foreColor="#000000"  type="Histogram"  fast="1" >
                       <Axis dimension="x"  name="FL4-A"  label=""  auto="auto" />
                       <Axis dimension="y"  name=""  label=""  auto="auto" />
                       <GraphSettings level="5%"  smoothingHighResolution="1"  contourHighResolution="1"  histogramSmoothingCount="0"  graphResolution="256"  showOutliers="0"  drawLargeDots="0"  dotsToDraw="8000"  tint="le.chartfill.tinted.40"  lineWeight="le.lineweight.normal"  lineStyle="le.linestyle.solid" />
                       <GraphEnvironment showGrid="0"  showAxes="tnlTNL"  showGates="1"  showFreqOnPlots="1"  showGateNameOnPlots="1"  showMedians="0"  showUncomped="0"  addEventParam="0"  lastYAxisName="" >
                         <TextTraits font="SansSerif"  size="11"  name="Labels"  style="plain"  color="#000000"  background="#00ffffff"  just="left" />
                         <TextTraits font="SansSerif"  size="11"  name="LayoutGates"  style="plain"  color="#000000"  background="#00ffffff"  just="left" />
                         <TextTraits font="SansSerif"  size="9"  name="Numbers"  style="plain"  color="#000000"  background="#00ffffff"  just="left" />
                         <TextTraits font="SansSerif"  size="9"  name="Legend"  style="plain"  color="#000000"  background="#00ffffff"  just="left" />
                         <WindowPosition x="0"  y="0"  width="0"  height="0"  displayed="0"  panelState="" />
                       </GraphEnvironment>
                     </Graph>
                     <Gate gating:id="ID956022564"  gating:parent_id="ID353975811" >
                       <gating:RectangleGate eventsInside="1"  annoOffsetX="10"  annoOffsetY="-10"  tint="#00ff00"  isTinted="1"  lineWeight="Normal"  userDefined="1" >
                         <gating:dimension gating:min="6661419.09184368"  gating:max="9194572.27215632"  yRatio="0.6" >
                           <data-type:fcs-dimension data-type:name="FL4-A" />
                         </gating:dimension>
                       </gating:RectangleGate>
                     </Gate>
                   </Population>
                   <Population name="Watson-FL4-A-S"  annotation=""  owningGroup="All Samples"  expanded="1"  sortPriority="10"  count="4269" >
                     <Graph smoothing="1"  backColor="#ffffff"  foreColor="#000000"  type="Histogram"  fast="1" >
                       <Axis dimension="x"  name="FL4-A"  label=""  auto="auto" />
                       <Axis dimension="y"  name=""  label=""  auto="auto" />
                       <GraphSettings level="5%"  smoothingHighResolution="1"  contourHighResolution="1"  histogramSmoothingCount="0"  graphResolution="256"  showOutliers="0"  drawLargeDots="0"  dotsToDraw="8000"  tint="le.chartfill.tinted.40"  lineWeight="le.lineweight.normal"  lineStyle="le.linestyle.solid" />
                       <GraphEnvironment showGrid="0"  showAxes="tnlTNL"  showGates="1"  showFreqOnPlots="1"  showGateNameOnPlots="1"  showMedians="0"  showUncomped="0"  addEventParam="0"  lastYAxisName="" >
                         <TextTraits font="SansSerif"  size="11"  name="Labels"  style="plain"  color="#000000"  background="#00ffffff"  just="left" />
                         <TextTraits font="SansSerif"  size="11"  name="LayoutGates"  style="plain"  color="#000000"  background="#00ffffff"  just="left" />
                         <TextTraits font="SansSerif"  size="9"  name="Numbers"  style="plain"  color="#000000"  background="#00ffffff"  just="left" />
                         <TextTraits font="SansSerif"  size="9"  name="Legend"  style="plain"  color="#000000"  background="#00ffffff"  just="left" />
                         <WindowPosition x="0"  y="0"  width="0"  height="0"  displayed="0"  panelState="" />
                       </GraphEnvironment>
                     </Graph>
                     <Gate gating:id="ID294945550"  gating:parent_id="ID353975811" >
                       <gating:RectangleGate eventsInside="1"  annoOffsetX="0"  annoOffsetY="60"  tint="#b2b200"  isTinted="1"  lineWeight="Normal"  userDefined="1" >
                         <gating:dimension gating:min="4791251.773148324"  gating:max="6661419.09184368"  yRatio="0.55" >
                           <data-type:fcs-dimension data-type:name="FL4-A" />
                         </gating:dimension>
                       </gating:RectangleGate>
                     </Gate>
                   </Population>
                 </Subpopulations>
               </Population>
             </Subpopulations>
           </Population>
         </Subpopulations>
       </SampleNode>
     </Sample>
     <Sample>
       <DataSet uri="file:/C:/Users/mxd95/Desktop/97H_siASF1B.fcs"  sampleID="6" />
       <Transformations>
         <transforms:linear transforms:minRange="0"  transforms:maxRange="16777216"  gain="1" >
           <data-type:parameter data-type:name="FSC-H" />
         </transforms:linear>
         <transforms:linear transforms:minRange="0"  transforms:maxRange="2267114.7767133703"  gain="1" >
           <data-type:parameter data-type:name="FSC-A" />
         </transforms:linear>
         <transforms:linear transforms:minRange="0"  transforms:maxRange="16777216"  gain="1" >
           <data-type:parameter data-type:name="SSC-H" />
         </transforms:linear>
         <transforms:linear transforms:minRange="0"  transforms:maxRange="2743208.8798231785"  gain="1" >
           <data-type:parameter data-type:name="SSC-A" />
         </transforms:linear>
         <transforms:log transforms:offset="100"  transforms:decades="5.2247198959" >
           <data-type:parameter data-type:name="FL1-H" />
         </transforms:log>
         <transforms:log transforms:offset="100"  transforms:decades="5.2247198959" >
           <data-type:parameter data-type:name="FL1-A" />
         </transforms:log>
         <transforms:log transforms:offset="100"  transforms:decades="5.2247198959" >
           <data-type:parameter data-type:name="FL2-H" />
         </transforms:log>
         <transforms:log transforms:offset="100"  transforms:decades="5.2247198959" >
           <data-type:parameter data-type:name="FL2-A" />
         </transforms:log>
         <transforms:log transforms:offset="100"  transforms:decades="5.2247198959" >
           <data-type:parameter data-type:name="FL3-H" />
         </transforms:log>
         <transforms:log transforms:offset="100"  transforms:decades="5.2247198959" >
           <data-type:parameter data-type:name="FL3-A" />
         </transforms:log>
         <transforms:log transforms:offset="100"  transforms:decades="5.2247198959" >
           <data-type:parameter data-type:name="FL4-H" />
         </transforms:log>
         <transforms:linear transforms:minRange="100"  transforms:maxRange="16777216"  gain="1" >
           <data-type:parameter data-type:name="FL4-A" />
         </transforms:linear>
         <transforms:log transforms:offset="100"  transforms:decades="5.2247198959" >
           <data-type:parameter data-type:name="FL5-H" />
         </transforms:log>
         <transforms:log transforms:offset="100"  transforms:decades="5.2247198959" >
           <data-type:parameter data-type:name="FL5-A" />
         </transforms:log>
         <transforms:log transforms:offset="100"  transforms:decades="5.2247198959" >
           <data-type:parameter data-type:name="FL6-H" />
         </transforms:log>
         <transforms:log transforms:offset="100"  transforms:decades="5.2247198959" >
           <data-type:parameter data-type:name="FL6-A" />
         </transforms:log>
         <transforms:log transforms:offset="100"  transforms:decades="5.2247198959" >
           <data-type:parameter data-type:name="FL7-H" />
         </transforms:log>
         <transforms:log transforms:offset="100"  transforms:decades="5.2247198959" >
           <data-type:parameter data-type:name="FL7-A" />
         </transforms:log>
         <transforms:log transforms:offset="100"  transforms:decades="5.2247198959" >
           <data-type:parameter data-type:name="FL8-H" />
         </transforms:log>
         <transforms:log transforms:offset="100"  transforms:decades="5.2247198959" >
           <data-type:parameter data-type:name="FL8-A" />
         </transforms:log>
         <transforms:log transforms:offset="100"  transforms:decades="5.2247198959" >
           <data-type:parameter data-type:name="FL9-H" />
         </transforms:log>
         <transforms:log transforms:offset="100"  transforms:decades="5.2247198959" >
           <data-type:parameter data-type:name="FL9-A" />
         </transforms:log>
         <transforms:log transforms:offset="100"  transforms:decades="5.2247198959" >
           <data-type:parameter data-type:name="FL10-H" />
         </transforms:log>
         <transforms:log transforms:offset="100"  transforms:decades="5.2247198959" >
           <data-type:parameter data-type:name="FL10-A" />
         </transforms:log>
         <transforms:log transforms:offset="100"  transforms:decades="5.2247198959" >
           <data-type:parameter data-type:name="FL11-H" />
         </transforms:log>
         <transforms:log transforms:offset="100"  transforms:decades="5.2247198959" >
           <data-type:parameter data-type:name="FL11-A" />
         </transforms:log>
         <transforms:log transforms:offset="100"  transforms:decades="5.2247198959" >
           <data-type:parameter data-type:name="FL12-H" />
         </transforms:log>
         <transforms:log transforms:offset="100"  transforms:decades="5.2247198959" >
           <data-type:parameter data-type:name="FL12-A" />
         </transforms:log>
         <transforms:log transforms:offset="100"  transforms:decades="5.2247198959" >
           <data-type:parameter data-type:name="FL13-H" />
         </transforms:log>
         <transforms:log transforms:offset="100"  transforms:decades="5.2247198959" >
           <data-type:parameter data-type:name="FL13-A" />
         </transforms:log>
         <transforms:log transforms:offset="100"  transforms:decades="5.2247198959" >
           <data-type:parameter data-type:name="FL14-H" />
         </transforms:log>
         <transforms:log transforms:offset="100"  transforms:decades="5.2247198959" >
           <data-type:parameter data-type:name="FL14-A" />
         </transforms:log>
         <transforms:log transforms:offset="100"  transforms:decades="5.2247198959" >
           <data-type:parameter data-type:name="FL15-H" />
         </transforms:log>
         <transforms:log transforms:offset="100"  transforms:decades="5.2247198959" >
           <data-type:parameter data-type:name="FL15-A" />
         </transforms:log>
         <transforms:log transforms:offset="100"  transforms:decades="5.2247198959" >
           <data-type:parameter data-type:name="FL16-H" />
         </transforms:log>
         <transforms:log transforms:offset="100"  transforms:decades="5.2247198959" >
           <data-type:parameter data-type:name="FL16-A" />
         </transforms:log>
         <transforms:log transforms:offset="100"  transforms:decades="5.2247198959" >
           <data-type:parameter data-type:name="FL17-H" />
         </transforms:log>
         <transforms:log transforms:offset="100"  transforms:decades="5.2247198959" >
           <data-type:parameter data-type:name="FL17-A" />
         </transforms:log>
         <transforms:log transforms:offset="100"  transforms:decades="5.2247198959" >
           <data-type:parameter data-type:name="FL18-H" />
         </transforms:log>
         <transforms:log transforms:offset="100"  transforms:decades="5.2247198959" >
           <data-type:parameter data-type:name="FL18-A" />
         </transforms:log>
         <transforms:log transforms:offset="100"  transforms:decades="5.2247198959" >
           <data-type:parameter data-type:name="FL19-H" />
         </transforms:log>
         <transforms:log transforms:offset="100"  transforms:decades="5.2247198959" >
           <data-type:parameter data-type:name="FL19-A" />
         </transforms:log>
         <transforms:linear transforms:minRange="0"  transforms:maxRange="10000"  gain="1" >
           <data-type:parameter data-type:name="FSC-Width" />
         </transforms:linear>
         <transforms:linear transforms:minRange="0.5257483991"  transforms:maxRange="32"  gain="0.0000138833" >
           <data-type:parameter data-type:name="Time" />
         </transforms:linear>
       </Transformations>
       <Keywords>
         <Keyword name="SWVER"  value="CytExpert 2.3.0.84" />
         <Keyword name="DGAIN"  value="10" />
         <Keyword name="WCH"  value="FSC" />
         <Keyword name="TRLGC"  value="None" />
         <Keyword name="PCHTP"  value="AutoThreshold" />
         <Keyword name="PCHID"  value="FSC" />
         <Keyword name="CH21HAVAL"  value="6875000" />
         <Keyword name="CH21AATFL"  value="30000" />
         <Keyword name="CH21HATFL"  value="375" />
         <Keyword name="CH21FLNMS"  value="NUV675" />
         <Keyword name="CH21AS"  value="2" />
         <Keyword name="CH21HS"  value="8" />
         <Keyword name="CH21FL"  value="True" />
         <Keyword name="CH21THUS"  value="False" />
         <Keyword name="CH21DELTA"  value="24" />
         <Keyword name="CH21DELAY"  value="78.08" />
         <Keyword name="CH21USH"  value="True" />
         <Keyword name="CH21GAIN"  value="155" />
         <Keyword name="CH21TR"  value="64" />
         <Keyword name="CH21TH"  value="10000" />
         <Keyword name="CH21DA"  value="33" />
         <Keyword name="CH21AD"  value="17" />
         <Keyword name="CH21NM"  value="NUV675" />
         <Keyword name="CH21ID"  value="FL19" />
         <Keyword name="CH20HAVAL"  value="6875000" />
         <Keyword name="CH20AATFL"  value="30000" />
         <Keyword name="CH20HATFL"  value="375" />
         <Keyword name="CH20FLNMS"  value="NUV525" />
         <Keyword name="CH20AS"  value="2" />
         <Keyword name="CH20HS"  value="8" />
         <Keyword name="CH20FL"  value="True" />
         <Keyword name="CH20THUS"  value="False" />
         <Keyword name="CH20DELTA"  value="24" />
         <Keyword name="CH20DELAY"  value="78.08" />
         <Keyword name="CH20USH"  value="True" />
         <Keyword name="CH20GAIN"  value="127" />
         <Keyword name="CH20TR"  value="64" />
         <Keyword name="CH20TH"  value="10000" />
         <Keyword name="CH20DA"  value="32" />
         <Keyword name="CH20AD"  value="16" />
         <Keyword name="CH20NM"  value="NUV525" />
         <Keyword name="CH20ID"  value="FL18" />
         <Keyword name="CH19HAVAL"  value="6875000" />
         <Keyword name="CH19AATFL"  value="30000" />
         <Keyword name="CH19HATFL"  value="375" />
         <Keyword name="CH19FLNMS"  value="NUV450" />
         <Keyword name="CH19AS"  value="2" />
         <Keyword name="CH19HS"  value="8" />
         <Keyword name="CH19FL"  value="True" />
         <Keyword name="CH19THUS"  value="False" />
         <Keyword name="CH19DELTA"  value="24" />
         <Keyword name="CH19DELAY"  value="78.08" />
         <Keyword name="CH19USH"  value="True" />
         <Keyword name="CH19GAIN"  value="50" />
         <Keyword name="CH19TR"  value="64" />
         <Keyword name="CH19TH"  value="10000" />
         <Keyword name="CH19DA"  value="34" />
         <Keyword name="CH19AD"  value="18" />
         <Keyword name="CH19NM"  value="NUV450" />
         <Keyword name="CH19ID"  value="FL17" />
         <Keyword name="CH18HAVAL"  value="6875000" />
         <Keyword name="CH18AATFL"  value="30000" />
         <Keyword name="CH18HATFL"  value="375" />
         <Keyword name="CH18FLNMS"  value="V763" />
         <Keyword name="CH18AS"  value="2" />
         <Keyword name="CH18HS"  value="8" />
         <Keyword name="CH18FL"  value="True" />
         <Keyword name="CH18THUS"  value="False" />
         <Keyword name="CH18DELTA"  value="24" />
         <Keyword name="CH18DELAY"  value="-78.08" />
         <Keyword name="CH18USH"  value="True" />
         <Keyword name="CH18GAIN"  value="300" />
         <Keyword name="CH18TR"  value="64" />
         <Keyword name="CH18TH"  value="10000" />
         <Keyword name="CH18DA"  value="39" />
         <Keyword name="CH18AD"  value="23" />
         <Keyword name="CH18NM"  value="V763" />
         <Keyword name="CH18ID"  value="FL16" />
         <Keyword name="CH17HAVAL"  value="6875000" />
         <Keyword name="CH17AATFL"  value="30000" />
         <Keyword name="CH17HATFL"  value="375" />
         <Keyword name="CH17FLNMS"  value="V660" />
         <Keyword name="CH17AS"  value="2" />
         <Keyword name="CH17HS"  value="8" />
         <Keyword name="CH17FL"  value="True" />
         <Keyword name="CH17THUS"  value="False" />
         <Keyword name="CH17DELTA"  value="24" />
         <Keyword name="CH17DELAY"  value="-78.08" />
         <Keyword name="CH17USH"  value="True" />
         <Keyword name="CH17GAIN"  value="227" />
         <Keyword name="CH17TR"  value="64" />
         <Keyword name="CH17TH"  value="10000" />
         <Keyword name="CH17DA"  value="38" />
         <Keyword name="CH17AD"  value="22" />
         <Keyword name="CH17NM"  value="V660" />
         <Keyword name="CH17ID"  value="FL15" />
         <Keyword name="CH16HAVAL"  value="6875000" />
         <Keyword name="CH16AATFL"  value="30000" />
         <Keyword name="CH16HATFL"  value="375" />
         <Keyword name="CH16FLNMS"  value="V610" />
         <Keyword name="CH16AS"  value="2" />
         <Keyword name="CH16HS"  value="8" />
         <Keyword name="CH16FL"  value="True" />
         <Keyword name="CH16THUS"  value="False" />
         <Keyword name="CH16DELTA"  value="24" />
         <Keyword name="CH16DELAY"  value="-78.08" />
         <Keyword name="CH16USH"  value="True" />
         <Keyword name="CH16GAIN"  value="50" />
         <Keyword name="CH16TR"  value="64" />
         <Keyword name="CH16TH"  value="10000" />
         <Keyword name="CH16DA"  value="37" />
         <Keyword name="CH16AD"  value="21" />
         <Keyword name="CH16NM"  value="V610" />
         <Keyword name="CH16ID"  value="FL14" />
         <Keyword name="CH15HAVAL"  value="6875000" />
         <Keyword name="CH15AATFL"  value="30000" />
         <Keyword name="CH15HATFL"  value="375" />
         <Keyword name="CH15FLNMS"  value="V525-KrO" />
         <Keyword name="CH15AS"  value="2" />
         <Keyword name="CH15HS"  value="8" />
         <Keyword name="CH15FL"  value="True" />
         <Keyword name="CH15THUS"  value="False" />
         <Keyword name="CH15DELTA"  value="24" />
         <Keyword name="CH15DELAY"  value="-78.08" />
         <Keyword name="CH15USH"  value="True" />
         <Keyword name="CH15GAIN"  value="30" />
         <Keyword name="CH15TR"  value="64" />
         <Keyword name="CH15TH"  value="10000" />
         <Keyword name="CH15DA"  value="36" />
         <Keyword name="CH15AD"  value="20" />
         <Keyword name="CH15NM"  value="V525-KrO" />
         <Keyword name="CH15ID"  value="FL13" />
         <Keyword name="CH14HAVAL"  value="6875000" />
         <Keyword name="CH14AATFL"  value="30000" />
         <Keyword name="CH14HATFL"  value="375" />
         <Keyword name="CH14FLNMS"  value="V450-PB" />
         <Keyword name="CH14AS"  value="2" />
         <Keyword name="CH14HS"  value="8" />
         <Keyword name="CH14FL"  value="True" />
         <Keyword name="CH14THUS"  value="False" />
         <Keyword name="CH14DELTA"  value="24" />
         <Keyword name="CH14DELAY"  value="-78.08" />
         <Keyword name="CH14USH"  value="True" />
         <Keyword name="CH14GAIN"  value="10" />
         <Keyword name="CH14TR"  value="64" />
         <Keyword name="CH14TH"  value="10000" />
         <Keyword name="CH14DA"  value="35" />
         <Keyword name="CH14AD"  value="19" />
         <Keyword name="CH14NM"  value="V450-PB" />
         <Keyword name="CH14ID"  value="FL12" />
         <Keyword name="CH13HAVAL"  value="6875000" />
         <Keyword name="CH13AATFL"  value="30000" />
         <Keyword name="CH13HATFL"  value="375" />
         <Keyword name="CH13FLNMS"  value="R763-APCA750" />
         <Keyword name="CH13AS"  value="2" />
         <Keyword name="CH13HS"  value="8" />
         <Keyword name="CH13FL"  value="True" />
         <Keyword name="CH13THUS"  value="False" />
         <Keyword name="CH13DELTA"  value="24" />
         <Keyword name="CH13DELAY"  value="42.24" />
         <Keyword name="CH13USH"  value="True" />
         <Keyword name="CH13GAIN"  value="260" />
         <Keyword name="CH13TR"  value="64" />
         <Keyword name="CH13TH"  value="10000" />
         <Keyword name="CH13DA"  value="0" />
         <Keyword name="CH13AD"  value="0" />
         <Keyword name="CH13NM"  value="R763-APCA750" />
         <Keyword name="CH13ID"  value="FL11" />
         <Keyword name="CH12HAVAL"  value="6875000" />
         <Keyword name="CH12AATFL"  value="30000" />
         <Keyword name="CH12HATFL"  value="375" />
         <Keyword name="CH12FLNMS"  value="R712-APCA700" />
         <Keyword name="CH12AS"  value="2" />
         <Keyword name="CH12HS"  value="8" />
         <Keyword name="CH12FL"  value="True" />
         <Keyword name="CH12THUS"  value="False" />
         <Keyword name="CH12DELTA"  value="24" />
         <Keyword name="CH12DELAY"  value="42.24" />
         <Keyword name="CH12USH"  value="True" />
         <Keyword name="CH12GAIN"  value="180" />
         <Keyword name="CH12TR"  value="64" />
         <Keyword name="CH12TH"  value="10000" />
         <Keyword name="CH12DA"  value="2" />
         <Keyword name="CH12AD"  value="2" />
         <Keyword name="CH12NM"  value="R712-APCA700" />
         <Keyword name="CH12ID"  value="FL10" />
         <Keyword name="CH11HAVAL"  value="6875000" />
         <Keyword name="CH11AATFL"  value="30000" />
         <Keyword name="CH11HATFL"  value="375" />
         <Keyword name="CH11FLNMS"  value="R660-APC" />
         <Keyword name="CH11AS"  value="2" />
         <Keyword name="CH11HS"  value="8" />
         <Keyword name="CH11FL"  value="True" />
         <Keyword name="CH11THUS"  value="False" />
         <Keyword name="CH11DELTA"  value="24" />
         <Keyword name="CH11DELAY"  value="42.24" />
         <Keyword name="CH11USH"  value="True" />
         <Keyword name="CH11GAIN"  value="50" />
         <Keyword name="CH11TR"  value="64" />
         <Keyword name="CH11TH"  value="10000" />
         <Keyword name="CH11DA"  value="1" />
         <Keyword name="CH11AD"  value="1" />
         <Keyword name="CH11NM"  value="R660-APC" />
         <Keyword name="CH11ID"  value="FL9" />
         <Keyword name="CH10HAVAL"  value="6875000" />
         <Keyword name="CH10AATFL"  value="30000" />
         <Keyword name="CH10HATFL"  value="375" />
         <Keyword name="CH10FLNMS"  value="Y763-PC7" />
         <Keyword name="CH10AS"  value="2" />
         <Keyword name="CH10HS"  value="8" />
         <Keyword name="CH10FL"  value="True" />
         <Keyword name="CH10THUS"  value="False" />
         <Keyword name="CH10DELTA"  value="24" />
         <Keyword name="CH10DELAY"  value="-38.72" />
         <Keyword name="CH10USH"  value="True" />
         <Keyword name="CH10GAIN"  value="445" />
         <Keyword name="CH10TR"  value="64" />
         <Keyword name="CH10TH"  value="10000" />
         <Keyword name="CH10DA"  value="5" />
         <Keyword name="CH10AD"  value="5" />
         <Keyword name="CH10NM"  value="Y763-PC7" />
         <Keyword name="CH10ID"  value="FL8" />
         <Keyword name="CH9HAVAL"  value="6875000" />
         <Keyword name="CH9AATFL"  value="30000" />
         <Keyword name="CH9HATFL"  value="375" />
         <Keyword name="CH9FLNMS"  value="Y710-PC5.5" />
         <Keyword name="CH9AS"  value="2" />
         <Keyword name="CH9HS"  value="8" />
         <Keyword name="CH9FL"  value="True" />
         <Keyword name="CH9THUS"  value="False" />
         <Keyword name="CH9DELTA"  value="24" />
         <Keyword name="CH9DELAY"  value="-38.72" />
         <Keyword name="CH9USH"  value="True" />
         <Keyword name="CH9GAIN"  value="150" />
         <Keyword name="CH9TR"  value="64" />
         <Keyword name="CH9TH"  value="10000" />
         <Keyword name="CH9DA"  value="3" />
         <Keyword name="CH9AD"  value="3" />
         <Keyword name="CH9NM"  value="Y710-PC5.5" />
         <Keyword name="CH9ID"  value="FL7" />
         <Keyword name="CH8HAVAL"  value="6875000" />
         <Keyword name="CH8AATFL"  value="30000" />
         <Keyword name="CH8HATFL"  value="375" />
         <Keyword name="CH8FLNMS"  value="Y675-PC5" />
         <Keyword name="CH8AS"  value="2" />
         <Keyword name="CH8HS"  value="8" />
         <Keyword name="CH8FL"  value="True" />
         <Keyword name="CH8THUS"  value="False" />
         <Keyword name="CH8DELTA"  value="24" />
         <Keyword name="CH8DELAY"  value="-38.72" />
         <Keyword name="CH8USH"  value="True" />
         <Keyword name="CH8GAIN"  value="183" />
         <Keyword name="CH8TR"  value="64" />
         <Keyword name="CH8TH"  value="10000" />
         <Keyword name="CH8DA"  value="7" />
         <Keyword name="CH8AD"  value="7" />
         <Keyword name="CH8NM"  value="Y675-PC5" />
         <Keyword name="CH8ID"  value="FL6" />
         <Keyword name="CH7HAVAL"  value="6875000" />
         <Keyword name="CH7AATFL"  value="30000" />
         <Keyword name="CH7HATFL"  value="375" />
         <Keyword name="CH7FLNMS"  value="Y610-mCHERRY" />
         <Keyword name="CH7AS"  value="2" />
         <Keyword name="CH7HS"  value="8" />
         <Keyword name="CH7FL"  value="True" />
         <Keyword name="CH7THUS"  value="False" />
         <Keyword name="CH7DELTA"  value="24" />
         <Keyword name="CH7DELAY"  value="-38.72" />
         <Keyword name="CH7USH"  value="True" />
         <Keyword name="CH7GAIN"  value="7" />
         <Keyword name="CH7TR"  value="64" />
         <Keyword name="CH7TH"  value="10000" />
         <Keyword name="CH7DA"  value="4" />
         <Keyword name="CH7AD"  value="4" />
         <Keyword name="CH7NM"  value="Y610-mCHERRY" />
         <Keyword name="CH7ID"  value="FL5" />
         <Keyword name="CH6HAVAL"  value="6875000" />
         <Keyword name="CH6AATFL"  value="30000" />
         <Keyword name="CH6HATFL"  value="375" />
         <Keyword name="CH6FLNMS"  value="Y585-PE" />
         <Keyword name="CH6AS"  value="2" />
         <Keyword name="CH6HS"  value="8" />
         <Keyword name="CH6FL"  value="True" />
         <Keyword name="CH6THUS"  value="False" />
         <Keyword name="CH6DELTA"  value="24" />
         <Keyword name="CH6DELAY"  value="-38.72" />
         <Keyword name="CH6USH"  value="True" />
         <Keyword name="CH6GAIN"  value="150" />
         <Keyword name="CH6TR"  value="64" />
         <Keyword name="CH6TH"  value="10000" />
         <Keyword name="CH6DA"  value="6" />
         <Keyword name="CH6AD"  value="6" />
         <Keyword name="CH6NM"  value="Y585-PE" />
         <Keyword name="CH6ID"  value="FL4" />
         <Keyword name="CH5HAVAL"  value="6875000" />
         <Keyword name="CH5AATFL"  value="30000" />
         <Keyword name="CH5HATFL"  value="375" />
         <Keyword name="CH5FLNMS"  value="B690-PC5.5" />
         <Keyword name="CH5AS"  value="2" />
         <Keyword name="CH5HS"  value="8" />
         <Keyword name="CH5FL"  value="True" />
         <Keyword name="CH5THUS"  value="False" />
         <Keyword name="CH5DELTA"  value="24" />
         <Keyword name="CH5DELAY"  value="0" />
         <Keyword name="CH5USH"  value="True" />
         <Keyword name="CH5GAIN"  value="20" />
         <Keyword name="CH5TR"  value="64" />
         <Keyword name="CH5TH"  value="10000" />
         <Keyword name="CH5DA"  value="19" />
         <Keyword name="CH5AD"  value="11" />
         <Keyword name="CH5NM"  value="B690-PC5.5" />
         <Keyword name="CH5ID"  value="FL3" />
         <Keyword name="CH4HAVAL"  value="6875000" />
         <Keyword name="CH4AATFL"  value="30000" />
         <Keyword name="CH4HATFL"  value="375" />
         <Keyword name="CH4FLNMS"  value="B610-ECD" />
         <Keyword name="CH4AS"  value="2" />
         <Keyword name="CH4HS"  value="8" />
         <Keyword name="CH4FL"  value="True" />
         <Keyword name="CH4THUS"  value="False" />
         <Keyword name="CH4DELTA"  value="24" />
         <Keyword name="CH4DELAY"  value="0" />
         <Keyword name="CH4USH"  value="True" />
         <Keyword name="CH4GAIN"  value="20" />
         <Keyword name="CH4TR"  value="64" />
         <Keyword name="CH4TH"  value="10000" />
         <Keyword name="CH4DA"  value="18" />
         <Keyword name="CH4AD"  value="10" />
         <Keyword name="CH4NM"  value="B610-ECD" />
         <Keyword name="CH4ID"  value="FL2" />
         <Keyword name="CH3HAVAL"  value="6875000" />
         <Keyword name="CH3AATFL"  value="30000" />
         <Keyword name="CH3HATFL"  value="375" />
         <Keyword name="CH3FLNMS"  value="B525-FITC" />
         <Keyword name="CH3AS"  value="2" />
         <Keyword name="CH3HS"  value="8" />
         <Keyword name="CH3FL"  value="True" />
         <Keyword name="CH3THUS"  value="False" />
         <Keyword name="CH3DELTA"  value="24" />
         <Keyword name="CH3DELAY"  value="0" />
         <Keyword name="CH3USH"  value="True" />
         <Keyword name="CH3GAIN"  value="40" />
         <Keyword name="CH3TR"  value="64" />
         <Keyword name="CH3TH"  value="10000" />
         <Keyword name="CH3DA"  value="17" />
         <Keyword name="CH3AD"  value="9" />
         <Keyword name="CH3NM"  value="B525-FITC" />
         <Keyword name="CH3ID"  value="FL1" />
         <Keyword name="CH2HAVAL"  value="6875000" />
         <Keyword name="CH2AATFL"  value="30000" />
         <Keyword name="CH2HATFL"  value="375" />
         <Keyword name="CH2FLNMS"  value="SSC" />
         <Keyword name="CH2AS"  value="2" />
         <Keyword name="CH2HS"  value="8" />
         <Keyword name="CH2FL"  value="False" />
         <Keyword name="CH2THUS"  value="False" />
         <Keyword name="CH2DELTA"  value="24" />
         <Keyword name="CH2DELAY"  value="0" />
         <Keyword name="CH2USH"  value="True" />
         <Keyword name="CH2GAIN"  value="70" />
         <Keyword name="CH2TR"  value="64" />
         <Keyword name="CH2TH"  value="10000" />
         <Keyword name="CH2DA"  value="16" />
         <Keyword name="CH2AD"  value="8" />
         <Keyword name="CH2NM"  value="SSC" />
         <Keyword name="CH2ID"  value="SSC" />
         <Keyword name="CH1HAVAL"  value="5000000" />
         <Keyword name="CH1AATFL"  value="30000" />
         <Keyword name="CH1HATFL"  value="375" />
         <Keyword name="CH1AS"  value="2" />
         <Keyword name="CH1HS"  value="8" />
         <Keyword name="CH1FL"  value="False" />
         <Keyword name="CH1THUS"  value="False" />
         <Keyword name="CH1DELTA"  value="24" />
         <Keyword name="CH1DELAY"  value="0" />
         <Keyword name="CH1USH"  value="True" />
         <Keyword name="CH1GAIN"  value="50" />
         <Keyword name="CH1TR"  value="64" />
         <Keyword name="CH1TH"  value="10000" />
         <Keyword name="CH1DA"  value="22" />
         <Keyword name="CH1AD"  value="14" />
         <Keyword name="CH1NM"  value="FSC" />
         <Keyword name="CH1ID"  value="FSC" />
         <Keyword name="CHAR"  value="21" />
         <Keyword name="FLDSM"  value="10" />
         <Keyword name="$CYTSN"  value="BA47061" />
         <Keyword name="SN"  value="BA47061" />
         <Keyword name="COMPGAINA"  value="40202015071831504455018026010305022730050127155" />
         <Keyword name="COMPA"  value="1000000000000000000010000000000000000000100000000000000000001000000000000000000010000000000000000000100000000000000000001000000000000000000010000000000000000000100000000000000000001000000000000000000010000000000000000000100000000000000000001000000000000000000010000000000000000000100000000000000000001000000000000000000010000000000000000000100000000000000000001" />
         <Keyword name="COMPAFA"  value="0000000000000000000" />
         <Keyword name="COMPBGA"  value="0000000000000000000" />
         <Keyword name="COMPCHA"  value="B525-FITCB610-ECDB690-PC5.5Y585-PEY610-mCHERRYY675-PC5Y710-PC5.5Y763-PC7R660-APCR712-APCA700R763-APCA750V450-PBV525-KrOV610V660V763NUV450NUV525NUV675" />
         <Keyword name="COMPGAINH"  value="40202015071831504455018026010305022730050127155" />
         <Keyword name="COMPH"  value="1000000000000000000010000000000000000000100000000000000000001000000000000000000010000000000000000000100000000000000000001000000000000000000010000000000000000000100000000000000000001000000000000000000010000000000000000000100000000000000000001000000000000000000010000000000000000000100000000000000000001000000000000000000010000000000000000000100000000000000000001" />
         <Keyword name="COMPAFH"  value="0000000000000000000" />
         <Keyword name="COMPBGH"  value="0000000000000000000" />
         <Keyword name="COMPCHH"  value="B525-FITCB610-ECDB690-PC5.5Y585-PEY610-mCHERRYY675-PC5Y710-PC5.5Y763-PC7R660-APCR712-APCA700R763-APCA750V450-PBV525-KrOV610V660V763NUV450NUV525NUV675" />
         <Keyword name="AHCOMPSYNC"  value="False" />
         <Keyword name="USCOMP"  value="False" />
         <Keyword name="DURTIM"  value="32.345640" />
         <Keyword name="APNDHIS"  value="2021-04-30 17:29:20,14s,510.120ms" />
         <Keyword name="$OP"  value="hp" />
         <Keyword name="$VOL"  value="7809.293" />
         <Keyword name="RCD"  value="True" />
         <Keyword name="FLLW"  value="True" />
         <Keyword name="IMPTTB"  value="False" />
         <Keyword name="$ABRT"  value="1484" />
         <Keyword name="$LOST"  value="0" />
         <Keyword name="P44DISPLAY"  value="LIN" />
         <Keyword name="$P44G"  value="1.0" />
         <Keyword name="$P44E"  value="0,0" />
         <Keyword name="$P44B"  value="32" />
         <Keyword name="$P44R"  value="900000000" />
         <Keyword name="$P44S"  value="Time" />
         <Keyword name="$P44N"  value="Time" />
         <Keyword name="P43DISPLAY"  value="LIN" />
         <Keyword name="$P43G"  value="1.0" />
         <Keyword name="$P43E"  value="0,0" />
         <Keyword name="$P43B"  value="32" />
         <Keyword name="$P43R"  value="10000" />
         <Keyword name="$P43S"  value="FSC-Width" />
         <Keyword name="$P43N"  value="FSC-Width" />
         <Keyword name="P42DISPLAY"  value="LOG" />
         <Keyword name="$P42G"  value="1.0" />
         <Keyword name="$P42E"  value="0,0" />
         <Keyword name="$P42B"  value="32" />
         <Keyword name="$P42R"  value="16777216" />
         <Keyword name="$P42S"  value="NUV675-A" />
         <Keyword name="$P42N"  value="FL19-A" />
         <Keyword name="P41DISPLAY"  value="LOG" />
         <Keyword name="$P41G"  value="1.0" />
         <Keyword name="$P41E"  value="0,0" />
         <Keyword name="$P41B"  value="32" />
         <Keyword name="$P41R"  value="16777216" />
         <Keyword name="$P41S"  value="NUV675-H" />
         <Keyword name="$P41N"  value="FL19-H" />
         <Keyword name="P40DISPLAY"  value="LOG" />
         <Keyword name="$P40G"  value="1.0" />
         <Keyword name="$P40E"  value="0,0" />
         <Keyword name="$P40B"  value="32" />
         <Keyword name="$P40R"  value="16777216" />
         <Keyword name="$P40S"  value="NUV525-A" />
         <Keyword name="$P40N"  value="FL18-A" />
         <Keyword name="P39DISPLAY"  value="LOG" />
         <Keyword name="$P39G"  value="1.0" />
         <Keyword name="$P39E"  value="0,0" />
         <Keyword name="$P39B"  value="32" />
         <Keyword name="$P39R"  value="16777216" />
         <Keyword name="$P39S"  value="NUV525-H" />
         <Keyword name="$P39N"  value="FL18-H" />
         <Keyword name="P38DISPLAY"  value="LOG" />
         <Keyword name="$P38G"  value="1.0" />
         <Keyword name="$P38E"  value="0,0" />
         <Keyword name="$P38B"  value="32" />
         <Keyword name="$P38R"  value="16777216" />
         <Keyword name="$P38S"  value="NUV450-A" />
         <Keyword name="$P38N"  value="FL17-A" />
         <Keyword name="P37DISPLAY"  value="LOG" />
         <Keyword name="$P37G"  value="1.0" />
         <Keyword name="$P37E"  value="0,0" />
         <Keyword name="$P37B"  value="32" />
         <Keyword name="$P37R"  value="16777216" />
         <Keyword name="$P37S"  value="NUV450-H" />
         <Keyword name="$P37N"  value="FL17-H" />
         <Keyword name="P36DISPLAY"  value="LOG" />
         <Keyword name="$P36G"  value="1.0" />
         <Keyword name="$P36E"  value="0,0" />
         <Keyword name="$P36B"  value="32" />
         <Keyword name="$P36R"  value="16777216" />
         <Keyword name="$P36S"  value="V763-A" />
         <Keyword name="$P36N"  value="FL16-A" />
         <Keyword name="P35DISPLAY"  value="LOG" />
         <Keyword name="$P35G"  value="1.0" />
         <Keyword name="$P35E"  value="0,0" />
         <Keyword name="$P35B"  value="32" />
         <Keyword name="$P35R"  value="16777216" />
         <Keyword name="$P35S"  value="V763-H" />
         <Keyword name="$P35N"  value="FL16-H" />
         <Keyword name="P34DISPLAY"  value="LOG" />
         <Keyword name="$P34G"  value="1.0" />
         <Keyword name="$P34E"  value="0,0" />
         <Keyword name="$P34B"  value="32" />
         <Keyword name="$P34R"  value="16777216" />
         <Keyword name="$P34S"  value="V660-A" />
         <Keyword name="$P34N"  value="FL15-A" />
         <Keyword name="P33DISPLAY"  value="LOG" />
         <Keyword name="$P33G"  value="1.0" />
         <Keyword name="$P33E"  value="0,0" />
         <Keyword name="$P33B"  value="32" />
         <Keyword name="$P33R"  value="16777216" />
         <Keyword name="$P33S"  value="V660-H" />
         <Keyword name="$P33N"  value="FL15-H" />
         <Keyword name="P32DISPLAY"  value="LOG" />
         <Keyword name="$P32G"  value="1.0" />
         <Keyword name="$P32E"  value="0,0" />
         <Keyword name="$P32B"  value="32" />
         <Keyword name="$P32R"  value="16777216" />
         <Keyword name="$P32S"  value="V610-A" />
         <Keyword name="$P32N"  value="FL14-A" />
         <Keyword name="P31DISPLAY"  value="LOG" />
         <Keyword name="$P31G"  value="1.0" />
         <Keyword name="$P31E"  value="0,0" />
         <Keyword name="$P31B"  value="32" />
         <Keyword name="$P31R"  value="16777216" />
         <Keyword name="$P31S"  value="V610-H" />
         <Keyword name="$P31N"  value="FL14-H" />
         <Keyword name="P30DISPLAY"  value="LOG" />
         <Keyword name="$P30G"  value="1.0" />
         <Keyword name="$P30E"  value="0,0" />
         <Keyword name="$P30B"  value="32" />
         <Keyword name="$P30R"  value="16777216" />
         <Keyword name="$P30S"  value="V525-KrO-A" />
         <Keyword name="$P30N"  value="FL13-A" />
         <Keyword name="P29DISPLAY"  value="LOG" />
         <Keyword name="$P29G"  value="1.0" />
         <Keyword name="$P29E"  value="0,0" />
         <Keyword name="$P29B"  value="32" />
         <Keyword name="$P29R"  value="16777216" />
         <Keyword name="$P29S"  value="V525-KrO-H" />
         <Keyword name="$P29N"  value="FL13-H" />
         <Keyword name="P28DISPLAY"  value="LOG" />
         <Keyword name="$P28G"  value="1.0" />
         <Keyword name="$P28E"  value="0,0" />
         <Keyword name="$P28B"  value="32" />
         <Keyword name="$P28R"  value="16777216" />
         <Keyword name="$P28S"  value="V450-PB-A" />
         <Keyword name="$P28N"  value="FL12-A" />
         <Keyword name="P27DISPLAY"  value="LOG" />
         <Keyword name="$P27G"  value="1.0" />
         <Keyword name="$P27E"  value="0,0" />
         <Keyword name="$P27B"  value="32" />
         <Keyword name="$P27R"  value="16777216" />
         <Keyword name="$P27S"  value="V450-PB-H" />
         <Keyword name="$P27N"  value="FL12-H" />
         <Keyword name="P26DISPLAY"  value="LOG" />
         <Keyword name="$P26G"  value="1.0" />
         <Keyword name="$P26E"  value="0,0" />
         <Keyword name="$P26B"  value="32" />
         <Keyword name="$P26R"  value="16777216" />
         <Keyword name="$P26S"  value="R763-APCA750-A" />
         <Keyword name="$P26N"  value="FL11-A" />
         <Keyword name="P25DISPLAY"  value="LOG" />
         <Keyword name="$P25G"  value="1.0" />
         <Keyword name="$P25E"  value="0,0" />
         <Keyword name="$P25B"  value="32" />
         <Keyword name="$P25R"  value="16777216" />
         <Keyword name="$P25S"  value="R763-APCA750-H" />
         <Keyword name="$P25N"  value="FL11-H" />
         <Keyword name="P24DISPLAY"  value="LOG" />
         <Keyword name="$P24G"  value="1.0" />
         <Keyword name="$P24E"  value="0,0" />
         <Keyword name="$P24B"  value="32" />
         <Keyword name="$P24R"  value="16777216" />
         <Keyword name="$P24S"  value="R712-APCA700-A" />
         <Keyword name="$P24N"  value="FL10-A" />
         <Keyword name="P23DISPLAY"  value="LOG" />
         <Keyword name="$P23G"  value="1.0" />
         <Keyword name="$P23E"  value="0,0" />
         <Keyword name="$P23B"  value="32" />
         <Keyword name="$P23R"  value="16777216" />
         <Keyword name="$P23S"  value="R712-APCA700-H" />
         <Keyword name="$P23N"  value="FL10-H" />
         <Keyword name="P22DISPLAY"  value="LOG" />
         <Keyword name="$P22G"  value="1.0" />
         <Keyword name="$P22E"  value="0,0" />
         <Keyword name="$P22B"  value="32" />
         <Keyword name="$P22R"  value="16777216" />
         <Keyword name="$P22S"  value="R660-APC-A" />
         <Keyword name="$P22N"  value="FL9-A" />
         <Keyword name="P21DISPLAY"  value="LOG" />
         <Keyword name="$P21G"  value="1.0" />
         <Keyword name="$P21E"  value="0,0" />
         <Keyword name="$P21B"  value="32" />
         <Keyword name="$P21R"  value="16777216" />
         <Keyword name="$P21S"  value="R660-APC-H" />
         <Keyword name="$P21N"  value="FL9-H" />
         <Keyword name="P20DISPLAY"  value="LOG" />
         <Keyword name="$P20G"  value="1.0" />
         <Keyword name="$P20E"  value="0,0" />
         <Keyword name="$P20B"  value="32" />
         <Keyword name="$P20R"  value="16777216" />
         <Keyword name="$P20S"  value="Y763-PC7-A" />
         <Keyword name="$P20N"  value="FL8-A" />
         <Keyword name="P19DISPLAY"  value="LOG" />
         <Keyword name="$P19G"  value="1.0" />
         <Keyword name="$P19E"  value="0,0" />
         <Keyword name="$P19B"  value="32" />
         <Keyword name="$P19R"  value="16777216" />
         <Keyword name="$P19S"  value="Y763-PC7-H" />
         <Keyword name="$P19N"  value="FL8-H" />
         <Keyword name="P18DISPLAY"  value="LOG" />
         <Keyword name="$P18G"  value="1.0" />
         <Keyword name="$P18E"  value="0,0" />
         <Keyword name="$P18B"  value="32" />
         <Keyword name="$P18R"  value="16777216" />
         <Keyword name="$P18S"  value="Y710-PC5.5-A" />
         <Keyword name="$P18N"  value="FL7-A" />
         <Keyword name="P17DISPLAY"  value="LOG" />
         <Keyword name="$P17G"  value="1.0" />
         <Keyword name="$P17E"  value="0,0" />
         <Keyword name="$P17B"  value="32" />
         <Keyword name="$P17R"  value="16777216" />
         <Keyword name="$P17S"  value="Y710-PC5.5-H" />
         <Keyword name="$P17N"  value="FL7-H" />
         <Keyword name="P16DISPLAY"  value="LOG" />
         <Keyword name="$P16G"  value="1.0" />
         <Keyword name="$P16E"  value="0,0" />
         <Keyword name="$P16B"  value="32" />
         <Keyword name="$P16R"  value="16777216" />
         <Keyword name="$P16S"  value="Y675-PC5-A" />
         <Keyword name="$P16N"  value="FL6-A" />
         <Keyword name="P15DISPLAY"  value="LOG" />
         <Keyword name="$P15G"  value="1.0" />
         <Keyword name="$P15E"  value="0,0" />
         <Keyword name="$P15B"  value="32" />
         <Keyword name="$P15R"  value="16777216" />
         <Keyword name="$P15S"  value="Y675-PC5-H" />
         <Keyword name="$P15N"  value="FL6-H" />
         <Keyword name="P14DISPLAY"  value="LOG" />
         <Keyword name="$P14G"  value="1.0" />
         <Keyword name="$P14E"  value="0,0" />
         <Keyword name="$P14B"  value="32" />
         <Keyword name="$P14R"  value="16777216" />
         <Keyword name="$P14S"  value="Y610-mCHERRY-A" />
         <Keyword name="$P14N"  value="FL5-A" />
         <Keyword name="P13DISPLAY"  value="LOG" />
         <Keyword name="$P13G"  value="1.0" />
         <Keyword name="$P13E"  value="0,0" />
         <Keyword name="$P13B"  value="32" />
         <Keyword name="$P13R"  value="16777216" />
         <Keyword name="$P13S"  value="Y610-mCHERRY-H" />
         <Keyword name="$P13N"  value="FL5-H" />
         <Keyword name="P12DISPLAY"  value="LOG" />
         <Keyword name="$P12G"  value="1.0" />
         <Keyword name="$P12E"  value="0,0" />
         <Keyword name="$P12B"  value="32" />
         <Keyword name="$P12R"  value="16777216" />
         <Keyword name="$P12S"  value="Y585-PE-A" />
         <Keyword name="$P12N"  value="FL4-A" />
         <Keyword name="P11DISPLAY"  value="LOG" />
         <Keyword name="$P11G"  value="1.0" />
         <Keyword name="$P11E"  value="0,0" />
         <Keyword name="$P11B"  value="32" />
         <Keyword name="$P11R"  value="16777216" />
         <Keyword name="$P11S"  value="Y585-PE-H" />
         <Keyword name="$P11N"  value="FL4-H" />
         <Keyword name="P10DISPLAY"  value="LOG" />
         <Keyword name="$P10G"  value="1.0" />
         <Keyword name="$P10E"  value="0,0" />
         <Keyword name="$P10B"  value="32" />
         <Keyword name="$P10R"  value="16777216" />
         <Keyword name="$P10S"  value="B690-PC5.5-A" />
         <Keyword name="$P10N"  value="FL3-A" />
         <Keyword name="P9DISPLAY"  value="LOG" />
         <Keyword name="$P9G"  value="1.0" />
         <Keyword name="$P9E"  value="0,0" />
         <Keyword name="$P9B"  value="32" />
         <Keyword name="$P9R"  value="16777216" />
         <Keyword name="$P9S"  value="B690-PC5.5-H" />
         <Keyword name="$P9N"  value="FL3-H" />
         <Keyword name="P8DISPLAY"  value="LOG" />
         <Keyword name="$P8G"  value="1.0" />
         <Keyword name="$P8E"  value="0,0" />
         <Keyword name="$P8B"  value="32" />
         <Keyword name="$P8R"  value="16777216" />
         <Keyword name="$P8S"  value="B610-ECD-A" />
         <Keyword name="$P8N"  value="FL2-A" />
         <Keyword name="P7DISPLAY"  value="LOG" />
         <Keyword name="$P7G"  value="1.0" />
         <Keyword name="$P7E"  value="0,0" />
         <Keyword name="$P7B"  value="32" />
         <Keyword name="$P7R"  value="16777216" />
         <Keyword name="$P7S"  value="B610-ECD-H" />
         <Keyword name="$P7N"  value="FL2-H" />
         <Keyword name="P6DISPLAY"  value="LOG" />
         <Keyword name="$P6G"  value="1.0" />
         <Keyword name="$P6E"  value="0,0" />
         <Keyword name="$P6B"  value="32" />
         <Keyword name="$P6R"  value="16777216" />
         <Keyword name="$P6S"  value="B525-FITC-A" />
         <Keyword name="$P6N"  value="FL1-A" />
         <Keyword name="P5DISPLAY"  value="LOG" />
         <Keyword name="$P5G"  value="1.0" />
         <Keyword name="$P5E"  value="0,0" />
         <Keyword name="$P5B"  value="32" />
         <Keyword name="$P5R"  value="16777216" />
         <Keyword name="$P5S"  value="B525-FITC-H" />
         <Keyword name="$P5N"  value="FL1-H" />
         <Keyword name="P4DISPLAY"  value="LIN" />
         <Keyword name="$P4G"  value="1.0" />
         <Keyword name="$P4E"  value="0,0" />
         <Keyword name="$P4B"  value="32" />
         <Keyword name="$P4R"  value="16777216" />
         <Keyword name="$P4S"  value="SSC-A" />
         <Keyword name="$P4N"  value="SSC-A" />
         <Keyword name="P3DISPLAY"  value="LIN" />
         <Keyword name="$P3G"  value="1.0" />
         <Keyword name="$P3E"  value="0,0" />
         <Keyword name="$P3B"  value="32" />
         <Keyword name="$P3R"  value="16777216" />
         <Keyword name="$P3S"  value="SSC-H" />
         <Keyword name="$P3N"  value="SSC-H" />
         <Keyword name="P2DISPLAY"  value="LIN" />
         <Keyword name="$P2G"  value="1.0" />
         <Keyword name="$P2E"  value="0,0" />
         <Keyword name="$P2B"  value="32" />
         <Keyword name="$P2R"  value="16777216" />
         <Keyword name="$P2S"  value="FSC-A" />
         <Keyword name="$P2N"  value="FSC-A" />
         <Keyword name="P1DISPLAY"  value="LIN" />
         <Keyword name="$P1G"  value="1.0" />
         <Keyword name="$P1E"  value="0,0" />
         <Keyword name="$P1B"  value="32" />
         <Keyword name="$P1R"  value="16777216" />
         <Keyword name="$P1S"  value="FSC-H" />
         <Keyword name="$P1N"  value="FSC-H" />
         <Keyword name="$TIMESTEP"  value="0.00002" />
         <Keyword name="USRCVOL"  value="False" />
         <Keyword name="RCVOL"  value="10" />
         <Keyword name="$SPILLOVER"  value="38,FL1-H,FL2-H,FL3-H,FL4-H,FL5-H,FL6-H,FL7-H,FL8-H,FL9-H,FL10-H,FL11-H,FL12-H,FL13-H,FL14-H,FL15-H,FL16-H,FL17-H,FL18-H,FL19-H,FL1-A,FL2-A,FL3-A,FL4-A,FL5-A,FL6-A,FL7-A,FL8-A,FL9-A,FL10-A,FL11-A,FL12-A,FL13-A,FL14-A,FL15-A,FL16-A,FL17-A,FL18-A,FL19-A,1,0,0,0,0,0,0,0,0,0,0,0,0,0,0,0,0,0,0,0,0,0,0,0,0,0,0,0,0,0,0,0,0,0,0,0,0,0,0,1,0,0,0,0,0,0,0,0,0,0,0,0,0,0,0,0,0,0,0,0,0,0,0,0,0,0,0,0,0,0,0,0,0,0,0,0,0,0,1,0,0,0,0,0,0,0,0,0,0,0,0,0,0,0,0,0,0,0,0,0,0,0,0,0,0,0,0,0,0,0,0,0,0,0,0,0,0,1,0,0,0,0,0,0,0,0,0,0,0,0,0,0,0,0,0,0,0,0,0,0,0,0,0,0,0,0,0,0,0,0,0,0,0,0,0,0,1,0,0,0,0,0,0,0,0,0,0,0,0,0,0,0,0,0,0,0,0,0,0,0,0,0,0,0,0,0,0,0,0,0,0,0,0,0,0,1,0,0,0,0,0,0,0,0,0,0,0,0,0,0,0,0,0,0,0,0,0,0,0,0,0,0,0,0,0,0,0,0,0,0,0,0,0,0,1,0,0,0,0,0,0,0,0,0,0,0,0,0,0,0,0,0,0,0,0,0,0,0,0,0,0,0,0,0,0,0,0,0,0,0,0,0,0,1,0,0,0,0,0,0,0,0,0,0,0,0,0,0,0,0,0,0,0,0,0,0,0,0,0,0,0,0,0,0,0,0,0,0,0,0,0,0,1,0,0,0,0,0,0,0,0,0,0,0,0,0,0,0,0,0,0,0,0,0,0,0,0,0,0,0,0,0,0,0,0,0,0,0,0,0,0,1,0,0,0,0,0,0,0,0,0,0,0,0,0,0,0,0,0,0,0,0,0,0,0,0,0,0,0,0,0,0,0,0,0,0,0,0,0,0,1,0,0,0,0,0,0,0,0,0,0,0,0,0,0,0,0,0,0,0,0,0,0,0,0,0,0,0,0,0,0,0,0,0,0,0,0,0,0,1,0,0,0,0,0,0,0,0,0,0,0,0,0,0,0,0,0,0,0,0,0,0,0,0,0,0,0,0,0,0,0,0,0,0,0,0,0,0,1,0,0,0,0,0,0,0,0,0,0,0,0,0,0,0,0,0,0,0,0,0,0,0,0,0,0,0,0,0,0,0,0,0,0,0,0,0,0,1,0,0,0,0,0,0,0,0,0,0,0,0,0,0,0,0,0,0,0,0,0,0,0,0,0,0,0,0,0,0,0,0,0,0,0,0,0,0,1,0,0,0,0,0,0,0,0,0,0,0,0,0,0,0,0,0,0,0,0,0,0,0,0,0,0,0,0,0,0,0,0,0,0,0,0,0,0,1,0,0,0,0,0,0,0,0,0,0,0,0,0,0,0,0,0,0,0,0,0,0,0,0,0,0,0,0,0,0,0,0,0,0,0,0,0,0,1,0,0,0,0,0,0,0,0,0,0,0,0,0,0,0,0,0,0,0,0,0,0,0,0,0,0,0,0,0,0,0,0,0,0,0,0,0,0,1,0,0,0,0,0,0,0,0,0,0,0,0,0,0,0,0,0,0,0,0,0,0,0,0,0,0,0,0,0,0,0,0,0,0,0,0,0,0,1,0,0,0,0,0,0,0,0,0,0,0,0,0,0,0,0,0,0,0,0,0,0,0,0,0,0,0,0,0,0,0,0,0,0,0,0,0,0,1,0,0,0,0,0,0,0,0,0,0,0,0,0,0,0,0,0,0,0,0,0,0,0,0,0,0,0,0,0,0,0,0,0,0,0,0,0,0,1,0,0,0,0,0,0,0,0,0,0,0,0,0,0,0,0,0,0,0,0,0,0,0,0,0,0,0,0,0,0,0,0,0,0,0,0,0,0,1,0,0,0,0,0,0,0,0,0,0,0,0,0,0,0,0,0,0,0,0,0,0,0,0,0,0,0,0,0,0,0,0,0,0,0,0,0,0,1,0,0,0,0,0,0,0,0,0,0,0,0,0,0,0,0,0,0,0,0,0,0,0,0,0,0,0,0,0,0,0,0,0,0,0,0,0,0,1,0,0,0,0,0,0,0,0,0,0,0,0,0,0,0,0,0,0,0,0,0,0,0,0,0,0,0,0,0,0,0,0,0,0,0,0,0,0,1,0,0,0,0,0,0,0,0,0,0,0,0,0,0,0,0,0,0,0,0,0,0,0,0,0,0,0,0,0,0,0,0,0,0,0,0,0,0,1,0,0,0,0,0,0,0,0,0,0,0,0,0,0,0,0,0,0,0,0,0,0,0,0,0,0,0,0,0,0,0,0,0,0,0,0,0,0,1,0,0,0,0,0,0,0,0,0,0,0,0,0,0,0,0,0,0,0,0,0,0,0,0,0,0,0,0,0,0,0,0,0,0,0,0,0,0,1,0,0,0,0,0,0,0,0,0,0,0,0,0,0,0,0,0,0,0,0,0,0,0,0,0,0,0,0,0,0,0,0,0,0,0,0,0,0,1,0,0,0,0,0,0,0,0,0,0,0,0,0,0,0,0,0,0,0,0,0,0,0,0,0,0,0,0,0,0,0,0,0,0,0,0,0,0,1,0,0,0,0,0,0,0,0,0,0,0,0,0,0,0,0,0,0,0,0,0,0,0,0,0,0,0,0,0,0,0,0,0,0,0,0,0,0,1,0,0,0,0,0,0,0,0,0,0,0,0,0,0,0,0,0,0,0,0,0,0,0,0,0,0,0,0,0,0,0,0,0,0,0,0,0,0,1,0,0,0,0,0,0,0,0,0,0,0,0,0,0,0,0,0,0,0,0,0,0,0,0,0,0,0,0,0,0,0,0,0,0,0,0,0,0,1,0,0,0,0,0,0,0,0,0,0,0,0,0,0,0,0,0,0,0,0,0,0,0,0,0,0,0,0,0,0,0,0,0,0,0,0,0,0,1,0,0,0,0,0,0,0,0,0,0,0,0,0,0,0,0,0,0,0,0,0,0,0,0,0,0,0,0,0,0,0,0,0,0,0,0,0,0,1,0,0,0,0,0,0,0,0,0,0,0,0,0,0,0,0,0,0,0,0,0,0,0,0,0,0,0,0,0,0,0,0,0,0,0,0,0,0,1,0,0,0,0,0,0,0,0,0,0,0,0,0,0,0,0,0,0,0,0,0,0,0,0,0,0,0,0,0,0,0,0,0,0,0,0,0,0,1,0,0,0,0,0,0,0,0,0,0,0,0,0,0,0,0,0,0,0,0,0,0,0,0,0,0,0,0,0,0,0,0,0,0,0,0,0,0,1" />
         <Keyword name="USRCTIM"  value="True" />
         <Keyword name="RCTIM"  value="600" />
         <Keyword name="CGNM"  value="All Events " />
         <Keyword name="USRCTOT"  value="True" />
         <Keyword name="RCTOT"  value="20000" />
         <Keyword name="$CYT"  value="CytoFLEX LX" />
         <Keyword name="$DATE"  value="30-Apr-2021" />
         <Keyword name="$ETIM"  value="17:32:02" />
         <Keyword name="$BTIM"  value="17:31:30" />
         <Keyword name="$PAR"  value="44" />
         <Keyword name="TBNM"  value="97H_siASF1B" />
         <Keyword name="TBID"  value="2e7e4cb5-2b15-4cd9-91db-7f8fc7cc56de" />
         <Keyword name="CYTEXPERTFIL"  value="True" />
         <Keyword name="$NEXTDATA"  value="0" />
         <Keyword name="$DATATYPE"  value="F" />
         <Keyword name="$BYTEORD"  value="4,3,2,1" />
         <Keyword name="$MODE"  value="L" />
         <Keyword name="$SYS"  value="Microsoft Windows NT 6.1.7601 Service Pack 1" />
         <Keyword name="$FIL"  value="97H_siASF1B.fcs" />
         <Keyword name="FILVER"  value="1" />
         <Keyword name="$TOT"  value="0000000000030000" />
         <Keyword name="$ENDANALYSIS"  value="0" />
         <Keyword name="$BEGINANALYSIS"  value="0" />
         <Keyword name="$ENDDATA"  value="0000000005295967" />
         <Keyword name="$BEGINDATA"  value="0000000000015968" />
         <Keyword name="$ENDSTEXT"  value="0" />
         <Keyword name="$BEGINSTEXT"  value="0" />
         <Keyword name="FJ_FCS_VERSION"  value="3" />
       </Keywords>
       <SampleNode name="97H_siASF1B.fcs"  annotation=""  owningGroup=""  expanded="1"  sortPriority="10"  count="30000"  sampleID="6" >
         <Graph smoothing="0"  backColor="#ffffff"  foreColor="#000000"  type="Pseudocolor"  fast="1" >
           <Axis dimension="x"  name="FSC-H"  label=""  auto="auto" />
           <Axis dimension="y"  name="SSC-H"  label=""  auto="auto" />
           <GraphSettings level="5%"  smoothingHighResolution="1"  contourHighResolution="1"  histogramSmoothingCount="0"  graphResolution="256"  showOutliers="0"  drawLargeDots="0"  dotsToDraw="8000"  tint="le.chartfill.tinted.40"  lineWeight="le.lineweight.normal"  lineStyle="le.linestyle.solid" />
           <GraphEnvironment showGrid="0"  showAxes="tnlTNL"  showGates="1"  showFreqOnPlots="1"  showGateNameOnPlots="1"  showMedians="0"  showUncomped="0"  addEventParam="0"  lastYAxisName="" >
             <TextTraits font="SansSerif"  size="11"  name="Labels"  style="plain"  color="#000000"  background="#00ffffff"  just="left" />
             <TextTraits font="SansSerif"  size="11"  name="LayoutGates"  style="plain"  color="#000000"  background="#00ffffff"  just="left" />
             <TextTraits font="SansSerif"  size="9"  name="Numbers"  style="plain"  color="#000000"  background="#00ffffff"  just="left" />
             <TextTraits font="SansSerif"  size="9"  name="Legend"  style="plain"  color="#000000"  background="#00ffffff"  just="left" />
           </GraphEnvironment>
         </Graph>
         <Subpopulations>
           <Population name="Lymphocytes"  annotation=""  owningGroup="All Samples"  expanded="1"  sortPriority="10"  count="27694" >
             <Graph smoothing="0"  backColor="#ffffff"  foreColor="#000000"  type="Pseudocolor"  fast="1" >
               <Axis dimension="x"  name="FL4-A"  label=""  auto="auto" />
               <Axis dimension="y"  name="FSC-Width"  label=""  auto="auto" />
               <GraphSettings level="5%"  smoothingHighResolution="1"  contourHighResolution="1"  histogramSmoothingCount="0"  graphResolution="256"  showOutliers="0"  drawLargeDots="0"  dotsToDraw="8000"  tint="le.chartfill.tinted.40"  lineWeight="le.lineweight.normal"  lineStyle="le.linestyle.solid" />
               <GraphEnvironment showGrid="0"  showAxes="tnlTNL"  showGates="1"  showFreqOnPlots="1"  showGateNameOnPlots="1"  showMedians="0"  showUncomped="0"  addEventParam="0"  lastYAxisName="" >
                 <TextTraits font="SansSerif"  size="11"  name="Labels"  style="plain"  color="#000000"  background="#00ffffff"  just="left" />
                 <TextTraits font="SansSerif"  size="11"  name="LayoutGates"  style="plain"  color="#000000"  background="#00ffffff"  just="left" />
                 <TextTraits font="SansSerif"  size="9"  name="Numbers"  style="plain"  color="#000000"  background="#00ffffff"  just="left" />
                 <TextTraits font="SansSerif"  size="9"  name="Legend"  style="plain"  color="#000000"  background="#00ffffff"  just="left" />
                 <WindowPosition x="-11"  y="-11"  width="990"  height="990"  displayed="0"  panelState="---" />
               </GraphEnvironment>
             </Graph>
             <Gate gating:id="ID2025147200" >
               <gating:EllipsoidGate eventsInside="1"  annoOffsetX="0"  annoOffsetY="0"  tint="#000000"  isTinted="0"  lineWeight="Normal"  userDefined="1"  gating:distance="155.15620939463912" >
                 <gating:dimension>
                   <data-type:fcs-dimension data-type:name="FSC-A" />
                 </gating:dimension>
                 <gating:dimension>
                   <data-type:fcs-dimension data-type:name="SSC-A" />
                 </gating:dimension>
                 <gating:foci>
                   <gating:vertex>
                     <gating:coordinate data-type:value="21.1764434754" />
                     <gating:coordinate data-type:value="24.3822941967" />
                   </gating:vertex>
                   <gating:vertex>
                     <gating:coordinate data-type:value="110.8235565246" />
                     <gating:coordinate data-type:value="218.6177058033" />
                   </gating:vertex>
                 </gating:foci>
                 <gating:edge>
                   <gating:vertex>
                     <gating:coordinate data-type:value="15" />
                     <gating:coordinate data-type:value="11" />
                   </gating:vertex>
                   <gating:vertex>
                     <gating:coordinate data-type:value="117" />
                     <gating:coordinate data-type:value="232" />
                   </gating:vertex>
                   <gating:vertex>
                     <gating:coordinate data-type:value="86" />
                     <gating:coordinate data-type:value="67" />
                   </gating:vertex>
                   <gating:vertex>
                     <gating:coordinate data-type:value="46" />
                     <gating:coordinate data-type:value="176" />
                   </gating:vertex>
                 </gating:edge>
               </gating:EllipsoidGate>
             </Gate>
             <Subpopulations>
               <Population name="Y585-PE-A, FSC-Width subset"  annotation=""  owningGroup="All Samples"  expanded="1"  sortPriority="10"  count="23975" >
                 <Graph smoothing="1"  backColor="#ffffff"  foreColor="#000000"  type="Histogram"  fast="1" >
                   <Axis dimension="x"  name="FL4-A"  label=""  auto="auto" />
                   <Axis dimension="y"  name=""  label=""  auto="auto" />
                   <GraphSettings level="5%"  smoothingHighResolution="1"  contourHighResolution="1"  histogramSmoothingCount="0"  graphResolution="256"  showOutliers="0"  drawLargeDots="0"  dotsToDraw="8000"  tint="le.chartfill.tinted.40"  lineWeight="le.lineweight.normal"  lineStyle="le.linestyle.solid" />
                   <GraphEnvironment showGrid="0"  showAxes="tnlTNL"  showGates="1"  showFreqOnPlots="1"  showGateNameOnPlots="1"  showMedians="0"  showUncomped="0"  addEventParam="0"  lastYAxisName="" >
                     <TextTraits font="SansSerif"  size="11"  name="Labels"  style="plain"  color="#000000"  background="#00ffffff"  just="left" />
                     <TextTraits font="SansSerif"  size="11"  name="LayoutGates"  style="plain"  color="#000000"  background="#00ffffff"  just="left" />
                     <TextTraits font="SansSerif"  size="9"  name="Numbers"  style="plain"  color="#000000"  background="#00ffffff"  just="left" />
                     <TextTraits font="SansSerif"  size="9"  name="Legend"  style="plain"  color="#000000"  background="#00ffffff"  just="left" />
                     <WindowPosition x="0"  y="-11"  width="990"  height="990"  displayed="0"  panelState="---" />
                   </GraphEnvironment>
                 </Graph>
                 <Gate gating:id="ID646196494"  gating:parent_id="ID2025147200" >
                   <gating:RectangleGate eventsInside="1"  annoOffsetX="0"  annoOffsetY="0"  tint="#000000"  isTinted="0"  lineWeight="Normal"  userDefined="1"  percentX="0"  percentY="0" >
                     <gating:dimension gating:min="2682018.783653846"  gating:max="9538051.764423076" >
                       <data-type:fcs-dimension data-type:name="FL4-A" />
                     </gating:dimension>
                     <gating:dimension gating:min="1684.053651266766"  gating:max="2876.3040238450076" >
                       <data-type:fcs-dimension data-type:name="FSC-Width" />
                     </gating:dimension>
                   </gating:RectangleGate>
                 </Gate>
                 <Subpopulations>
                   <Statistic name="Median"  annotation=""  owningGroup="All Samples"  expanded="1"  sortPriority="5"  id="FL4-A"  ancestor=""  correlate=""  value="4550728.797912598" />
                   <CellCycle name="Cell Cycle"  annotation=""  owningGroup="All Samples"  expanded="1"  sortPriority="10" >
                     <Graph smoothing="1"  backColor="#ffffff"  foreColor="#000000"  type="Histogram"  fast="1" >
                       <Axis dimension="x"  name="FL4-A"  label=""  auto="auto" />
                       <Axis dimension="y"  name=""  label=""  auto="auto" />
                       <GraphSettings level="5%"  smoothingHighResolution="1"  contourHighResolution="1"  histogramSmoothingCount="0"  graphResolution="256"  showOutliers="0"  drawLargeDots="0"  dotsToDraw="8000"  tint="le.chartfill.tinted.40"  lineWeight="le.lineweight.normal"  lineStyle="le.linestyle.solid" />
                       <GraphEnvironment showGrid="0"  showAxes="tnlTNL"  showGates="1"  showFreqOnPlots="1"  showGateNameOnPlots="1"  showMedians="0"  showUncomped="0"  addEventParam="0"  lastYAxisName="" >
                         <TextTraits font="SansSerif"  size="11"  name="Labels"  style="plain"  color="#000000"  background="#00ffffff"  just="left" />
                         <TextTraits font="SansSerif"  size="11"  name="LayoutGates"  style="plain"  color="#000000"  background="#00ffffff"  just="left" />
                         <TextTraits font="SansSerif"  size="9"  name="Numbers"  style="plain"  color="#000000"  background="#00ffffff"  just="left" />
                         <TextTraits font="SansSerif"  size="9"  name="Legend"  style="plain"  color="#000000"  background="#00ffffff"  just="left" />
                         <WindowPosition x="0"  y="0"  width="0"  height="0"  displayed="0"  panelState="" />
                       </GraphEnvironment>
                     </Graph>
                     <profile model="Watson"  parameter="FL4-A"  autoGate="1"  gateG1="1"  gateG2="1"  gateS="1" >
                       <Constraints>
                         <Peak id="1" >
                           <Mean/>
                           <Cv/>
                         </Peak>
                         <Peak id="2" >
                           <Mean>
                             <Ratio peak="1"  coefficient="2" />
                           </Mean>
                           <Cv/>
                         </Peak>
                       </Constraints>
                       <display>
                         <sum enabled="1" />
                         <components enabled="1"  fill="1" />
                       </display>
                     </profile>
                     <CellCycleResult model="Watson" >
                       <Phases>
                         <Gaussian id="1"  mean="3.946461487e6"  amplitude="232.0401764"  stddev="4.463428974e5"  channelMean="241"  channelStddev="27" />
                         <Gaussian id="2"  mean="7.891790867e6"  amplitude="49.53848267"  stddev="7.776072502e5"  channelMean="482"  channelStddev="47" />
                         <SPhase id="Watson"  kg1="-1.2"  kg2="-0.7" />
                       </Phases>
                       <Statistics>
                         <Statistic name="RMSD"  value="  3.6243" />
                         <Statistic name="PercentG1"  value=" 46.7337" />
                         <Statistic name="PercentS"  value=" 37.4248" />
                         <Statistic name="PercentG2"  value=" 17.3821" />
                         <Statistic name="G1Mean"  value="3.946461487e6" />
                         <Statistic name="G2Mean"  value="7.891790867e6" />
                         <Statistic name="G1CV"  value=" 11.3102" />
                         <Statistic name="G2CV"  value="  9.8535" />
                         <Statistic name="percentSubG1"  value=" -0.6309" />
                         <Statistic name="percentSuperG2"  value=" -0.8283" />
                       </Statistics>
                     </CellCycleResult>
                     <Gates>
                       <Gate name="Watson-FL4-A-S"  population="S" />
                       <Gate name="Watson-FL4-A-G1"  population="G1" />
                       <Gate name="Watson-FL4-A-G2"  population="G2" />
                     </Gates>
                   </CellCycle>
                   <Population name="Watson-FL4-A-G1"  annotation=""  owningGroup="All Samples"  expanded="1"  sortPriority="10"  count="12892" >
                     <Graph smoothing="1"  backColor="#ffffff"  foreColor="#000000"  type="Histogram"  fast="1" >
                       <Axis dimension="x"  name="FL4-A"  label=""  auto="auto" />
                       <Axis dimension="y"  name=""  label=""  auto="auto" />
                       <GraphSettings level="5%"  smoothingHighResolution="1"  contourHighResolution="1"  histogramSmoothingCount="0"  graphResolution="256"  showOutliers="0"  drawLargeDots="0"  dotsToDraw="8000"  tint="le.chartfill.tinted.40"  lineWeight="le.lineweight.normal"  lineStyle="le.linestyle.solid" />
                       <GraphEnvironment showGrid="0"  showAxes="tnlTNL"  showGates="1"  showFreqOnPlots="1"  showGateNameOnPlots="1"  showMedians="0"  showUncomped="0"  addEventParam="0"  lastYAxisName="" >
                         <TextTraits font="SansSerif"  size="11"  name="Labels"  style="plain"  color="#000000"  background="#00ffffff"  just="left" />
                         <TextTraits font="SansSerif"  size="11"  name="LayoutGates"  style="plain"  color="#000000"  background="#00ffffff"  just="left" />
                         <TextTraits font="SansSerif"  size="9"  name="Numbers"  style="plain"  color="#000000"  background="#00ffffff"  just="left" />
                         <TextTraits font="SansSerif"  size="9"  name="Legend"  style="plain"  color="#000000"  background="#00ffffff"  just="left" />
                         <WindowPosition x="0"  y="0"  width="390"  height="520"  displayed="0"  panelState="---" />
                       </GraphEnvironment>
                     </Graph>
                     <Gate gating:id="ID153876504"  gating:parent_id="ID646196494" >
                       <gating:RectangleGate eventsInside="1"  annoOffsetX="0"  annoOffsetY="-25"  tint="#0000ff"  isTinted="1"  lineWeight="Normal"  userDefined="1" >
                         <gating:dimension gating:min="3053756.112794652"  gating:max="4839166.861205349"  yRatio="0.5" >
                           <data-type:fcs-dimension data-type:name="FL4-A" />
                         </gating:dimension>
                       </gating:RectangleGate>
                     </Gate>
                   </Population>
                   <Population name="Watson-FL4-A-G2"  annotation=""  owningGroup="All Samples"  expanded="1"  sortPriority="10"  count="7283" >
                     <Graph smoothing="1"  backColor="#ffffff"  foreColor="#000000"  type="Histogram"  fast="1" >
                       <Axis dimension="x"  name="FL4-A"  label=""  auto="auto" />
                       <Axis dimension="y"  name=""  label=""  auto="auto" />
                       <GraphSettings level="5%"  smoothingHighResolution="1"  contourHighResolution="1"  histogramSmoothingCount="0"  graphResolution="256"  showOutliers="0"  drawLargeDots="0"  dotsToDraw="8000"  tint="le.chartfill.tinted.40"  lineWeight="le.lineweight.normal"  lineStyle="le.linestyle.solid" />
                       <GraphEnvironment showGrid="0"  showAxes="tnlTNL"  showGates="1"  showFreqOnPlots="1"  showGateNameOnPlots="1"  showMedians="0"  showUncomped="0"  addEventParam="0"  lastYAxisName="" >
                         <TextTraits font="SansSerif"  size="11"  name="Labels"  style="plain"  color="#000000"  background="#00ffffff"  just="left" />
                         <TextTraits font="SansSerif"  size="11"  name="LayoutGates"  style="plain"  color="#000000"  background="#00ffffff"  just="left" />
                         <TextTraits font="SansSerif"  size="9"  name="Numbers"  style="plain"  color="#000000"  background="#00ffffff"  just="left" />
                         <TextTraits font="SansSerif"  size="9"  name="Legend"  style="plain"  color="#000000"  background="#00ffffff"  just="left" />
                         <WindowPosition x="0"  y="0"  width="0"  height="0"  displayed="0"  panelState="" />
                       </GraphEnvironment>
                     </Graph>
                     <Gate gating:id="ID1019493603"  gating:parent_id="ID646196494" >
                       <gating:RectangleGate eventsInside="1"  annoOffsetX="10"  annoOffsetY="-10"  tint="#00ff00"  isTinted="1"  lineWeight="Normal"  userDefined="1" >
                         <gating:dimension gating:min="6336555.64084031"  gating:max="9447026.09315969"  yRatio="0.6" >
                           <data-type:fcs-dimension data-type:name="FL4-A" />
                         </gating:dimension>
                       </gating:RectangleGate>
                     </Gate>
                   </Population>
                   <Population name="Watson-FL4-A-S"  annotation=""  owningGroup="All Samples"  expanded="1"  sortPriority="10"  count="3664" >
                     <Graph smoothing="1"  backColor="#ffffff"  foreColor="#000000"  type="Histogram"  fast="1" >
                       <Axis dimension="x"  name="FL4-A"  label=""  auto="auto" />
                       <Axis dimension="y"  name=""  label=""  auto="auto" />
                       <GraphSettings level="5%"  smoothingHighResolution="1"  contourHighResolution="1"  histogramSmoothingCount="0"  graphResolution="256"  showOutliers="0"  drawLargeDots="0"  dotsToDraw="8000"  tint="le.chartfill.tinted.40"  lineWeight="le.lineweight.normal"  lineStyle="le.linestyle.solid" />
                       <GraphEnvironment showGrid="0"  showAxes="tnlTNL"  showGates="1"  showFreqOnPlots="1"  showGateNameOnPlots="1"  showMedians="0"  showUncomped="0"  addEventParam="0"  lastYAxisName="" >
                         <TextTraits font="SansSerif"  size="11"  name="Labels"  style="plain"  color="#000000"  background="#00ffffff"  just="left" />
                         <TextTraits font="SansSerif"  size="11"  name="LayoutGates"  style="plain"  color="#000000"  background="#00ffffff"  just="left" />
                         <TextTraits font="SansSerif"  size="9"  name="Numbers"  style="plain"  color="#000000"  background="#00ffffff"  just="left" />
                         <TextTraits font="SansSerif"  size="9"  name="Legend"  style="plain"  color="#000000"  background="#00ffffff"  just="left" />
                         <WindowPosition x="0"  y="0"  width="0"  height="0"  displayed="0"  panelState="" />
                       </GraphEnvironment>
                     </Graph>
                     <Gate gating:id="ID1016541436"  gating:parent_id="ID646196494" >
                       <gating:RectangleGate eventsInside="1"  annoOffsetX="0"  annoOffsetY="60"  tint="#b2b200"  isTinted="1"  lineWeight="Normal"  userDefined="1" >
                         <gating:dimension gating:min="4839166.861205349"  gating:max="6336555.64084031"  yRatio="0.55" >
                           <data-type:fcs-dimension data-type:name="FL4-A" />
                         </gating:dimension>
                       </gating:RectangleGate>
                     </Gate>
                   </Population>
                 </Subpopulations>
               </Population>
             </Subpopulations>
           </Population>
         </Subpopulations>
       </SampleNode>
     </Sample>
     <Sample>
       <DataSet uri="file:/C:/Users/mxd95/Desktop/Hep3B_NC.fcs"  sampleID="7" />
       <Transformations>
         <transforms:linear transforms:minRange="0"  transforms:maxRange="16777216"  gain="1" >
           <data-type:parameter data-type:name="FSC-H" />
         </transforms:linear>
         <transforms:linear transforms:minRange="0"  transforms:maxRange="2267114.7767133703"  gain="1" >
           <data-type:parameter data-type:name="FSC-A" />
         </transforms:linear>
         <transforms:linear transforms:minRange="0"  transforms:maxRange="16777216"  gain="1" >
           <data-type:parameter data-type:name="SSC-H" />
         </transforms:linear>
         <transforms:linear transforms:minRange="0"  transforms:maxRange="2743208.8798231785"  gain="1" >
           <data-type:parameter data-type:name="SSC-A" />
         </transforms:linear>
         <transforms:log transforms:offset="100"  transforms:decades="5.2247198959" >
           <data-type:parameter data-type:name="FL1-H" />
         </transforms:log>
         <transforms:log transforms:offset="100"  transforms:decades="5.2247198959" >
           <data-type:parameter data-type:name="FL1-A" />
         </transforms:log>
         <transforms:log transforms:offset="100"  transforms:decades="5.2247198959" >
           <data-type:parameter data-type:name="FL2-H" />
         </transforms:log>
         <transforms:log transforms:offset="100"  transforms:decades="5.2247198959" >
           <data-type:parameter data-type:name="FL2-A" />
         </transforms:log>
         <transforms:log transforms:offset="100"  transforms:decades="5.2247198959" >
           <data-type:parameter data-type:name="FL3-H" />
         </transforms:log>
         <transforms:log transforms:offset="100"  transforms:decades="5.2247198959" >
           <data-type:parameter data-type:name="FL3-A" />
         </transforms:log>
         <transforms:log transforms:offset="100"  transforms:decades="5.2247198959" >
           <data-type:parameter data-type:name="FL4-H" />
         </transforms:log>
         <transforms:linear transforms:minRange="100"  transforms:maxRange="16777216"  gain="1" >
           <data-type:parameter data-type:name="FL4-A" />
         </transforms:linear>
         <transforms:log transforms:offset="100"  transforms:decades="5.2247198959" >
           <data-type:parameter data-type:name="FL5-H" />
         </transforms:log>
         <transforms:log transforms:offset="100"  transforms:decades="5.2247198959" >
           <data-type:parameter data-type:name="FL5-A" />
         </transforms:log>
         <transforms:log transforms:offset="100"  transforms:decades="5.2247198959" >
           <data-type:parameter data-type:name="FL6-H" />
         </transforms:log>
         <transforms:log transforms:offset="100"  transforms:decades="5.2247198959" >
           <data-type:parameter data-type:name="FL6-A" />
         </transforms:log>
         <transforms:log transforms:offset="100"  transforms:decades="5.2247198959" >
           <data-type:parameter data-type:name="FL7-H" />
         </transforms:log>
         <transforms:log transforms:offset="100"  transforms:decades="5.2247198959" >
           <data-type:parameter data-type:name="FL7-A" />
         </transforms:log>
         <transforms:log transforms:offset="100"  transforms:decades="5.2247198959" >
           <data-type:parameter data-type:name="FL8-H" />
         </transforms:log>
         <transforms:log transforms:offset="100"  transforms:decades="5.2247198959" >
           <data-type:parameter data-type:name="FL8-A" />
         </transforms:log>
         <transforms:log transforms:offset="100"  transforms:decades="5.2247198959" >
           <data-type:parameter data-type:name="FL9-H" />
         </transforms:log>
         <transforms:log transforms:offset="100"  transforms:decades="5.2247198959" >
           <data-type:parameter data-type:name="FL9-A" />
         </transforms:log>
         <transforms:log transforms:offset="100"  transforms:decades="5.2247198959" >
           <data-type:parameter data-type:name="FL10-H" />
         </transforms:log>
         <transforms:log transforms:offset="100"  transforms:decades="5.2247198959" >
           <data-type:parameter data-type:name="FL10-A" />
         </transforms:log>
         <transforms:log transforms:offset="100"  transforms:decades="5.2247198959" >
           <data-type:parameter data-type:name="FL11-H" />
         </transforms:log>
         <transforms:log transforms:offset="100"  transforms:decades="5.2247198959" >
           <data-type:parameter data-type:name="FL11-A" />
         </transforms:log>
         <transforms:log transforms:offset="100"  transforms:decades="5.2247198959" >
           <data-type:parameter data-type:name="FL12-H" />
         </transforms:log>
         <transforms:log transforms:offset="100"  transforms:decades="5.2247198959" >
           <data-type:parameter data-type:name="FL12-A" />
         </transforms:log>
         <transforms:log transforms:offset="100"  transforms:decades="5.2247198959" >
           <data-type:parameter data-type:name="FL13-H" />
         </transforms:log>
         <transforms:log transforms:offset="100"  transforms:decades="5.2247198959" >
           <data-type:parameter data-type:name="FL13-A" />
         </transforms:log>
         <transforms:log transforms:offset="100"  transforms:decades="5.2247198959" >
           <data-type:parameter data-type:name="FL14-H" />
         </transforms:log>
         <transforms:log transforms:offset="100"  transforms:decades="5.2247198959" >
           <data-type:parameter data-type:name="FL14-A" />
         </transforms:log>
         <transforms:log transforms:offset="100"  transforms:decades="5.2247198959" >
           <data-type:parameter data-type:name="FL15-H" />
         </transforms:log>
         <transforms:log transforms:offset="100"  transforms:decades="5.2247198959" >
           <data-type:parameter data-type:name="FL15-A" />
         </transforms:log>
         <transforms:log transforms:offset="100"  transforms:decades="5.2247198959" >
           <data-type:parameter data-type:name="FL16-H" />
         </transforms:log>
         <transforms:log transforms:offset="100"  transforms:decades="5.2247198959" >
           <data-type:parameter data-type:name="FL16-A" />
         </transforms:log>
         <transforms:log transforms:offset="100"  transforms:decades="5.2247198959" >
           <data-type:parameter data-type:name="FL17-H" />
         </transforms:log>
         <transforms:log transforms:offset="100"  transforms:decades="5.2247198959" >
           <data-type:parameter data-type:name="FL17-A" />
         </transforms:log>
         <transforms:log transforms:offset="100"  transforms:decades="5.2247198959" >
           <data-type:parameter data-type:name="FL18-H" />
         </transforms:log>
         <transforms:log transforms:offset="100"  transforms:decades="5.2247198959" >
           <data-type:parameter data-type:name="FL18-A" />
         </transforms:log>
         <transforms:log transforms:offset="100"  transforms:decades="5.2247198959" >
           <data-type:parameter data-type:name="FL19-H" />
         </transforms:log>
         <transforms:log transforms:offset="100"  transforms:decades="5.2247198959" >
           <data-type:parameter data-type:name="FL19-A" />
         </transforms:log>
         <transforms:linear transforms:minRange="0"  transforms:maxRange="10000"  gain="1" >
           <data-type:parameter data-type:name="FSC-Width" />
         </transforms:linear>
         <transforms:linear transforms:minRange="0"  transforms:maxRange="56"  gain="0.0000200241" >
           <data-type:parameter data-type:name="Time" />
         </transforms:linear>
       </Transformations>
       <Keywords>
         <Keyword name="SWVER"  value="CytExpert 2.3.0.84" />
         <Keyword name="DGAIN"  value="10" />
         <Keyword name="WCH"  value="FSC" />
         <Keyword name="TRLGC"  value="None" />
         <Keyword name="PCHTP"  value="AutoThreshold" />
         <Keyword name="PCHID"  value="FSC" />
         <Keyword name="CH21HAVAL"  value="6875000" />
         <Keyword name="CH21AATFL"  value="30000" />
         <Keyword name="CH21HATFL"  value="375" />
         <Keyword name="CH21FLNMS"  value="NUV675" />
         <Keyword name="CH21AS"  value="2" />
         <Keyword name="CH21HS"  value="8" />
         <Keyword name="CH21FL"  value="True" />
         <Keyword name="CH21THUS"  value="False" />
         <Keyword name="CH21DELTA"  value="24" />
         <Keyword name="CH21DELAY"  value="78.08" />
         <Keyword name="CH21USH"  value="True" />
         <Keyword name="CH21GAIN"  value="155" />
         <Keyword name="CH21TR"  value="64" />
         <Keyword name="CH21TH"  value="10000" />
         <Keyword name="CH21DA"  value="33" />
         <Keyword name="CH21AD"  value="17" />
         <Keyword name="CH21NM"  value="NUV675" />
         <Keyword name="CH21ID"  value="FL19" />
         <Keyword name="CH20HAVAL"  value="6875000" />
         <Keyword name="CH20AATFL"  value="30000" />
         <Keyword name="CH20HATFL"  value="375" />
         <Keyword name="CH20FLNMS"  value="NUV525" />
         <Keyword name="CH20AS"  value="2" />
         <Keyword name="CH20HS"  value="8" />
         <Keyword name="CH20FL"  value="True" />
         <Keyword name="CH20THUS"  value="False" />
         <Keyword name="CH20DELTA"  value="24" />
         <Keyword name="CH20DELAY"  value="78.08" />
         <Keyword name="CH20USH"  value="True" />
         <Keyword name="CH20GAIN"  value="127" />
         <Keyword name="CH20TR"  value="64" />
         <Keyword name="CH20TH"  value="10000" />
         <Keyword name="CH20DA"  value="32" />
         <Keyword name="CH20AD"  value="16" />
         <Keyword name="CH20NM"  value="NUV525" />
         <Keyword name="CH20ID"  value="FL18" />
         <Keyword name="CH19HAVAL"  value="6875000" />
         <Keyword name="CH19AATFL"  value="30000" />
         <Keyword name="CH19HATFL"  value="375" />
         <Keyword name="CH19FLNMS"  value="NUV450" />
         <Keyword name="CH19AS"  value="2" />
         <Keyword name="CH19HS"  value="8" />
         <Keyword name="CH19FL"  value="True" />
         <Keyword name="CH19THUS"  value="False" />
         <Keyword name="CH19DELTA"  value="24" />
         <Keyword name="CH19DELAY"  value="78.08" />
         <Keyword name="CH19USH"  value="True" />
         <Keyword name="CH19GAIN"  value="50" />
         <Keyword name="CH19TR"  value="64" />
         <Keyword name="CH19TH"  value="10000" />
         <Keyword name="CH19DA"  value="34" />
         <Keyword name="CH19AD"  value="18" />
         <Keyword name="CH19NM"  value="NUV450" />
         <Keyword name="CH19ID"  value="FL17" />
         <Keyword name="CH18HAVAL"  value="6875000" />
         <Keyword name="CH18AATFL"  value="30000" />
         <Keyword name="CH18HATFL"  value="375" />
         <Keyword name="CH18FLNMS"  value="V763" />
         <Keyword name="CH18AS"  value="2" />
         <Keyword name="CH18HS"  value="8" />
         <Keyword name="CH18FL"  value="True" />
         <Keyword name="CH18THUS"  value="False" />
         <Keyword name="CH18DELTA"  value="24" />
         <Keyword name="CH18DELAY"  value="-78.08" />
         <Keyword name="CH18USH"  value="True" />
         <Keyword name="CH18GAIN"  value="300" />
         <Keyword name="CH18TR"  value="64" />
         <Keyword name="CH18TH"  value="10000" />
         <Keyword name="CH18DA"  value="39" />
         <Keyword name="CH18AD"  value="23" />
         <Keyword name="CH18NM"  value="V763" />
         <Keyword name="CH18ID"  value="FL16" />
         <Keyword name="CH17HAVAL"  value="6875000" />
         <Keyword name="CH17AATFL"  value="30000" />
         <Keyword name="CH17HATFL"  value="375" />
         <Keyword name="CH17FLNMS"  value="V660" />
         <Keyword name="CH17AS"  value="2" />
         <Keyword name="CH17HS"  value="8" />
         <Keyword name="CH17FL"  value="True" />
         <Keyword name="CH17THUS"  value="False" />
         <Keyword name="CH17DELTA"  value="24" />
         <Keyword name="CH17DELAY"  value="-78.08" />
         <Keyword name="CH17USH"  value="True" />
         <Keyword name="CH17GAIN"  value="227" />
         <Keyword name="CH17TR"  value="64" />
         <Keyword name="CH17TH"  value="10000" />
         <Keyword name="CH17DA"  value="38" />
         <Keyword name="CH17AD"  value="22" />
         <Keyword name="CH17NM"  value="V660" />
         <Keyword name="CH17ID"  value="FL15" />
         <Keyword name="CH16HAVAL"  value="6875000" />
         <Keyword name="CH16AATFL"  value="30000" />
         <Keyword name="CH16HATFL"  value="375" />
         <Keyword name="CH16FLNMS"  value="V610" />
         <Keyword name="CH16AS"  value="2" />
         <Keyword name="CH16HS"  value="8" />
         <Keyword name="CH16FL"  value="True" />
         <Keyword name="CH16THUS"  value="False" />
         <Keyword name="CH16DELTA"  value="24" />
         <Keyword name="CH16DELAY"  value="-78.08" />
         <Keyword name="CH16USH"  value="True" />
         <Keyword name="CH16GAIN"  value="50" />
         <Keyword name="CH16TR"  value="64" />
         <Keyword name="CH16TH"  value="10000" />
         <Keyword name="CH16DA"  value="37" />
         <Keyword name="CH16AD"  value="21" />
         <Keyword name="CH16NM"  value="V610" />
         <Keyword name="CH16ID"  value="FL14" />
         <Keyword name="CH15HAVAL"  value="6875000" />
         <Keyword name="CH15AATFL"  value="30000" />
         <Keyword name="CH15HATFL"  value="375" />
         <Keyword name="CH15FLNMS"  value="V525-KrO" />
         <Keyword name="CH15AS"  value="2" />
         <Keyword name="CH15HS"  value="8" />
         <Keyword name="CH15FL"  value="True" />
         <Keyword name="CH15THUS"  value="False" />
         <Keyword name="CH15DELTA"  value="24" />
         <Keyword name="CH15DELAY"  value="-78.08" />
         <Keyword name="CH15USH"  value="True" />
         <Keyword name="CH15GAIN"  value="30" />
         <Keyword name="CH15TR"  value="64" />
         <Keyword name="CH15TH"  value="10000" />
         <Keyword name="CH15DA"  value="36" />
         <Keyword name="CH15AD"  value="20" />
         <Keyword name="CH15NM"  value="V525-KrO" />
         <Keyword name="CH15ID"  value="FL13" />
         <Keyword name="CH14HAVAL"  value="6875000" />
         <Keyword name="CH14AATFL"  value="30000" />
         <Keyword name="CH14HATFL"  value="375" />
         <Keyword name="CH14FLNMS"  value="V450-PB" />
         <Keyword name="CH14AS"  value="2" />
         <Keyword name="CH14HS"  value="8" />
         <Keyword name="CH14FL"  value="True" />
         <Keyword name="CH14THUS"  value="False" />
         <Keyword name="CH14DELTA"  value="24" />
         <Keyword name="CH14DELAY"  value="-78.08" />
         <Keyword name="CH14USH"  value="True" />
         <Keyword name="CH14GAIN"  value="10" />
         <Keyword name="CH14TR"  value="64" />
         <Keyword name="CH14TH"  value="10000" />
         <Keyword name="CH14DA"  value="35" />
         <Keyword name="CH14AD"  value="19" />
         <Keyword name="CH14NM"  value="V450-PB" />
         <Keyword name="CH14ID"  value="FL12" />
         <Keyword name="CH13HAVAL"  value="6875000" />
         <Keyword name="CH13AATFL"  value="30000" />
         <Keyword name="CH13HATFL"  value="375" />
         <Keyword name="CH13FLNMS"  value="R763-APCA750" />
         <Keyword name="CH13AS"  value="2" />
         <Keyword name="CH13HS"  value="8" />
         <Keyword name="CH13FL"  value="True" />
         <Keyword name="CH13THUS"  value="False" />
         <Keyword name="CH13DELTA"  value="24" />
         <Keyword name="CH13DELAY"  value="42.24" />
         <Keyword name="CH13USH"  value="True" />
         <Keyword name="CH13GAIN"  value="260" />
         <Keyword name="CH13TR"  value="64" />
         <Keyword name="CH13TH"  value="10000" />
         <Keyword name="CH13DA"  value="0" />
         <Keyword name="CH13AD"  value="0" />
         <Keyword name="CH13NM"  value="R763-APCA750" />
         <Keyword name="CH13ID"  value="FL11" />
         <Keyword name="CH12HAVAL"  value="6875000" />
         <Keyword name="CH12AATFL"  value="30000" />
         <Keyword name="CH12HATFL"  value="375" />
         <Keyword name="CH12FLNMS"  value="R712-APCA700" />
         <Keyword name="CH12AS"  value="2" />
         <Keyword name="CH12HS"  value="8" />
         <Keyword name="CH12FL"  value="True" />
         <Keyword name="CH12THUS"  value="False" />
         <Keyword name="CH12DELTA"  value="24" />
         <Keyword name="CH12DELAY"  value="42.24" />
         <Keyword name="CH12USH"  value="True" />
         <Keyword name="CH12GAIN"  value="180" />
         <Keyword name="CH12TR"  value="64" />
         <Keyword name="CH12TH"  value="10000" />
         <Keyword name="CH12DA"  value="2" />
         <Keyword name="CH12AD"  value="2" />
         <Keyword name="CH12NM"  value="R712-APCA700" />
         <Keyword name="CH12ID"  value="FL10" />
         <Keyword name="CH11HAVAL"  value="6875000" />
         <Keyword name="CH11AATFL"  value="30000" />
         <Keyword name="CH11HATFL"  value="375" />
         <Keyword name="CH11FLNMS"  value="R660-APC" />
         <Keyword name="CH11AS"  value="2" />
         <Keyword name="CH11HS"  value="8" />
         <Keyword name="CH11FL"  value="True" />
         <Keyword name="CH11THUS"  value="False" />
         <Keyword name="CH11DELTA"  value="24" />
         <Keyword name="CH11DELAY"  value="42.24" />
         <Keyword name="CH11USH"  value="True" />
         <Keyword name="CH11GAIN"  value="50" />
         <Keyword name="CH11TR"  value="64" />
         <Keyword name="CH11TH"  value="10000" />
         <Keyword name="CH11DA"  value="1" />
         <Keyword name="CH11AD"  value="1" />
         <Keyword name="CH11NM"  value="R660-APC" />
         <Keyword name="CH11ID"  value="FL9" />
         <Keyword name="CH10HAVAL"  value="6875000" />
         <Keyword name="CH10AATFL"  value="30000" />
         <Keyword name="CH10HATFL"  value="375" />
         <Keyword name="CH10FLNMS"  value="Y763-PC7" />
         <Keyword name="CH10AS"  value="2" />
         <Keyword name="CH10HS"  value="8" />
         <Keyword name="CH10FL"  value="True" />
         <Keyword name="CH10THUS"  value="False" />
         <Keyword name="CH10DELTA"  value="24" />
         <Keyword name="CH10DELAY"  value="-38.72" />
         <Keyword name="CH10USH"  value="True" />
         <Keyword name="CH10GAIN"  value="445" />
         <Keyword name="CH10TR"  value="64" />
         <Keyword name="CH10TH"  value="10000" />
         <Keyword name="CH10DA"  value="5" />
         <Keyword name="CH10AD"  value="5" />
         <Keyword name="CH10NM"  value="Y763-PC7" />
         <Keyword name="CH10ID"  value="FL8" />
         <Keyword name="CH9HAVAL"  value="6875000" />
         <Keyword name="CH9AATFL"  value="30000" />
         <Keyword name="CH9HATFL"  value="375" />
         <Keyword name="CH9FLNMS"  value="Y710-PC5.5" />
         <Keyword name="CH9AS"  value="2" />
         <Keyword name="CH9HS"  value="8" />
         <Keyword name="CH9FL"  value="True" />
         <Keyword name="CH9THUS"  value="False" />
         <Keyword name="CH9DELTA"  value="24" />
         <Keyword name="CH9DELAY"  value="-38.72" />
         <Keyword name="CH9USH"  value="True" />
         <Keyword name="CH9GAIN"  value="150" />
         <Keyword name="CH9TR"  value="64" />
         <Keyword name="CH9TH"  value="10000" />
         <Keyword name="CH9DA"  value="3" />
         <Keyword name="CH9AD"  value="3" />
         <Keyword name="CH9NM"  value="Y710-PC5.5" />
         <Keyword name="CH9ID"  value="FL7" />
         <Keyword name="CH8HAVAL"  value="6875000" />
         <Keyword name="CH8AATFL"  value="30000" />
         <Keyword name="CH8HATFL"  value="375" />
         <Keyword name="CH8FLNMS"  value="Y675-PC5" />
         <Keyword name="CH8AS"  value="2" />
         <Keyword name="CH8HS"  value="8" />
         <Keyword name="CH8FL"  value="True" />
         <Keyword name="CH8THUS"  value="False" />
         <Keyword name="CH8DELTA"  value="24" />
         <Keyword name="CH8DELAY"  value="-38.72" />
         <Keyword name="CH8USH"  value="True" />
         <Keyword name="CH8GAIN"  value="183" />
         <Keyword name="CH8TR"  value="64" />
         <Keyword name="CH8TH"  value="10000" />
         <Keyword name="CH8DA"  value="7" />
         <Keyword name="CH8AD"  value="7" />
         <Keyword name="CH8NM"  value="Y675-PC5" />
         <Keyword name="CH8ID"  value="FL6" />
         <Keyword name="CH7HAVAL"  value="6875000" />
         <Keyword name="CH7AATFL"  value="30000" />
         <Keyword name="CH7HATFL"  value="375" />
         <Keyword name="CH7FLNMS"  value="Y610-mCHERRY" />
         <Keyword name="CH7AS"  value="2" />
         <Keyword name="CH7HS"  value="8" />
         <Keyword name="CH7FL"  value="True" />
         <Keyword name="CH7THUS"  value="False" />
         <Keyword name="CH7DELTA"  value="24" />
         <Keyword name="CH7DELAY"  value="-38.72" />
         <Keyword name="CH7USH"  value="True" />
         <Keyword name="CH7GAIN"  value="7" />
         <Keyword name="CH7TR"  value="64" />
         <Keyword name="CH7TH"  value="10000" />
         <Keyword name="CH7DA"  value="4" />
         <Keyword name="CH7AD"  value="4" />
         <Keyword name="CH7NM"  value="Y610-mCHERRY" />
         <Keyword name="CH7ID"  value="FL5" />
         <Keyword name="CH6HAVAL"  value="6875000" />
         <Keyword name="CH6AATFL"  value="30000" />
         <Keyword name="CH6HATFL"  value="375" />
         <Keyword name="CH6FLNMS"  value="Y585-PE" />
         <Keyword name="CH6AS"  value="2" />
         <Keyword name="CH6HS"  value="8" />
         <Keyword name="CH6FL"  value="True" />
         <Keyword name="CH6THUS"  value="False" />
         <Keyword name="CH6DELTA"  value="24" />
         <Keyword name="CH6DELAY"  value="-38.72" />
         <Keyword name="CH6USH"  value="True" />
         <Keyword name="CH6GAIN"  value="150" />
         <Keyword name="CH6TR"  value="64" />
         <Keyword name="CH6TH"  value="10000" />
         <Keyword name="CH6DA"  value="6" />
         <Keyword name="CH6AD"  value="6" />
         <Keyword name="CH6NM"  value="Y585-PE" />
         <Keyword name="CH6ID"  value="FL4" />
         <Keyword name="CH5HAVAL"  value="6875000" />
         <Keyword name="CH5AATFL"  value="30000" />
         <Keyword name="CH5HATFL"  value="375" />
         <Keyword name="CH5FLNMS"  value="B690-PC5.5" />
         <Keyword name="CH5AS"  value="2" />
         <Keyword name="CH5HS"  value="8" />
         <Keyword name="CH5FL"  value="True" />
         <Keyword name="CH5THUS"  value="False" />
         <Keyword name="CH5DELTA"  value="24" />
         <Keyword name="CH5DELAY"  value="0" />
         <Keyword name="CH5USH"  value="True" />
         <Keyword name="CH5GAIN"  value="20" />
         <Keyword name="CH5TR"  value="64" />
         <Keyword name="CH5TH"  value="10000" />
         <Keyword name="CH5DA"  value="19" />
         <Keyword name="CH5AD"  value="11" />
         <Keyword name="CH5NM"  value="B690-PC5.5" />
         <Keyword name="CH5ID"  value="FL3" />
         <Keyword name="CH4HAVAL"  value="6875000" />
         <Keyword name="CH4AATFL"  value="30000" />
         <Keyword name="CH4HATFL"  value="375" />
         <Keyword name="CH4FLNMS"  value="B610-ECD" />
         <Keyword name="CH4AS"  value="2" />
         <Keyword name="CH4HS"  value="8" />
         <Keyword name="CH4FL"  value="True" />
         <Keyword name="CH4THUS"  value="False" />
         <Keyword name="CH4DELTA"  value="24" />
         <Keyword name="CH4DELAY"  value="0" />
         <Keyword name="CH4USH"  value="True" />
         <Keyword name="CH4GAIN"  value="20" />
         <Keyword name="CH4TR"  value="64" />
         <Keyword name="CH4TH"  value="10000" />
         <Keyword name="CH4DA"  value="18" />
         <Keyword name="CH4AD"  value="10" />
         <Keyword name="CH4NM"  value="B610-ECD" />
         <Keyword name="CH4ID"  value="FL2" />
         <Keyword name="CH3HAVAL"  value="6875000" />
         <Keyword name="CH3AATFL"  value="30000" />
         <Keyword name="CH3HATFL"  value="375" />
         <Keyword name="CH3FLNMS"  value="B525-FITC" />
         <Keyword name="CH3AS"  value="2" />
         <Keyword name="CH3HS"  value="8" />
         <Keyword name="CH3FL"  value="True" />
         <Keyword name="CH3THUS"  value="False" />
         <Keyword name="CH3DELTA"  value="24" />
         <Keyword name="CH3DELAY"  value="0" />
         <Keyword name="CH3USH"  value="True" />
         <Keyword name="CH3GAIN"  value="40" />
         <Keyword name="CH3TR"  value="64" />
         <Keyword name="CH3TH"  value="10000" />
         <Keyword name="CH3DA"  value="17" />
         <Keyword name="CH3AD"  value="9" />
         <Keyword name="CH3NM"  value="B525-FITC" />
         <Keyword name="CH3ID"  value="FL1" />
         <Keyword name="CH2HAVAL"  value="6875000" />
         <Keyword name="CH2AATFL"  value="30000" />
         <Keyword name="CH2HATFL"  value="375" />
         <Keyword name="CH2FLNMS"  value="SSC" />
         <Keyword name="CH2AS"  value="2" />
         <Keyword name="CH2HS"  value="8" />
         <Keyword name="CH2FL"  value="False" />
         <Keyword name="CH2THUS"  value="False" />
         <Keyword name="CH2DELTA"  value="24" />
         <Keyword name="CH2DELAY"  value="0" />
         <Keyword name="CH2USH"  value="True" />
         <Keyword name="CH2GAIN"  value="70" />
         <Keyword name="CH2TR"  value="64" />
         <Keyword name="CH2TH"  value="10000" />
         <Keyword name="CH2DA"  value="16" />
         <Keyword name="CH2AD"  value="8" />
         <Keyword name="CH2NM"  value="SSC" />
         <Keyword name="CH2ID"  value="SSC" />
         <Keyword name="CH1HAVAL"  value="5000000" />
         <Keyword name="CH1AATFL"  value="30000" />
         <Keyword name="CH1HATFL"  value="375" />
         <Keyword name="CH1AS"  value="2" />
         <Keyword name="CH1HS"  value="8" />
         <Keyword name="CH1FL"  value="False" />
         <Keyword name="CH1THUS"  value="False" />
         <Keyword name="CH1DELTA"  value="24" />
         <Keyword name="CH1DELAY"  value="0" />
         <Keyword name="CH1USH"  value="True" />
         <Keyword name="CH1GAIN"  value="50" />
         <Keyword name="CH1TR"  value="64" />
         <Keyword name="CH1TH"  value="10000" />
         <Keyword name="CH1DA"  value="22" />
         <Keyword name="CH1AD"  value="14" />
         <Keyword name="CH1NM"  value="FSC" />
         <Keyword name="CH1ID"  value="FSC" />
         <Keyword name="CHAR"  value="21" />
         <Keyword name="FLDSM"  value="10" />
         <Keyword name="$CYTSN"  value="BA47061" />
         <Keyword name="SN"  value="BA47061" />
         <Keyword name="COMPGAINA"  value="40202015071831504455018026010305022730050127155" />
         <Keyword name="COMPA"  value="1000000000000000000010000000000000000000100000000000000000001000000000000000000010000000000000000000100000000000000000001000000000000000000010000000000000000000100000000000000000001000000000000000000010000000000000000000100000000000000000001000000000000000000010000000000000000000100000000000000000001000000000000000000010000000000000000000100000000000000000001" />
         <Keyword name="COMPAFA"  value="0000000000000000000" />
         <Keyword name="COMPBGA"  value="0000000000000000000" />
         <Keyword name="COMPCHA"  value="B525-FITCB610-ECDB690-PC5.5Y585-PEY610-mCHERRYY675-PC5Y710-PC5.5Y763-PC7R660-APCR712-APCA700R763-APCA750V450-PBV525-KrOV610V660V763NUV450NUV525NUV675" />
         <Keyword name="COMPGAINH"  value="40202015071831504455018026010305022730050127155" />
         <Keyword name="COMPH"  value="1000000000000000000010000000000000000000100000000000000000001000000000000000000010000000000000000000100000000000000000001000000000000000000010000000000000000000100000000000000000001000000000000000000010000000000000000000100000000000000000001000000000000000000010000000000000000000100000000000000000001000000000000000000010000000000000000000100000000000000000001" />
         <Keyword name="COMPAFH"  value="0000000000000000000" />
         <Keyword name="COMPBGH"  value="0000000000000000000" />
         <Keyword name="COMPCHH"  value="B525-FITCB610-ECDB690-PC5.5Y585-PEY610-mCHERRYY675-PC5Y710-PC5.5Y763-PC7R660-APCR712-APCA700R763-APCA750V450-PBV525-KrOV610V660V763NUV450NUV525NUV675" />
         <Keyword name="AHCOMPSYNC"  value="False" />
         <Keyword name="USCOMP"  value="False" />
         <Keyword name="DURTIM"  value="55.932540" />
         <Keyword name="$OP"  value="hp" />
         <Keyword name="$VOL"  value="9322.095" />
         <Keyword name="RCD"  value="True" />
         <Keyword name="FLLW"  value="True" />
         <Keyword name="IMPTTB"  value="False" />
         <Keyword name="$ABRT"  value="1275" />
         <Keyword name="$LOST"  value="0" />
         <Keyword name="P44DISPLAY"  value="LIN" />
         <Keyword name="$P44G"  value="1.0" />
         <Keyword name="$P44E"  value="0,0" />
         <Keyword name="$P44B"  value="32" />
         <Keyword name="$P44R"  value="900000000" />
         <Keyword name="$P44S"  value="Time" />
         <Keyword name="$P44N"  value="Time" />
         <Keyword name="P43DISPLAY"  value="LIN" />
         <Keyword name="$P43G"  value="1.0" />
         <Keyword name="$P43E"  value="0,0" />
         <Keyword name="$P43B"  value="32" />
         <Keyword name="$P43R"  value="10000" />
         <Keyword name="$P43S"  value="FSC-Width" />
         <Keyword name="$P43N"  value="FSC-Width" />
         <Keyword name="P42DISPLAY"  value="LOG" />
         <Keyword name="$P42G"  value="1.0" />
         <Keyword name="$P42E"  value="0,0" />
         <Keyword name="$P42B"  value="32" />
         <Keyword name="$P42R"  value="16777216" />
         <Keyword name="$P42S"  value="NUV675-A" />
         <Keyword name="$P42N"  value="FL19-A" />
         <Keyword name="P41DISPLAY"  value="LOG" />
         <Keyword name="$P41G"  value="1.0" />
         <Keyword name="$P41E"  value="0,0" />
         <Keyword name="$P41B"  value="32" />
         <Keyword name="$P41R"  value="16777216" />
         <Keyword name="$P41S"  value="NUV675-H" />
         <Keyword name="$P41N"  value="FL19-H" />
         <Keyword name="P40DISPLAY"  value="LOG" />
         <Keyword name="$P40G"  value="1.0" />
         <Keyword name="$P40E"  value="0,0" />
         <Keyword name="$P40B"  value="32" />
         <Keyword name="$P40R"  value="16777216" />
         <Keyword name="$P40S"  value="NUV525-A" />
         <Keyword name="$P40N"  value="FL18-A" />
         <Keyword name="P39DISPLAY"  value="LOG" />
         <Keyword name="$P39G"  value="1.0" />
         <Keyword name="$P39E"  value="0,0" />
         <Keyword name="$P39B"  value="32" />
         <Keyword name="$P39R"  value="16777216" />
         <Keyword name="$P39S"  value="NUV525-H" />
         <Keyword name="$P39N"  value="FL18-H" />
         <Keyword name="P38DISPLAY"  value="LOG" />
         <Keyword name="$P38G"  value="1.0" />
         <Keyword name="$P38E"  value="0,0" />
         <Keyword name="$P38B"  value="32" />
         <Keyword name="$P38R"  value="16777216" />
         <Keyword name="$P38S"  value="NUV450-A" />
         <Keyword name="$P38N"  value="FL17-A" />
         <Keyword name="P37DISPLAY"  value="LOG" />
         <Keyword name="$P37G"  value="1.0" />
         <Keyword name="$P37E"  value="0,0" />
         <Keyword name="$P37B"  value="32" />
         <Keyword name="$P37R"  value="16777216" />
         <Keyword name="$P37S"  value="NUV450-H" />
         <Keyword name="$P37N"  value="FL17-H" />
         <Keyword name="P36DISPLAY"  value="LOG" />
         <Keyword name="$P36G"  value="1.0" />
         <Keyword name="$P36E"  value="0,0" />
         <Keyword name="$P36B"  value="32" />
         <Keyword name="$P36R"  value="16777216" />
         <Keyword name="$P36S"  value="V763-A" />
         <Keyword name="$P36N"  value="FL16-A" />
         <Keyword name="P35DISPLAY"  value="LOG" />
         <Keyword name="$P35G"  value="1.0" />
         <Keyword name="$P35E"  value="0,0" />
         <Keyword name="$P35B"  value="32" />
         <Keyword name="$P35R"  value="16777216" />
         <Keyword name="$P35S"  value="V763-H" />
         <Keyword name="$P35N"  value="FL16-H" />
         <Keyword name="P34DISPLAY"  value="LOG" />
         <Keyword name="$P34G"  value="1.0" />
         <Keyword name="$P34E"  value="0,0" />
         <Keyword name="$P34B"  value="32" />
         <Keyword name="$P34R"  value="16777216" />
         <Keyword name="$P34S"  value="V660-A" />
         <Keyword name="$P34N"  value="FL15-A" />
         <Keyword name="P33DISPLAY"  value="LOG" />
         <Keyword name="$P33G"  value="1.0" />
         <Keyword name="$P33E"  value="0,0" />
         <Keyword name="$P33B"  value="32" />
         <Keyword name="$P33R"  value="16777216" />
         <Keyword name="$P33S"  value="V660-H" />
         <Keyword name="$P33N"  value="FL15-H" />
         <Keyword name="P32DISPLAY"  value="LOG" />
         <Keyword name="$P32G"  value="1.0" />
         <Keyword name="$P32E"  value="0,0" />
         <Keyword name="$P32B"  value="32" />
         <Keyword name="$P32R"  value="16777216" />
         <Keyword name="$P32S"  value="V610-A" />
         <Keyword name="$P32N"  value="FL14-A" />
         <Keyword name="P31DISPLAY"  value="LOG" />
         <Keyword name="$P31G"  value="1.0" />
         <Keyword name="$P31E"  value="0,0" />
         <Keyword name="$P31B"  value="32" />
         <Keyword name="$P31R"  value="16777216" />
         <Keyword name="$P31S"  value="V610-H" />
         <Keyword name="$P31N"  value="FL14-H" />
         <Keyword name="P30DISPLAY"  value="LOG" />
         <Keyword name="$P30G"  value="1.0" />
         <Keyword name="$P30E"  value="0,0" />
         <Keyword name="$P30B"  value="32" />
         <Keyword name="$P30R"  value="16777216" />
         <Keyword name="$P30S"  value="V525-KrO-A" />
         <Keyword name="$P30N"  value="FL13-A" />
         <Keyword name="P29DISPLAY"  value="LOG" />
         <Keyword name="$P29G"  value="1.0" />
         <Keyword name="$P29E"  value="0,0" />
         <Keyword name="$P29B"  value="32" />
         <Keyword name="$P29R"  value="16777216" />
         <Keyword name="$P29S"  value="V525-KrO-H" />
         <Keyword name="$P29N"  value="FL13-H" />
         <Keyword name="P28DISPLAY"  value="LOG" />
         <Keyword name="$P28G"  value="1.0" />
         <Keyword name="$P28E"  value="0,0" />
         <Keyword name="$P28B"  value="32" />
         <Keyword name="$P28R"  value="16777216" />
         <Keyword name="$P28S"  value="V450-PB-A" />
         <Keyword name="$P28N"  value="FL12-A" />
         <Keyword name="P27DISPLAY"  value="LOG" />
         <Keyword name="$P27G"  value="1.0" />
         <Keyword name="$P27E"  value="0,0" />
         <Keyword name="$P27B"  value="32" />
         <Keyword name="$P27R"  value="16777216" />
         <Keyword name="$P27S"  value="V450-PB-H" />
         <Keyword name="$P27N"  value="FL12-H" />
         <Keyword name="P26DISPLAY"  value="LOG" />
         <Keyword name="$P26G"  value="1.0" />
         <Keyword name="$P26E"  value="0,0" />
         <Keyword name="$P26B"  value="32" />
         <Keyword name="$P26R"  value="16777216" />
         <Keyword name="$P26S"  value="R763-APCA750-A" />
         <Keyword name="$P26N"  value="FL11-A" />
         <Keyword name="P25DISPLAY"  value="LOG" />
         <Keyword name="$P25G"  value="1.0" />
         <Keyword name="$P25E"  value="0,0" />
         <Keyword name="$P25B"  value="32" />
         <Keyword name="$P25R"  value="16777216" />
         <Keyword name="$P25S"  value="R763-APCA750-H" />
         <Keyword name="$P25N"  value="FL11-H" />
         <Keyword name="P24DISPLAY"  value="LOG" />
         <Keyword name="$P24G"  value="1.0" />
         <Keyword name="$P24E"  value="0,0" />
         <Keyword name="$P24B"  value="32" />
         <Keyword name="$P24R"  value="16777216" />
         <Keyword name="$P24S"  value="R712-APCA700-A" />
         <Keyword name="$P24N"  value="FL10-A" />
         <Keyword name="P23DISPLAY"  value="LOG" />
         <Keyword name="$P23G"  value="1.0" />
         <Keyword name="$P23E"  value="0,0" />
         <Keyword name="$P23B"  value="32" />
         <Keyword name="$P23R"  value="16777216" />
         <Keyword name="$P23S"  value="R712-APCA700-H" />
         <Keyword name="$P23N"  value="FL10-H" />
         <Keyword name="P22DISPLAY"  value="LOG" />
         <Keyword name="$P22G"  value="1.0" />
         <Keyword name="$P22E"  value="0,0" />
         <Keyword name="$P22B"  value="32" />
         <Keyword name="$P22R"  value="16777216" />
         <Keyword name="$P22S"  value="R660-APC-A" />
         <Keyword name="$P22N"  value="FL9-A" />
         <Keyword name="P21DISPLAY"  value="LOG" />
         <Keyword name="$P21G"  value="1.0" />
         <Keyword name="$P21E"  value="0,0" />
         <Keyword name="$P21B"  value="32" />
         <Keyword name="$P21R"  value="16777216" />
         <Keyword name="$P21S"  value="R660-APC-H" />
         <Keyword name="$P21N"  value="FL9-H" />
         <Keyword name="P20DISPLAY"  value="LOG" />
         <Keyword name="$P20G"  value="1.0" />
         <Keyword name="$P20E"  value="0,0" />
         <Keyword name="$P20B"  value="32" />
         <Keyword name="$P20R"  value="16777216" />
         <Keyword name="$P20S"  value="Y763-PC7-A" />
         <Keyword name="$P20N"  value="FL8-A" />
         <Keyword name="P19DISPLAY"  value="LOG" />
         <Keyword name="$P19G"  value="1.0" />
         <Keyword name="$P19E"  value="0,0" />
         <Keyword name="$P19B"  value="32" />
         <Keyword name="$P19R"  value="16777216" />
         <Keyword name="$P19S"  value="Y763-PC7-H" />
         <Keyword name="$P19N"  value="FL8-H" />
         <Keyword name="P18DISPLAY"  value="LOG" />
         <Keyword name="$P18G"  value="1.0" />
         <Keyword name="$P18E"  value="0,0" />
         <Keyword name="$P18B"  value="32" />
         <Keyword name="$P18R"  value="16777216" />
         <Keyword name="$P18S"  value="Y710-PC5.5-A" />
         <Keyword name="$P18N"  value="FL7-A" />
         <Keyword name="P17DISPLAY"  value="LOG" />
         <Keyword name="$P17G"  value="1.0" />
         <Keyword name="$P17E"  value="0,0" />
         <Keyword name="$P17B"  value="32" />
         <Keyword name="$P17R"  value="16777216" />
         <Keyword name="$P17S"  value="Y710-PC5.5-H" />
         <Keyword name="$P17N"  value="FL7-H" />
         <Keyword name="P16DISPLAY"  value="LOG" />
         <Keyword name="$P16G"  value="1.0" />
         <Keyword name="$P16E"  value="0,0" />
         <Keyword name="$P16B"  value="32" />
         <Keyword name="$P16R"  value="16777216" />
         <Keyword name="$P16S"  value="Y675-PC5-A" />
         <Keyword name="$P16N"  value="FL6-A" />
         <Keyword name="P15DISPLAY"  value="LOG" />
         <Keyword name="$P15G"  value="1.0" />
         <Keyword name="$P15E"  value="0,0" />
         <Keyword name="$P15B"  value="32" />
         <Keyword name="$P15R"  value="16777216" />
         <Keyword name="$P15S"  value="Y675-PC5-H" />
         <Keyword name="$P15N"  value="FL6-H" />
         <Keyword name="P14DISPLAY"  value="LOG" />
         <Keyword name="$P14G"  value="1.0" />
         <Keyword name="$P14E"  value="0,0" />
         <Keyword name="$P14B"  value="32" />
         <Keyword name="$P14R"  value="16777216" />
         <Keyword name="$P14S"  value="Y610-mCHERRY-A" />
         <Keyword name="$P14N"  value="FL5-A" />
         <Keyword name="P13DISPLAY"  value="LOG" />
         <Keyword name="$P13G"  value="1.0" />
         <Keyword name="$P13E"  value="0,0" />
         <Keyword name="$P13B"  value="32" />
         <Keyword name="$P13R"  value="16777216" />
         <Keyword name="$P13S"  value="Y610-mCHERRY-H" />
         <Keyword name="$P13N"  value="FL5-H" />
         <Keyword name="P12DISPLAY"  value="LOG" />
         <Keyword name="$P12G"  value="1.0" />
         <Keyword name="$P12E"  value="0,0" />
         <Keyword name="$P12B"  value="32" />
         <Keyword name="$P12R"  value="16777216" />
         <Keyword name="$P12S"  value="Y585-PE-A" />
         <Keyword name="$P12N"  value="FL4-A" />
         <Keyword name="P11DISPLAY"  value="LOG" />
         <Keyword name="$P11G"  value="1.0" />
         <Keyword name="$P11E"  value="0,0" />
         <Keyword name="$P11B"  value="32" />
         <Keyword name="$P11R"  value="16777216" />
         <Keyword name="$P11S"  value="Y585-PE-H" />
         <Keyword name="$P11N"  value="FL4-H" />
         <Keyword name="P10DISPLAY"  value="LOG" />
         <Keyword name="$P10G"  value="1.0" />
         <Keyword name="$P10E"  value="0,0" />
         <Keyword name="$P10B"  value="32" />
         <Keyword name="$P10R"  value="16777216" />
         <Keyword name="$P10S"  value="B690-PC5.5-A" />
         <Keyword name="$P10N"  value="FL3-A" />
         <Keyword name="P9DISPLAY"  value="LOG" />
         <Keyword name="$P9G"  value="1.0" />
         <Keyword name="$P9E"  value="0,0" />
         <Keyword name="$P9B"  value="32" />
         <Keyword name="$P9R"  value="16777216" />
         <Keyword name="$P9S"  value="B690-PC5.5-H" />
         <Keyword name="$P9N"  value="FL3-H" />
         <Keyword name="P8DISPLAY"  value="LOG" />
         <Keyword name="$P8G"  value="1.0" />
         <Keyword name="$P8E"  value="0,0" />
         <Keyword name="$P8B"  value="32" />
         <Keyword name="$P8R"  value="16777216" />
         <Keyword name="$P8S"  value="B610-ECD-A" />
         <Keyword name="$P8N"  value="FL2-A" />
         <Keyword name="P7DISPLAY"  value="LOG" />
         <Keyword name="$P7G"  value="1.0" />
         <Keyword name="$P7E"  value="0,0" />
         <Keyword name="$P7B"  value="32" />
         <Keyword name="$P7R"  value="16777216" />
         <Keyword name="$P7S"  value="B610-ECD-H" />
         <Keyword name="$P7N"  value="FL2-H" />
         <Keyword name="P6DISPLAY"  value="LOG" />
         <Keyword name="$P6G"  value="1.0" />
         <Keyword name="$P6E"  value="0,0" />
         <Keyword name="$P6B"  value="32" />
         <Keyword name="$P6R"  value="16777216" />
         <Keyword name="$P6S"  value="B525-FITC-A" />
         <Keyword name="$P6N"  value="FL1-A" />
         <Keyword name="P5DISPLAY"  value="LOG" />
         <Keyword name="$P5G"  value="1.0" />
         <Keyword name="$P5E"  value="0,0" />
         <Keyword name="$P5B"  value="32" />
         <Keyword name="$P5R"  value="16777216" />
         <Keyword name="$P5S"  value="B525-FITC-H" />
         <Keyword name="$P5N"  value="FL1-H" />
         <Keyword name="P4DISPLAY"  value="LIN" />
         <Keyword name="$P4G"  value="1.0" />
         <Keyword name="$P4E"  value="0,0" />
         <Keyword name="$P4B"  value="32" />
         <Keyword name="$P4R"  value="16777216" />
         <Keyword name="$P4S"  value="SSC-A" />
         <Keyword name="$P4N"  value="SSC-A" />
         <Keyword name="P3DISPLAY"  value="LIN" />
         <Keyword name="$P3G"  value="1.0" />
         <Keyword name="$P3E"  value="0,0" />
         <Keyword name="$P3B"  value="32" />
         <Keyword name="$P3R"  value="16777216" />
         <Keyword name="$P3S"  value="SSC-H" />
         <Keyword name="$P3N"  value="SSC-H" />
         <Keyword name="P2DISPLAY"  value="LIN" />
         <Keyword name="$P2G"  value="1.0" />
         <Keyword name="$P2E"  value="0,0" />
         <Keyword name="$P2B"  value="32" />
         <Keyword name="$P2R"  value="16777216" />
         <Keyword name="$P2S"  value="FSC-A" />
         <Keyword name="$P2N"  value="FSC-A" />
         <Keyword name="P1DISPLAY"  value="LIN" />
         <Keyword name="$P1G"  value="1.0" />
         <Keyword name="$P1E"  value="0,0" />
         <Keyword name="$P1B"  value="32" />
         <Keyword name="$P1R"  value="16777216" />
         <Keyword name="$P1S"  value="FSC-H" />
         <Keyword name="$P1N"  value="FSC-H" />
         <Keyword name="$TIMESTEP"  value="0.00002" />
         <Keyword name="USRCVOL"  value="False" />
         <Keyword name="RCVOL"  value="10" />
         <Keyword name="$SPILLOVER"  value="38,FL1-H,FL2-H,FL3-H,FL4-H,FL5-H,FL6-H,FL7-H,FL8-H,FL9-H,FL10-H,FL11-H,FL12-H,FL13-H,FL14-H,FL15-H,FL16-H,FL17-H,FL18-H,FL19-H,FL1-A,FL2-A,FL3-A,FL4-A,FL5-A,FL6-A,FL7-A,FL8-A,FL9-A,FL10-A,FL11-A,FL12-A,FL13-A,FL14-A,FL15-A,FL16-A,FL17-A,FL18-A,FL19-A,1,0,0,0,0,0,0,0,0,0,0,0,0,0,0,0,0,0,0,0,0,0,0,0,0,0,0,0,0,0,0,0,0,0,0,0,0,0,0,1,0,0,0,0,0,0,0,0,0,0,0,0,0,0,0,0,0,0,0,0,0,0,0,0,0,0,0,0,0,0,0,0,0,0,0,0,0,0,1,0,0,0,0,0,0,0,0,0,0,0,0,0,0,0,0,0,0,0,0,0,0,0,0,0,0,0,0,0,0,0,0,0,0,0,0,0,0,1,0,0,0,0,0,0,0,0,0,0,0,0,0,0,0,0,0,0,0,0,0,0,0,0,0,0,0,0,0,0,0,0,0,0,0,0,0,0,1,0,0,0,0,0,0,0,0,0,0,0,0,0,0,0,0,0,0,0,0,0,0,0,0,0,0,0,0,0,0,0,0,0,0,0,0,0,0,1,0,0,0,0,0,0,0,0,0,0,0,0,0,0,0,0,0,0,0,0,0,0,0,0,0,0,0,0,0,0,0,0,0,0,0,0,0,0,1,0,0,0,0,0,0,0,0,0,0,0,0,0,0,0,0,0,0,0,0,0,0,0,0,0,0,0,0,0,0,0,0,0,0,0,0,0,0,1,0,0,0,0,0,0,0,0,0,0,0,0,0,0,0,0,0,0,0,0,0,0,0,0,0,0,0,0,0,0,0,0,0,0,0,0,0,0,1,0,0,0,0,0,0,0,0,0,0,0,0,0,0,0,0,0,0,0,0,0,0,0,0,0,0,0,0,0,0,0,0,0,0,0,0,0,0,1,0,0,0,0,0,0,0,0,0,0,0,0,0,0,0,0,0,0,0,0,0,0,0,0,0,0,0,0,0,0,0,0,0,0,0,0,0,0,1,0,0,0,0,0,0,0,0,0,0,0,0,0,0,0,0,0,0,0,0,0,0,0,0,0,0,0,0,0,0,0,0,0,0,0,0,0,0,1,0,0,0,0,0,0,0,0,0,0,0,0,0,0,0,0,0,0,0,0,0,0,0,0,0,0,0,0,0,0,0,0,0,0,0,0,0,0,1,0,0,0,0,0,0,0,0,0,0,0,0,0,0,0,0,0,0,0,0,0,0,0,0,0,0,0,0,0,0,0,0,0,0,0,0,0,0,1,0,0,0,0,0,0,0,0,0,0,0,0,0,0,0,0,0,0,0,0,0,0,0,0,0,0,0,0,0,0,0,0,0,0,0,0,0,0,1,0,0,0,0,0,0,0,0,0,0,0,0,0,0,0,0,0,0,0,0,0,0,0,0,0,0,0,0,0,0,0,0,0,0,0,0,0,0,1,0,0,0,0,0,0,0,0,0,0,0,0,0,0,0,0,0,0,0,0,0,0,0,0,0,0,0,0,0,0,0,0,0,0,0,0,0,0,1,0,0,0,0,0,0,0,0,0,0,0,0,0,0,0,0,0,0,0,0,0,0,0,0,0,0,0,0,0,0,0,0,0,0,0,0,0,0,1,0,0,0,0,0,0,0,0,0,0,0,0,0,0,0,0,0,0,0,0,0,0,0,0,0,0,0,0,0,0,0,0,0,0,0,0,0,0,1,0,0,0,0,0,0,0,0,0,0,0,0,0,0,0,0,0,0,0,0,0,0,0,0,0,0,0,0,0,0,0,0,0,0,0,0,0,0,1,0,0,0,0,0,0,0,0,0,0,0,0,0,0,0,0,0,0,0,0,0,0,0,0,0,0,0,0,0,0,0,0,0,0,0,0,0,0,1,0,0,0,0,0,0,0,0,0,0,0,0,0,0,0,0,0,0,0,0,0,0,0,0,0,0,0,0,0,0,0,0,0,0,0,0,0,0,1,0,0,0,0,0,0,0,0,0,0,0,0,0,0,0,0,0,0,0,0,0,0,0,0,0,0,0,0,0,0,0,0,0,0,0,0,0,0,1,0,0,0,0,0,0,0,0,0,0,0,0,0,0,0,0,0,0,0,0,0,0,0,0,0,0,0,0,0,0,0,0,0,0,0,0,0,0,1,0,0,0,0,0,0,0,0,0,0,0,0,0,0,0,0,0,0,0,0,0,0,0,0,0,0,0,0,0,0,0,0,0,0,0,0,0,0,1,0,0,0,0,0,0,0,0,0,0,0,0,0,0,0,0,0,0,0,0,0,0,0,0,0,0,0,0,0,0,0,0,0,0,0,0,0,0,1,0,0,0,0,0,0,0,0,0,0,0,0,0,0,0,0,0,0,0,0,0,0,0,0,0,0,0,0,0,0,0,0,0,0,0,0,0,0,1,0,0,0,0,0,0,0,0,0,0,0,0,0,0,0,0,0,0,0,0,0,0,0,0,0,0,0,0,0,0,0,0,0,0,0,0,0,0,1,0,0,0,0,0,0,0,0,0,0,0,0,0,0,0,0,0,0,0,0,0,0,0,0,0,0,0,0,0,0,0,0,0,0,0,0,0,0,1,0,0,0,0,0,0,0,0,0,0,0,0,0,0,0,0,0,0,0,0,0,0,0,0,0,0,0,0,0,0,0,0,0,0,0,0,0,0,1,0,0,0,0,0,0,0,0,0,0,0,0,0,0,0,0,0,0,0,0,0,0,0,0,0,0,0,0,0,0,0,0,0,0,0,0,0,0,1,0,0,0,0,0,0,0,0,0,0,0,0,0,0,0,0,0,0,0,0,0,0,0,0,0,0,0,0,0,0,0,0,0,0,0,0,0,0,1,0,0,0,0,0,0,0,0,0,0,0,0,0,0,0,0,0,0,0,0,0,0,0,0,0,0,0,0,0,0,0,0,0,0,0,0,0,0,1,0,0,0,0,0,0,0,0,0,0,0,0,0,0,0,0,0,0,0,0,0,0,0,0,0,0,0,0,0,0,0,0,0,0,0,0,0,0,1,0,0,0,0,0,0,0,0,0,0,0,0,0,0,0,0,0,0,0,0,0,0,0,0,0,0,0,0,0,0,0,0,0,0,0,0,0,0,1,0,0,0,0,0,0,0,0,0,0,0,0,0,0,0,0,0,0,0,0,0,0,0,0,0,0,0,0,0,0,0,0,0,0,0,0,0,0,1,0,0,0,0,0,0,0,0,0,0,0,0,0,0,0,0,0,0,0,0,0,0,0,0,0,0,0,0,0,0,0,0,0,0,0,0,0,0,1,0,0,0,0,0,0,0,0,0,0,0,0,0,0,0,0,0,0,0,0,0,0,0,0,0,0,0,0,0,0,0,0,0,0,0,0,0,0,1" />
         <Keyword name="USRCTIM"  value="True" />
         <Keyword name="RCTIM"  value="600" />
         <Keyword name="CGNM"  value="All Events " />
         <Keyword name="USRCTOT"  value="True" />
         <Keyword name="RCTOT"  value="30000" />
         <Keyword name="$CYT"  value="CytoFLEX LX" />
         <Keyword name="$DATE"  value="30-Apr-2021" />
         <Keyword name="$ETIM"  value="17:35:05" />
         <Keyword name="$BTIM"  value="17:34:09" />
         <Keyword name="$PAR"  value="44" />
         <Keyword name="TBNM"  value="Hep3B_NC" />
         <Keyword name="TBID"  value="c17e47b1-2f00-4b16-9c69-56385f6d59bc" />
         <Keyword name="CYTEXPERTFIL"  value="True" />
         <Keyword name="$NEXTDATA"  value="0" />
         <Keyword name="$DATATYPE"  value="F" />
         <Keyword name="$BYTEORD"  value="4,3,2,1" />
         <Keyword name="$MODE"  value="L" />
         <Keyword name="$SYS"  value="Microsoft Windows NT 6.1.7601 Service Pack 1" />
         <Keyword name="$FIL"  value="Hep3B_NC.fcs" />
         <Keyword name="FILVER"  value="1" />
         <Keyword name="$TOT"  value="0000000000030000" />
         <Keyword name="$ENDANALYSIS"  value="0" />
         <Keyword name="$BEGINANALYSIS"  value="0" />
         <Keyword name="$ENDDATA"  value="0000000005295919" />
         <Keyword name="$BEGINDATA"  value="0000000000015920" />
         <Keyword name="$ENDSTEXT"  value="0" />
         <Keyword name="$BEGINSTEXT"  value="0" />
         <Keyword name="FJ_FCS_VERSION"  value="3" />
       </Keywords>
       <SampleNode name="Hep3B_NC.fcs"  annotation=""  owningGroup=""  expanded="1"  sortPriority="10"  count="30000"  sampleID="7" >
         <Graph smoothing="0"  backColor="#ffffff"  foreColor="#000000"  type="Pseudocolor"  fast="1" >
           <Axis dimension="x"  name="FSC-H"  label=""  auto="auto" />
           <Axis dimension="y"  name="SSC-H"  label=""  auto="auto" />
           <GraphSettings level="5%"  smoothingHighResolution="1"  contourHighResolution="1"  histogramSmoothingCount="0"  graphResolution="256"  showOutliers="0"  drawLargeDots="0"  dotsToDraw="8000"  tint="le.chartfill.tinted.40"  lineWeight="le.lineweight.normal"  lineStyle="le.linestyle.solid" />
           <GraphEnvironment showGrid="0"  showAxes="tnlTNL"  showGates="1"  showFreqOnPlots="1"  showGateNameOnPlots="1"  showMedians="0"  showUncomped="0"  addEventParam="0"  lastYAxisName="" >
             <TextTraits font="SansSerif"  size="11"  name="Labels"  style="plain"  color="#000000"  background="#00ffffff"  just="left" />
             <TextTraits font="SansSerif"  size="11"  name="LayoutGates"  style="plain"  color="#000000"  background="#00ffffff"  just="left" />
             <TextTraits font="SansSerif"  size="9"  name="Numbers"  style="plain"  color="#000000"  background="#00ffffff"  just="left" />
             <TextTraits font="SansSerif"  size="9"  name="Legend"  style="plain"  color="#000000"  background="#00ffffff"  just="left" />
           </GraphEnvironment>
         </Graph>
         <Subpopulations>
           <Population name="Lymphocytes"  annotation=""  owningGroup="All Samples"  expanded="1"  sortPriority="10"  count="27300" >
             <Graph smoothing="0"  backColor="#ffffff"  foreColor="#000000"  type="Pseudocolor"  fast="1" >
               <Axis dimension="x"  name="FL4-A"  label=""  auto="auto" />
               <Axis dimension="y"  name="FSC-Width"  label=""  auto="auto" />
               <GraphSettings level="5%"  smoothingHighResolution="1"  contourHighResolution="1"  histogramSmoothingCount="0"  graphResolution="256"  showOutliers="0"  drawLargeDots="0"  dotsToDraw="8000"  tint="le.chartfill.tinted.40"  lineWeight="le.lineweight.normal"  lineStyle="le.linestyle.solid" />
               <GraphEnvironment showGrid="0"  showAxes="tnlTNL"  showGates="1"  showFreqOnPlots="1"  showGateNameOnPlots="1"  showMedians="0"  showUncomped="0"  addEventParam="0"  lastYAxisName="" >
                 <TextTraits font="SansSerif"  size="11"  name="Labels"  style="plain"  color="#000000"  background="#00ffffff"  just="left" />
                 <TextTraits font="SansSerif"  size="11"  name="LayoutGates"  style="plain"  color="#000000"  background="#00ffffff"  just="left" />
                 <TextTraits font="SansSerif"  size="9"  name="Numbers"  style="plain"  color="#000000"  background="#00ffffff"  just="left" />
                 <TextTraits font="SansSerif"  size="9"  name="Legend"  style="plain"  color="#000000"  background="#00ffffff"  just="left" />
                 <WindowPosition x="-11"  y="-11"  width="990"  height="990"  displayed="0"  panelState="---" />
               </GraphEnvironment>
             </Graph>
             <Gate gating:id="ID2043065631" >
               <gating:EllipsoidGate eventsInside="1"  annoOffsetX="0"  annoOffsetY="0"  tint="#000000"  isTinted="0"  lineWeight="Normal"  userDefined="1"  gating:distance="155.15620939463912" >
                 <gating:dimension>
                   <data-type:fcs-dimension data-type:name="FSC-A" />
                 </gating:dimension>
                 <gating:dimension>
                   <data-type:fcs-dimension data-type:name="SSC-A" />
                 </gating:dimension>
                 <gating:foci>
                   <gating:vertex>
                     <gating:coordinate data-type:value="21.1764434754" />
                     <gating:coordinate data-type:value="24.3822941967" />
                   </gating:vertex>
                   <gating:vertex>
                     <gating:coordinate data-type:value="110.8235565246" />
                     <gating:coordinate data-type:value="218.6177058033" />
                   </gating:vertex>
                 </gating:foci>
                 <gating:edge>
                   <gating:vertex>
                     <gating:coordinate data-type:value="15" />
                     <gating:coordinate data-type:value="11" />
                   </gating:vertex>
                   <gating:vertex>
                     <gating:coordinate data-type:value="117" />
                     <gating:coordinate data-type:value="232" />
                   </gating:vertex>
                   <gating:vertex>
                     <gating:coordinate data-type:value="86" />
                     <gating:coordinate data-type:value="67" />
                   </gating:vertex>
                   <gating:vertex>
                     <gating:coordinate data-type:value="46" />
                     <gating:coordinate data-type:value="176" />
                   </gating:vertex>
                 </gating:edge>
               </gating:EllipsoidGate>
             </Gate>
             <Subpopulations>
               <Population name="Y585-PE-A, FSC-Width subset"  annotation=""  owningGroup="All Samples"  expanded="1"  sortPriority="10"  count="23544" >
                 <Graph smoothing="1"  backColor="#ffffff"  foreColor="#000000"  type="Histogram"  fast="1" >
                   <Axis dimension="x"  name="FL4-A"  label=""  auto="auto" />
                   <Axis dimension="y"  name=""  label=""  auto="auto" />
                   <GraphSettings level="5%"  smoothingHighResolution="1"  contourHighResolution="1"  histogramSmoothingCount="0"  graphResolution="256"  showOutliers="0"  drawLargeDots="0"  dotsToDraw="8000"  tint="le.chartfill.tinted.40"  lineWeight="le.lineweight.normal"  lineStyle="le.linestyle.solid" />
                   <GraphEnvironment showGrid="0"  showAxes="tnlTNL"  showGates="1"  showFreqOnPlots="1"  showGateNameOnPlots="1"  showMedians="0"  showUncomped="0"  addEventParam="0"  lastYAxisName="" >
                     <TextTraits font="SansSerif"  size="11"  name="Labels"  style="plain"  color="#000000"  background="#00ffffff"  just="left" />
                     <TextTraits font="SansSerif"  size="11"  name="LayoutGates"  style="plain"  color="#000000"  background="#00ffffff"  just="left" />
                     <TextTraits font="SansSerif"  size="9"  name="Numbers"  style="plain"  color="#000000"  background="#00ffffff"  just="left" />
                     <TextTraits font="SansSerif"  size="9"  name="Legend"  style="plain"  color="#000000"  background="#00ffffff"  just="left" />
                     <WindowPosition x="0"  y="-11"  width="990"  height="990"  displayed="0"  panelState="---" />
                   </GraphEnvironment>
                 </Graph>
                 <Gate gating:id="ID1271619352"  gating:parent_id="ID2043065631" >
                   <gating:RectangleGate eventsInside="1"  annoOffsetX="0"  annoOffsetY="0"  tint="#000000"  isTinted="0"  lineWeight="Normal"  userDefined="1"  percentX="0"  percentY="0" >
                     <gating:dimension gating:min="2682018.783653846"  gating:max="9538051.764423076" >
                       <data-type:fcs-dimension data-type:name="FL4-A" />
                     </gating:dimension>
                     <gating:dimension gating:min="1684.053651266766"  gating:max="2876.3040238450076" >
                       <data-type:fcs-dimension data-type:name="FSC-Width" />
                     </gating:dimension>
                   </gating:RectangleGate>
                 </Gate>
                 <Subpopulations>
                   <Statistic name="Median"  annotation=""  owningGroup="All Samples"  expanded="1"  sortPriority="5"  id="FL4-A"  ancestor=""  correlate=""  value="4358218.193054199" />
                   <CellCycle name="Cell Cycle"  annotation=""  owningGroup="All Samples"  expanded="1"  sortPriority="10" >
                     <Graph smoothing="1"  backColor="#ffffff"  foreColor="#000000"  type="Histogram"  fast="1" >
                       <Axis dimension="x"  name="FL4-A"  label=""  auto="auto" />
                       <Axis dimension="y"  name=""  label=""  auto="auto" />
                       <GraphSettings level="5%"  smoothingHighResolution="1"  contourHighResolution="1"  histogramSmoothingCount="0"  graphResolution="256"  showOutliers="0"  drawLargeDots="0"  dotsToDraw="8000"  tint="le.chartfill.tinted.40"  lineWeight="le.lineweight.normal"  lineStyle="le.linestyle.solid" />
                       <GraphEnvironment showGrid="0"  showAxes="tnlTNL"  showGates="1"  showFreqOnPlots="1"  showGateNameOnPlots="1"  showMedians="0"  showUncomped="0"  addEventParam="0"  lastYAxisName="" >
                         <TextTraits font="SansSerif"  size="11"  name="Labels"  style="plain"  color="#000000"  background="#00ffffff"  just="left" />
                         <TextTraits font="SansSerif"  size="11"  name="LayoutGates"  style="plain"  color="#000000"  background="#00ffffff"  just="left" />
                         <TextTraits font="SansSerif"  size="9"  name="Numbers"  style="plain"  color="#000000"  background="#00ffffff"  just="left" />
                         <TextTraits font="SansSerif"  size="9"  name="Legend"  style="plain"  color="#000000"  background="#00ffffff"  just="left" />
                         <WindowPosition x="0"  y="0"  width="0"  height="0"  displayed="0"  panelState="" />
                       </GraphEnvironment>
                     </Graph>
                     <profile model="Watson"  parameter="FL4-A"  autoGate="1"  gateG1="1"  gateG2="1"  gateS="1" >
                       <Constraints>
                         <Peak id="1" >
                           <Mean/>
                           <Cv/>
                         </Peak>
                         <Peak id="2" >
                           <Mean>
                             <Ratio peak="1"  coefficient="2" />
                           </Mean>
                           <Cv/>
                         </Peak>
                       </Constraints>
                       <display>
                         <sum enabled="1" />
                         <components enabled="1"  fill="1" />
                       </display>
                     </profile>
                     <CellCycleResult model="Watson" >
                       <Phases>
                         <Gaussian id="1"  mean="3.952392387e6"  amplitude="255.1535339"  stddev="4.384448528e5"  channelMean="241"  channelStddev="27" />
                         <Gaussian id="2"  mean="7.905307293e6"  amplitude="47.36333084"  stddev="6.366738319e5"  channelMean="482"  channelStddev="39" />
                         <SPhase id="Watson"  kg1="-1.3"  kg2="-0.7" />
                       </Phases>
                       <Statistics>
                         <Statistic name="RMSD"  value="  3.9859" />
                         <Statistic name="PercentG1"  value=" 51.4036" />
                         <Statistic name="PercentS"  value=" 35.5911" />
                         <Statistic name="PercentG2"  value=" 13.8560" />
                         <Statistic name="G1Mean"  value="3.952392387e6" />
                         <Statistic name="G2Mean"  value="7.905307293e6" />
                         <Statistic name="G1CV"  value=" 11.0934" />
                         <Statistic name="G2CV"  value="  8.0539" />
                         <Statistic name="percentSubG1"  value="  0.0675" />
                         <Statistic name="percentSuperG2"  value=" -0.0329" />
                       </Statistics>
                     </CellCycleResult>
                     <Gates>
                       <Gate name="Watson-FL4-A-S"  population="S" />
                       <Gate name="Watson-FL4-A-G1"  population="G1" />
                       <Gate name="Watson-FL4-A-G2"  population="G2" />
                     </Gates>
                   </CellCycle>
                   <Population name="Watson-FL4-A-G1"  annotation=""  owningGroup="All Samples"  expanded="1"  sortPriority="10"  count="13572" >
                     <Graph smoothing="1"  backColor="#ffffff"  foreColor="#000000"  type="Histogram"  fast="1" >
                       <Axis dimension="x"  name="FL4-A"  label=""  auto="auto" />
                       <Axis dimension="y"  name=""  label=""  auto="auto" />
                       <GraphSettings level="5%"  smoothingHighResolution="1"  contourHighResolution="1"  histogramSmoothingCount="0"  graphResolution="256"  showOutliers="0"  drawLargeDots="0"  dotsToDraw="8000"  tint="le.chartfill.tinted.40"  lineWeight="le.lineweight.normal"  lineStyle="le.linestyle.solid" />
                       <GraphEnvironment showGrid="0"  showAxes="tnlTNL"  showGates="1"  showFreqOnPlots="1"  showGateNameOnPlots="1"  showMedians="0"  showUncomped="0"  addEventParam="0"  lastYAxisName="" >
                         <TextTraits font="SansSerif"  size="11"  name="Labels"  style="plain"  color="#000000"  background="#00ffffff"  just="left" />
                         <TextTraits font="SansSerif"  size="11"  name="LayoutGates"  style="plain"  color="#000000"  background="#00ffffff"  just="left" />
                         <TextTraits font="SansSerif"  size="9"  name="Numbers"  style="plain"  color="#000000"  background="#00ffffff"  just="left" />
                         <TextTraits font="SansSerif"  size="9"  name="Legend"  style="plain"  color="#000000"  background="#00ffffff"  just="left" />
                         <WindowPosition x="0"  y="0"  width="390"  height="520"  displayed="0"  panelState="---" />
                       </GraphEnvironment>
                     </Graph>
                     <Gate gating:id="ID873259805"  gating:parent_id="ID1271619352" >
                       <gating:RectangleGate eventsInside="1"  annoOffsetX="0"  annoOffsetY="-25"  tint="#0000ff"  isTinted="1"  lineWeight="Normal"  userDefined="1" >
                         <gating:dimension gating:min="3075482.992881084"  gating:max="4829301.781118916"  yRatio="0.5" >
                           <data-type:fcs-dimension data-type:name="FL4-A" />
                         </gating:dimension>
                       </gating:RectangleGate>
                     </Gate>
                   </Population>
                   <Population name="Watson-FL4-A-G2"  annotation=""  owningGroup="All Samples"  expanded="1"  sortPriority="10"  count="5730" >
                     <Graph smoothing="1"  backColor="#ffffff"  foreColor="#000000"  type="Histogram"  fast="1" >
                       <Axis dimension="x"  name="FL4-A"  label=""  auto="auto" />
                       <Axis dimension="y"  name=""  label=""  auto="auto" />
                       <GraphSettings level="5%"  smoothingHighResolution="1"  contourHighResolution="1"  histogramSmoothingCount="0"  graphResolution="256"  showOutliers="0"  drawLargeDots="0"  dotsToDraw="8000"  tint="le.chartfill.tinted.40"  lineWeight="le.lineweight.normal"  lineStyle="le.linestyle.solid" />
                       <GraphEnvironment showGrid="0"  showAxes="tnlTNL"  showGates="1"  showFreqOnPlots="1"  showGateNameOnPlots="1"  showMedians="0"  showUncomped="0"  addEventParam="0"  lastYAxisName="" >
                         <TextTraits font="SansSerif"  size="11"  name="Labels"  style="plain"  color="#000000"  background="#00ffffff"  just="left" />
                         <TextTraits font="SansSerif"  size="11"  name="LayoutGates"  style="plain"  color="#000000"  background="#00ffffff"  just="left" />
                         <TextTraits font="SansSerif"  size="9"  name="Numbers"  style="plain"  color="#000000"  background="#00ffffff"  just="left" />
                         <TextTraits font="SansSerif"  size="9"  name="Legend"  style="plain"  color="#000000"  background="#00ffffff"  just="left" />
                         <WindowPosition x="0"  y="0"  width="0"  height="0"  displayed="0"  panelState="" />
                       </GraphEnvironment>
                     </Graph>
                     <Gate gating:id="ID596387544"  gating:parent_id="ID1271619352" >
                       <gating:RectangleGate eventsInside="1"  annoOffsetX="10"  annoOffsetY="-10"  tint="#00ff00"  isTinted="1"  lineWeight="Normal"  userDefined="1" >
                         <gating:dimension gating:min="6631936.204858146"  gating:max="9178678.381141853"  yRatio="0.6" >
                           <data-type:fcs-dimension data-type:name="FL4-A" />
                         </gating:dimension>
                       </gating:RectangleGate>
                     </Gate>
                   </Population>
                   <Population name="Watson-FL4-A-S"  annotation=""  owningGroup="All Samples"  expanded="1"  sortPriority="10"  count="4010" >
                     <Graph smoothing="1"  backColor="#ffffff"  foreColor="#000000"  type="Histogram"  fast="1" >
                       <Axis dimension="x"  name="FL4-A"  label=""  auto="auto" />
                       <Axis dimension="y"  name=""  label=""  auto="auto" />
                       <GraphSettings level="5%"  smoothingHighResolution="1"  contourHighResolution="1"  histogramSmoothingCount="0"  graphResolution="256"  showOutliers="0"  drawLargeDots="0"  dotsToDraw="8000"  tint="le.chartfill.tinted.40"  lineWeight="le.lineweight.normal"  lineStyle="le.linestyle.solid" />
                       <GraphEnvironment showGrid="0"  showAxes="tnlTNL"  showGates="1"  showFreqOnPlots="1"  showGateNameOnPlots="1"  showMedians="0"  showUncomped="0"  addEventParam="0"  lastYAxisName="" >
                         <TextTraits font="SansSerif"  size="11"  name="Labels"  style="plain"  color="#000000"  background="#00ffffff"  just="left" />
                         <TextTraits font="SansSerif"  size="11"  name="LayoutGates"  style="plain"  color="#000000"  background="#00ffffff"  just="left" />
                         <TextTraits font="SansSerif"  size="9"  name="Numbers"  style="plain"  color="#000000"  background="#00ffffff"  just="left" />
                         <TextTraits font="SansSerif"  size="9"  name="Legend"  style="plain"  color="#000000"  background="#00ffffff"  just="left" />
                         <WindowPosition x="0"  y="0"  width="0"  height="0"  displayed="0"  panelState="" />
                       </GraphEnvironment>
                     </Graph>
                     <Gate gating:id="ID1143332636"  gating:parent_id="ID1271619352" >
                       <gating:RectangleGate eventsInside="1"  annoOffsetX="0"  annoOffsetY="60"  tint="#b2b200"  isTinted="1"  lineWeight="Normal"  userDefined="1" >
                         <gating:dimension gating:min="4829301.781118916"  gating:max="6631936.204858146"  yRatio="0.55" >
                           <data-type:fcs-dimension data-type:name="FL4-A" />
                         </gating:dimension>
                       </gating:RectangleGate>
                     </Gate>
                   </Population>
                 </Subpopulations>
               </Population>
             </Subpopulations>
           </Population>
         </Subpopulations>
       </SampleNode>
     </Sample>
     <Sample>
       <DataSet uri="file:/C:/Users/mxd95/Desktop/Hep3b_siASF1B.fcs"  sampleID="8" />
       <Transformations>
         <transforms:linear transforms:minRange="0"  transforms:maxRange="16777216"  gain="1" >
           <data-type:parameter data-type:name="FSC-H" />
         </transforms:linear>
         <transforms:linear transforms:minRange="0"  transforms:maxRange="2267114.7767133703"  gain="1" >
           <data-type:parameter data-type:name="FSC-A" />
         </transforms:linear>
         <transforms:linear transforms:minRange="0"  transforms:maxRange="16777216"  gain="1" >
           <data-type:parameter data-type:name="SSC-H" />
         </transforms:linear>
         <transforms:linear transforms:minRange="0"  transforms:maxRange="2743208.8798231785"  gain="1" >
           <data-type:parameter data-type:name="SSC-A" />
         </transforms:linear>
         <transforms:log transforms:offset="100"  transforms:decades="5.2247198959" >
           <data-type:parameter data-type:name="FL1-H" />
         </transforms:log>
         <transforms:log transforms:offset="100"  transforms:decades="5.2247198959" >
           <data-type:parameter data-type:name="FL1-A" />
         </transforms:log>
         <transforms:log transforms:offset="100"  transforms:decades="5.2247198959" >
           <data-type:parameter data-type:name="FL2-H" />
         </transforms:log>
         <transforms:log transforms:offset="100"  transforms:decades="5.2247198959" >
           <data-type:parameter data-type:name="FL2-A" />
         </transforms:log>
         <transforms:log transforms:offset="100"  transforms:decades="5.2247198959" >
           <data-type:parameter data-type:name="FL3-H" />
         </transforms:log>
         <transforms:log transforms:offset="100"  transforms:decades="5.2247198959" >
           <data-type:parameter data-type:name="FL3-A" />
         </transforms:log>
         <transforms:log transforms:offset="100"  transforms:decades="5.2247198959" >
           <data-type:parameter data-type:name="FL4-H" />
         </transforms:log>
         <transforms:linear transforms:minRange="100"  transforms:maxRange="16777216"  gain="1" >
           <data-type:parameter data-type:name="FL4-A" />
         </transforms:linear>
         <transforms:log transforms:offset="100"  transforms:decades="5.2247198959" >
           <data-type:parameter data-type:name="FL5-H" />
         </transforms:log>
         <transforms:log transforms:offset="100"  transforms:decades="5.2247198959" >
           <data-type:parameter data-type:name="FL5-A" />
         </transforms:log>
         <transforms:log transforms:offset="100"  transforms:decades="5.2247198959" >
           <data-type:parameter data-type:name="FL6-H" />
         </transforms:log>
         <transforms:log transforms:offset="100"  transforms:decades="5.2247198959" >
           <data-type:parameter data-type:name="FL6-A" />
         </transforms:log>
         <transforms:log transforms:offset="100"  transforms:decades="5.2247198959" >
           <data-type:parameter data-type:name="FL7-H" />
         </transforms:log>
         <transforms:log transforms:offset="100"  transforms:decades="5.2247198959" >
           <data-type:parameter data-type:name="FL7-A" />
         </transforms:log>
         <transforms:log transforms:offset="100"  transforms:decades="5.2247198959" >
           <data-type:parameter data-type:name="FL8-H" />
         </transforms:log>
         <transforms:log transforms:offset="100"  transforms:decades="5.2247198959" >
           <data-type:parameter data-type:name="FL8-A" />
         </transforms:log>
         <transforms:log transforms:offset="100"  transforms:decades="5.2247198959" >
           <data-type:parameter data-type:name="FL9-H" />
         </transforms:log>
         <transforms:log transforms:offset="100"  transforms:decades="5.2247198959" >
           <data-type:parameter data-type:name="FL9-A" />
         </transforms:log>
         <transforms:log transforms:offset="100"  transforms:decades="5.2247198959" >
           <data-type:parameter data-type:name="FL10-H" />
         </transforms:log>
         <transforms:log transforms:offset="100"  transforms:decades="5.2247198959" >
           <data-type:parameter data-type:name="FL10-A" />
         </transforms:log>
         <transforms:log transforms:offset="100"  transforms:decades="5.2247198959" >
           <data-type:parameter data-type:name="FL11-H" />
         </transforms:log>
         <transforms:log transforms:offset="100"  transforms:decades="5.2247198959" >
           <data-type:parameter data-type:name="FL11-A" />
         </transforms:log>
         <transforms:log transforms:offset="100"  transforms:decades="5.2247198959" >
           <data-type:parameter data-type:name="FL12-H" />
         </transforms:log>
         <transforms:log transforms:offset="100"  transforms:decades="5.2247198959" >
           <data-type:parameter data-type:name="FL12-A" />
         </transforms:log>
         <transforms:log transforms:offset="100"  transforms:decades="5.2247198959" >
           <data-type:parameter data-type:name="FL13-H" />
         </transforms:log>
         <transforms:log transforms:offset="100"  transforms:decades="5.2247198959" >
           <data-type:parameter data-type:name="FL13-A" />
         </transforms:log>
         <transforms:log transforms:offset="100"  transforms:decades="5.2247198959" >
           <data-type:parameter data-type:name="FL14-H" />
         </transforms:log>
         <transforms:log transforms:offset="100"  transforms:decades="5.2247198959" >
           <data-type:parameter data-type:name="FL14-A" />
         </transforms:log>
         <transforms:log transforms:offset="100"  transforms:decades="5.2247198959" >
           <data-type:parameter data-type:name="FL15-H" />
         </transforms:log>
         <transforms:log transforms:offset="100"  transforms:decades="5.2247198959" >
           <data-type:parameter data-type:name="FL15-A" />
         </transforms:log>
         <transforms:log transforms:offset="100"  transforms:decades="5.2247198959" >
           <data-type:parameter data-type:name="FL16-H" />
         </transforms:log>
         <transforms:log transforms:offset="100"  transforms:decades="5.2247198959" >
           <data-type:parameter data-type:name="FL16-A" />
         </transforms:log>
         <transforms:log transforms:offset="100"  transforms:decades="5.2247198959" >
           <data-type:parameter data-type:name="FL17-H" />
         </transforms:log>
         <transforms:log transforms:offset="100"  transforms:decades="5.2247198959" >
           <data-type:parameter data-type:name="FL17-A" />
         </transforms:log>
         <transforms:log transforms:offset="100"  transforms:decades="5.2247198959" >
           <data-type:parameter data-type:name="FL18-H" />
         </transforms:log>
         <transforms:log transforms:offset="100"  transforms:decades="5.2247198959" >
           <data-type:parameter data-type:name="FL18-A" />
         </transforms:log>
         <transforms:log transforms:offset="100"  transforms:decades="5.2247198959" >
           <data-type:parameter data-type:name="FL19-H" />
         </transforms:log>
         <transforms:log transforms:offset="100"  transforms:decades="5.2247198959" >
           <data-type:parameter data-type:name="FL19-A" />
         </transforms:log>
         <transforms:linear transforms:minRange="0"  transforms:maxRange="10000"  gain="1" >
           <data-type:parameter data-type:name="FSC-Width" />
         </transforms:linear>
         <transforms:linear transforms:minRange="1.340087974"  transforms:maxRange="64"  gain="0.0000204531" >
           <data-type:parameter data-type:name="Time" />
         </transforms:linear>
       </Transformations>
       <Keywords>
         <Keyword name="SWVER"  value="CytExpert 2.3.0.84" />
         <Keyword name="DGAIN"  value="10" />
         <Keyword name="WCH"  value="FSC" />
         <Keyword name="TRLGC"  value="None" />
         <Keyword name="PCHTP"  value="AutoThreshold" />
         <Keyword name="PCHID"  value="FSC" />
         <Keyword name="CH21HAVAL"  value="6875000" />
         <Keyword name="CH21AATFL"  value="30000" />
         <Keyword name="CH21HATFL"  value="375" />
         <Keyword name="CH21FLNMS"  value="NUV675" />
         <Keyword name="CH21AS"  value="2" />
         <Keyword name="CH21HS"  value="8" />
         <Keyword name="CH21FL"  value="True" />
         <Keyword name="CH21THUS"  value="False" />
         <Keyword name="CH21DELTA"  value="24" />
         <Keyword name="CH21DELAY"  value="78.08" />
         <Keyword name="CH21USH"  value="True" />
         <Keyword name="CH21GAIN"  value="155" />
         <Keyword name="CH21TR"  value="64" />
         <Keyword name="CH21TH"  value="10000" />
         <Keyword name="CH21DA"  value="33" />
         <Keyword name="CH21AD"  value="17" />
         <Keyword name="CH21NM"  value="NUV675" />
         <Keyword name="CH21ID"  value="FL19" />
         <Keyword name="CH20HAVAL"  value="6875000" />
         <Keyword name="CH20AATFL"  value="30000" />
         <Keyword name="CH20HATFL"  value="375" />
         <Keyword name="CH20FLNMS"  value="NUV525" />
         <Keyword name="CH20AS"  value="2" />
         <Keyword name="CH20HS"  value="8" />
         <Keyword name="CH20FL"  value="True" />
         <Keyword name="CH20THUS"  value="False" />
         <Keyword name="CH20DELTA"  value="24" />
         <Keyword name="CH20DELAY"  value="78.08" />
         <Keyword name="CH20USH"  value="True" />
         <Keyword name="CH20GAIN"  value="127" />
         <Keyword name="CH20TR"  value="64" />
         <Keyword name="CH20TH"  value="10000" />
         <Keyword name="CH20DA"  value="32" />
         <Keyword name="CH20AD"  value="16" />
         <Keyword name="CH20NM"  value="NUV525" />
         <Keyword name="CH20ID"  value="FL18" />
         <Keyword name="CH19HAVAL"  value="6875000" />
         <Keyword name="CH19AATFL"  value="30000" />
         <Keyword name="CH19HATFL"  value="375" />
         <Keyword name="CH19FLNMS"  value="NUV450" />
         <Keyword name="CH19AS"  value="2" />
         <Keyword name="CH19HS"  value="8" />
         <Keyword name="CH19FL"  value="True" />
         <Keyword name="CH19THUS"  value="False" />
         <Keyword name="CH19DELTA"  value="24" />
         <Keyword name="CH19DELAY"  value="78.08" />
         <Keyword name="CH19USH"  value="True" />
         <Keyword name="CH19GAIN"  value="50" />
         <Keyword name="CH19TR"  value="64" />
         <Keyword name="CH19TH"  value="10000" />
         <Keyword name="CH19DA"  value="34" />
         <Keyword name="CH19AD"  value="18" />
         <Keyword name="CH19NM"  value="NUV450" />
         <Keyword name="CH19ID"  value="FL17" />
         <Keyword name="CH18HAVAL"  value="6875000" />
         <Keyword name="CH18AATFL"  value="30000" />
         <Keyword name="CH18HATFL"  value="375" />
         <Keyword name="CH18FLNMS"  value="V763" />
         <Keyword name="CH18AS"  value="2" />
         <Keyword name="CH18HS"  value="8" />
         <Keyword name="CH18FL"  value="True" />
         <Keyword name="CH18THUS"  value="False" />
         <Keyword name="CH18DELTA"  value="24" />
         <Keyword name="CH18DELAY"  value="-78.08" />
         <Keyword name="CH18USH"  value="True" />
         <Keyword name="CH18GAIN"  value="300" />
         <Keyword name="CH18TR"  value="64" />
         <Keyword name="CH18TH"  value="10000" />
         <Keyword name="CH18DA"  value="39" />
         <Keyword name="CH18AD"  value="23" />
         <Keyword name="CH18NM"  value="V763" />
         <Keyword name="CH18ID"  value="FL16" />
         <Keyword name="CH17HAVAL"  value="6875000" />
         <Keyword name="CH17AATFL"  value="30000" />
         <Keyword name="CH17HATFL"  value="375" />
         <Keyword name="CH17FLNMS"  value="V660" />
         <Keyword name="CH17AS"  value="2" />
         <Keyword name="CH17HS"  value="8" />
         <Keyword name="CH17FL"  value="True" />
         <Keyword name="CH17THUS"  value="False" />
         <Keyword name="CH17DELTA"  value="24" />
         <Keyword name="CH17DELAY"  value="-78.08" />
         <Keyword name="CH17USH"  value="True" />
         <Keyword name="CH17GAIN"  value="227" />
         <Keyword name="CH17TR"  value="64" />
         <Keyword name="CH17TH"  value="10000" />
         <Keyword name="CH17DA"  value="38" />
         <Keyword name="CH17AD"  value="22" />
         <Keyword name="CH17NM"  value="V660" />
         <Keyword name="CH17ID"  value="FL15" />
         <Keyword name="CH16HAVAL"  value="6875000" />
         <Keyword name="CH16AATFL"  value="30000" />
         <Keyword name="CH16HATFL"  value="375" />
         <Keyword name="CH16FLNMS"  value="V610" />
         <Keyword name="CH16AS"  value="2" />
         <Keyword name="CH16HS"  value="8" />
         <Keyword name="CH16FL"  value="True" />
         <Keyword name="CH16THUS"  value="False" />
         <Keyword name="CH16DELTA"  value="24" />
         <Keyword name="CH16DELAY"  value="-78.08" />
         <Keyword name="CH16USH"  value="True" />
         <Keyword name="CH16GAIN"  value="50" />
         <Keyword name="CH16TR"  value="64" />
         <Keyword name="CH16TH"  value="10000" />
         <Keyword name="CH16DA"  value="37" />
         <Keyword name="CH16AD"  value="21" />
         <Keyword name="CH16NM"  value="V610" />
         <Keyword name="CH16ID"  value="FL14" />
         <Keyword name="CH15HAVAL"  value="6875000" />
         <Keyword name="CH15AATFL"  value="30000" />
         <Keyword name="CH15HATFL"  value="375" />
         <Keyword name="CH15FLNMS"  value="V525-KrO" />
         <Keyword name="CH15AS"  value="2" />
         <Keyword name="CH15HS"  value="8" />
         <Keyword name="CH15FL"  value="True" />
         <Keyword name="CH15THUS"  value="False" />
         <Keyword name="CH15DELTA"  value="24" />
         <Keyword name="CH15DELAY"  value="-78.08" />
         <Keyword name="CH15USH"  value="True" />
         <Keyword name="CH15GAIN"  value="30" />
         <Keyword name="CH15TR"  value="64" />
         <Keyword name="CH15TH"  value="10000" />
         <Keyword name="CH15DA"  value="36" />
         <Keyword name="CH15AD"  value="20" />
         <Keyword name="CH15NM"  value="V525-KrO" />
         <Keyword name="CH15ID"  value="FL13" />
         <Keyword name="CH14HAVAL"  value="6875000" />
         <Keyword name="CH14AATFL"  value="30000" />
         <Keyword name="CH14HATFL"  value="375" />
         <Keyword name="CH14FLNMS"  value="V450-PB" />
         <Keyword name="CH14AS"  value="2" />
         <Keyword name="CH14HS"  value="8" />
         <Keyword name="CH14FL"  value="True" />
         <Keyword name="CH14THUS"  value="False" />
         <Keyword name="CH14DELTA"  value="24" />
         <Keyword name="CH14DELAY"  value="-78.08" />
         <Keyword name="CH14USH"  value="True" />
         <Keyword name="CH14GAIN"  value="10" />
         <Keyword name="CH14TR"  value="64" />
         <Keyword name="CH14TH"  value="10000" />
         <Keyword name="CH14DA"  value="35" />
         <Keyword name="CH14AD"  value="19" />
         <Keyword name="CH14NM"  value="V450-PB" />
         <Keyword name="CH14ID"  value="FL12" />
         <Keyword name="CH13HAVAL"  value="6875000" />
         <Keyword name="CH13AATFL"  value="30000" />
         <Keyword name="CH13HATFL"  value="375" />
         <Keyword name="CH13FLNMS"  value="R763-APCA750" />
         <Keyword name="CH13AS"  value="2" />
         <Keyword name="CH13HS"  value="8" />
         <Keyword name="CH13FL"  value="True" />
         <Keyword name="CH13THUS"  value="False" />
         <Keyword name="CH13DELTA"  value="24" />
         <Keyword name="CH13DELAY"  value="42.24" />
         <Keyword name="CH13USH"  value="True" />
         <Keyword name="CH13GAIN"  value="260" />
         <Keyword name="CH13TR"  value="64" />
         <Keyword name="CH13TH"  value="10000" />
         <Keyword name="CH13DA"  value="0" />
         <Keyword name="CH13AD"  value="0" />
         <Keyword name="CH13NM"  value="R763-APCA750" />
         <Keyword name="CH13ID"  value="FL11" />
         <Keyword name="CH12HAVAL"  value="6875000" />
         <Keyword name="CH12AATFL"  value="30000" />
         <Keyword name="CH12HATFL"  value="375" />
         <Keyword name="CH12FLNMS"  value="R712-APCA700" />
         <Keyword name="CH12AS"  value="2" />
         <Keyword name="CH12HS"  value="8" />
         <Keyword name="CH12FL"  value="True" />
         <Keyword name="CH12THUS"  value="False" />
         <Keyword name="CH12DELTA"  value="24" />
         <Keyword name="CH12DELAY"  value="42.24" />
         <Keyword name="CH12USH"  value="True" />
         <Keyword name="CH12GAIN"  value="180" />
         <Keyword name="CH12TR"  value="64" />
         <Keyword name="CH12TH"  value="10000" />
         <Keyword name="CH12DA"  value="2" />
         <Keyword name="CH12AD"  value="2" />
         <Keyword name="CH12NM"  value="R712-APCA700" />
         <Keyword name="CH12ID"  value="FL10" />
         <Keyword name="CH11HAVAL"  value="6875000" />
         <Keyword name="CH11AATFL"  value="30000" />
         <Keyword name="CH11HATFL"  value="375" />
         <Keyword name="CH11FLNMS"  value="R660-APC" />
         <Keyword name="CH11AS"  value="2" />
         <Keyword name="CH11HS"  value="8" />
         <Keyword name="CH11FL"  value="True" />
         <Keyword name="CH11THUS"  value="False" />
         <Keyword name="CH11DELTA"  value="24" />
         <Keyword name="CH11DELAY"  value="42.24" />
         <Keyword name="CH11USH"  value="True" />
         <Keyword name="CH11GAIN"  value="50" />
         <Keyword name="CH11TR"  value="64" />
         <Keyword name="CH11TH"  value="10000" />
         <Keyword name="CH11DA"  value="1" />
         <Keyword name="CH11AD"  value="1" />
         <Keyword name="CH11NM"  value="R660-APC" />
         <Keyword name="CH11ID"  value="FL9" />
         <Keyword name="CH10HAVAL"  value="6875000" />
         <Keyword name="CH10AATFL"  value="30000" />
         <Keyword name="CH10HATFL"  value="375" />
         <Keyword name="CH10FLNMS"  value="Y763-PC7" />
         <Keyword name="CH10AS"  value="2" />
         <Keyword name="CH10HS"  value="8" />
         <Keyword name="CH10FL"  value="True" />
         <Keyword name="CH10THUS"  value="False" />
         <Keyword name="CH10DELTA"  value="24" />
         <Keyword name="CH10DELAY"  value="-38.72" />
         <Keyword name="CH10USH"  value="True" />
         <Keyword name="CH10GAIN"  value="445" />
         <Keyword name="CH10TR"  value="64" />
         <Keyword name="CH10TH"  value="10000" />
         <Keyword name="CH10DA"  value="5" />
         <Keyword name="CH10AD"  value="5" />
         <Keyword name="CH10NM"  value="Y763-PC7" />
         <Keyword name="CH10ID"  value="FL8" />
         <Keyword name="CH9HAVAL"  value="6875000" />
         <Keyword name="CH9AATFL"  value="30000" />
         <Keyword name="CH9HATFL"  value="375" />
         <Keyword name="CH9FLNMS"  value="Y710-PC5.5" />
         <Keyword name="CH9AS"  value="2" />
         <Keyword name="CH9HS"  value="8" />
         <Keyword name="CH9FL"  value="True" />
         <Keyword name="CH9THUS"  value="False" />
         <Keyword name="CH9DELTA"  value="24" />
         <Keyword name="CH9DELAY"  value="-38.72" />
         <Keyword name="CH9USH"  value="True" />
         <Keyword name="CH9GAIN"  value="150" />
         <Keyword name="CH9TR"  value="64" />
         <Keyword name="CH9TH"  value="10000" />
         <Keyword name="CH9DA"  value="3" />
         <Keyword name="CH9AD"  value="3" />
         <Keyword name="CH9NM"  value="Y710-PC5.5" />
         <Keyword name="CH9ID"  value="FL7" />
         <Keyword name="CH8HAVAL"  value="6875000" />
         <Keyword name="CH8AATFL"  value="30000" />
         <Keyword name="CH8HATFL"  value="375" />
         <Keyword name="CH8FLNMS"  value="Y675-PC5" />
         <Keyword name="CH8AS"  value="2" />
         <Keyword name="CH8HS"  value="8" />
         <Keyword name="CH8FL"  value="True" />
         <Keyword name="CH8THUS"  value="False" />
         <Keyword name="CH8DELTA"  value="24" />
         <Keyword name="CH8DELAY"  value="-38.72" />
         <Keyword name="CH8USH"  value="True" />
         <Keyword name="CH8GAIN"  value="183" />
         <Keyword name="CH8TR"  value="64" />
         <Keyword name="CH8TH"  value="10000" />
         <Keyword name="CH8DA"  value="7" />
         <Keyword name="CH8AD"  value="7" />
         <Keyword name="CH8NM"  value="Y675-PC5" />
         <Keyword name="CH8ID"  value="FL6" />
         <Keyword name="CH7HAVAL"  value="6875000" />
         <Keyword name="CH7AATFL"  value="30000" />
         <Keyword name="CH7HATFL"  value="375" />
         <Keyword name="CH7FLNMS"  value="Y610-mCHERRY" />
         <Keyword name="CH7AS"  value="2" />
         <Keyword name="CH7HS"  value="8" />
         <Keyword name="CH7FL"  value="True" />
         <Keyword name="CH7THUS"  value="False" />
         <Keyword name="CH7DELTA"  value="24" />
         <Keyword name="CH7DELAY"  value="-38.72" />
         <Keyword name="CH7USH"  value="True" />
         <Keyword name="CH7GAIN"  value="7" />
         <Keyword name="CH7TR"  value="64" />
         <Keyword name="CH7TH"  value="10000" />
         <Keyword name="CH7DA"  value="4" />
         <Keyword name="CH7AD"  value="4" />
         <Keyword name="CH7NM"  value="Y610-mCHERRY" />
         <Keyword name="CH7ID"  value="FL5" />
         <Keyword name="CH6HAVAL"  value="6875000" />
         <Keyword name="CH6AATFL"  value="30000" />
         <Keyword name="CH6HATFL"  value="375" />
         <Keyword name="CH6FLNMS"  value="Y585-PE" />
         <Keyword name="CH6AS"  value="2" />
         <Keyword name="CH6HS"  value="8" />
         <Keyword name="CH6FL"  value="True" />
         <Keyword name="CH6THUS"  value="False" />
         <Keyword name="CH6DELTA"  value="24" />
         <Keyword name="CH6DELAY"  value="-38.72" />
         <Keyword name="CH6USH"  value="True" />
         <Keyword name="CH6GAIN"  value="150" />
         <Keyword name="CH6TR"  value="64" />
         <Keyword name="CH6TH"  value="10000" />
         <Keyword name="CH6DA"  value="6" />
         <Keyword name="CH6AD"  value="6" />
         <Keyword name="CH6NM"  value="Y585-PE" />
         <Keyword name="CH6ID"  value="FL4" />
         <Keyword name="CH5HAVAL"  value="6875000" />
         <Keyword name="CH5AATFL"  value="30000" />
         <Keyword name="CH5HATFL"  value="375" />
         <Keyword name="CH5FLNMS"  value="B690-PC5.5" />
         <Keyword name="CH5AS"  value="2" />
         <Keyword name="CH5HS"  value="8" />
         <Keyword name="CH5FL"  value="True" />
         <Keyword name="CH5THUS"  value="False" />
         <Keyword name="CH5DELTA"  value="24" />
         <Keyword name="CH5DELAY"  value="0" />
         <Keyword name="CH5USH"  value="True" />
         <Keyword name="CH5GAIN"  value="20" />
         <Keyword name="CH5TR"  value="64" />
         <Keyword name="CH5TH"  value="10000" />
         <Keyword name="CH5DA"  value="19" />
         <Keyword name="CH5AD"  value="11" />
         <Keyword name="CH5NM"  value="B690-PC5.5" />
         <Keyword name="CH5ID"  value="FL3" />
         <Keyword name="CH4HAVAL"  value="6875000" />
         <Keyword name="CH4AATFL"  value="30000" />
         <Keyword name="CH4HATFL"  value="375" />
         <Keyword name="CH4FLNMS"  value="B610-ECD" />
         <Keyword name="CH4AS"  value="2" />
         <Keyword name="CH4HS"  value="8" />
         <Keyword name="CH4FL"  value="True" />
         <Keyword name="CH4THUS"  value="False" />
         <Keyword name="CH4DELTA"  value="24" />
         <Keyword name="CH4DELAY"  value="0" />
         <Keyword name="CH4USH"  value="True" />
         <Keyword name="CH4GAIN"  value="20" />
         <Keyword name="CH4TR"  value="64" />
         <Keyword name="CH4TH"  value="10000" />
         <Keyword name="CH4DA"  value="18" />
         <Keyword name="CH4AD"  value="10" />
         <Keyword name="CH4NM"  value="B610-ECD" />
         <Keyword name="CH4ID"  value="FL2" />
         <Keyword name="CH3HAVAL"  value="6875000" />
         <Keyword name="CH3AATFL"  value="30000" />
         <Keyword name="CH3HATFL"  value="375" />
         <Keyword name="CH3FLNMS"  value="B525-FITC" />
         <Keyword name="CH3AS"  value="2" />
         <Keyword name="CH3HS"  value="8" />
         <Keyword name="CH3FL"  value="True" />
         <Keyword name="CH3THUS"  value="False" />
         <Keyword name="CH3DELTA"  value="24" />
         <Keyword name="CH3DELAY"  value="0" />
         <Keyword name="CH3USH"  value="True" />
         <Keyword name="CH3GAIN"  value="40" />
         <Keyword name="CH3TR"  value="64" />
         <Keyword name="CH3TH"  value="10000" />
         <Keyword name="CH3DA"  value="17" />
         <Keyword name="CH3AD"  value="9" />
         <Keyword name="CH3NM"  value="B525-FITC" />
         <Keyword name="CH3ID"  value="FL1" />
         <Keyword name="CH2HAVAL"  value="6875000" />
         <Keyword name="CH2AATFL"  value="30000" />
         <Keyword name="CH2HATFL"  value="375" />
         <Keyword name="CH2FLNMS"  value="SSC" />
         <Keyword name="CH2AS"  value="2" />
         <Keyword name="CH2HS"  value="8" />
         <Keyword name="CH2FL"  value="False" />
         <Keyword name="CH2THUS"  value="False" />
         <Keyword name="CH2DELTA"  value="24" />
         <Keyword name="CH2DELAY"  value="0" />
         <Keyword name="CH2USH"  value="True" />
         <Keyword name="CH2GAIN"  value="70" />
         <Keyword name="CH2TR"  value="64" />
         <Keyword name="CH2TH"  value="10000" />
         <Keyword name="CH2DA"  value="16" />
         <Keyword name="CH2AD"  value="8" />
         <Keyword name="CH2NM"  value="SSC" />
         <Keyword name="CH2ID"  value="SSC" />
         <Keyword name="CH1HAVAL"  value="5000000" />
         <Keyword name="CH1AATFL"  value="30000" />
         <Keyword name="CH1HATFL"  value="375" />
         <Keyword name="CH1AS"  value="2" />
         <Keyword name="CH1HS"  value="8" />
         <Keyword name="CH1FL"  value="False" />
         <Keyword name="CH1THUS"  value="False" />
         <Keyword name="CH1DELTA"  value="24" />
         <Keyword name="CH1DELAY"  value="0" />
         <Keyword name="CH1USH"  value="True" />
         <Keyword name="CH1GAIN"  value="50" />
         <Keyword name="CH1TR"  value="64" />
         <Keyword name="CH1TH"  value="10000" />
         <Keyword name="CH1DA"  value="22" />
         <Keyword name="CH1AD"  value="14" />
         <Keyword name="CH1NM"  value="FSC" />
         <Keyword name="CH1ID"  value="FSC" />
         <Keyword name="CHAR"  value="21" />
         <Keyword name="FLDSM"  value="10" />
         <Keyword name="$CYTSN"  value="BA47061" />
         <Keyword name="SN"  value="BA47061" />
         <Keyword name="COMPGAINA"  value="40202015071831504455018026010305022730050127155" />
         <Keyword name="COMPA"  value="1000000000000000000010000000000000000000100000000000000000001000000000000000000010000000000000000000100000000000000000001000000000000000000010000000000000000000100000000000000000001000000000000000000010000000000000000000100000000000000000001000000000000000000010000000000000000000100000000000000000001000000000000000000010000000000000000000100000000000000000001" />
         <Keyword name="COMPAFA"  value="0000000000000000000" />
         <Keyword name="COMPBGA"  value="0000000000000000000" />
         <Keyword name="COMPCHA"  value="B525-FITCB610-ECDB690-PC5.5Y585-PEY610-mCHERRYY675-PC5Y710-PC5.5Y763-PC7R660-APCR712-APCA700R763-APCA750V450-PBV525-KrOV610V660V763NUV450NUV525NUV675" />
         <Keyword name="COMPGAINH"  value="40202015071831504455018026010305022730050127155" />
         <Keyword name="COMPH"  value="1000000000000000000010000000000000000000100000000000000000001000000000000000000010000000000000000000100000000000000000001000000000000000000010000000000000000000100000000000000000001000000000000000000010000000000000000000100000000000000000001000000000000000000010000000000000000000100000000000000000001000000000000000000010000000000000000000100000000000000000001" />
         <Keyword name="COMPAFH"  value="0000000000000000000" />
         <Keyword name="COMPBGH"  value="0000000000000000000" />
         <Keyword name="COMPCHH"  value="B525-FITCB610-ECDB690-PC5.5Y585-PEY610-mCHERRYY675-PC5Y710-PC5.5Y763-PC7R660-APCR712-APCA700R763-APCA750V450-PBV525-KrOV610V660V763NUV450NUV525NUV675" />
         <Keyword name="AHCOMPSYNC"  value="False" />
         <Keyword name="USCOMP"  value="False" />
         <Keyword name="DURTIM"  value="63.892560" />
         <Keyword name="$OP"  value="hp" />
         <Keyword name="$VOL"  value="10648.76" />
         <Keyword name="RCD"  value="True" />
         <Keyword name="FLLW"  value="True" />
         <Keyword name="IMPTTB"  value="False" />
         <Keyword name="$ABRT"  value="1751" />
         <Keyword name="$LOST"  value="0" />
         <Keyword name="P44DISPLAY"  value="LIN" />
         <Keyword name="$P44G"  value="1.0" />
         <Keyword name="$P44E"  value="0,0" />
         <Keyword name="$P44B"  value="32" />
         <Keyword name="$P44R"  value="900000000" />
         <Keyword name="$P44S"  value="Time" />
         <Keyword name="$P44N"  value="Time" />
         <Keyword name="P43DISPLAY"  value="LIN" />
         <Keyword name="$P43G"  value="1.0" />
         <Keyword name="$P43E"  value="0,0" />
         <Keyword name="$P43B"  value="32" />
         <Keyword name="$P43R"  value="10000" />
         <Keyword name="$P43S"  value="FSC-Width" />
         <Keyword name="$P43N"  value="FSC-Width" />
         <Keyword name="P42DISPLAY"  value="LOG" />
         <Keyword name="$P42G"  value="1.0" />
         <Keyword name="$P42E"  value="0,0" />
         <Keyword name="$P42B"  value="32" />
         <Keyword name="$P42R"  value="16777216" />
         <Keyword name="$P42S"  value="NUV675-A" />
         <Keyword name="$P42N"  value="FL19-A" />
         <Keyword name="P41DISPLAY"  value="LOG" />
         <Keyword name="$P41G"  value="1.0" />
         <Keyword name="$P41E"  value="0,0" />
         <Keyword name="$P41B"  value="32" />
         <Keyword name="$P41R"  value="16777216" />
         <Keyword name="$P41S"  value="NUV675-H" />
         <Keyword name="$P41N"  value="FL19-H" />
         <Keyword name="P40DISPLAY"  value="LOG" />
         <Keyword name="$P40G"  value="1.0" />
         <Keyword name="$P40E"  value="0,0" />
         <Keyword name="$P40B"  value="32" />
         <Keyword name="$P40R"  value="16777216" />
         <Keyword name="$P40S"  value="NUV525-A" />
         <Keyword name="$P40N"  value="FL18-A" />
         <Keyword name="P39DISPLAY"  value="LOG" />
         <Keyword name="$P39G"  value="1.0" />
         <Keyword name="$P39E"  value="0,0" />
         <Keyword name="$P39B"  value="32" />
         <Keyword name="$P39R"  value="16777216" />
         <Keyword name="$P39S"  value="NUV525-H" />
         <Keyword name="$P39N"  value="FL18-H" />
         <Keyword name="P38DISPLAY"  value="LOG" />
         <Keyword name="$P38G"  value="1.0" />
         <Keyword name="$P38E"  value="0,0" />
         <Keyword name="$P38B"  value="32" />
         <Keyword name="$P38R"  value="16777216" />
         <Keyword name="$P38S"  value="NUV450-A" />
         <Keyword name="$P38N"  value="FL17-A" />
         <Keyword name="P37DISPLAY"  value="LOG" />
         <Keyword name="$P37G"  value="1.0" />
         <Keyword name="$P37E"  value="0,0" />
         <Keyword name="$P37B"  value="32" />
         <Keyword name="$P37R"  value="16777216" />
         <Keyword name="$P37S"  value="NUV450-H" />
         <Keyword name="$P37N"  value="FL17-H" />
         <Keyword name="P36DISPLAY"  value="LOG" />
         <Keyword name="$P36G"  value="1.0" />
         <Keyword name="$P36E"  value="0,0" />
         <Keyword name="$P36B"  value="32" />
         <Keyword name="$P36R"  value="16777216" />
         <Keyword name="$P36S"  value="V763-A" />
         <Keyword name="$P36N"  value="FL16-A" />
         <Keyword name="P35DISPLAY"  value="LOG" />
         <Keyword name="$P35G"  value="1.0" />
         <Keyword name="$P35E"  value="0,0" />
         <Keyword name="$P35B"  value="32" />
         <Keyword name="$P35R"  value="16777216" />
         <Keyword name="$P35S"  value="V763-H" />
         <Keyword name="$P35N"  value="FL16-H" />
         <Keyword name="P34DISPLAY"  value="LOG" />
         <Keyword name="$P34G"  value="1.0" />
         <Keyword name="$P34E"  value="0,0" />
         <Keyword name="$P34B"  value="32" />
         <Keyword name="$P34R"  value="16777216" />
         <Keyword name="$P34S"  value="V660-A" />
         <Keyword name="$P34N"  value="FL15-A" />
         <Keyword name="P33DISPLAY"  value="LOG" />
         <Keyword name="$P33G"  value="1.0" />
         <Keyword name="$P33E"  value="0,0" />
         <Keyword name="$P33B"  value="32" />
         <Keyword name="$P33R"  value="16777216" />
         <Keyword name="$P33S"  value="V660-H" />
         <Keyword name="$P33N"  value="FL15-H" />
         <Keyword name="P32DISPLAY"  value="LOG" />
         <Keyword name="$P32G"  value="1.0" />
         <Keyword name="$P32E"  value="0,0" />
         <Keyword name="$P32B"  value="32" />
         <Keyword name="$P32R"  value="16777216" />
         <Keyword name="$P32S"  value="V610-A" />
         <Keyword name="$P32N"  value="FL14-A" />
         <Keyword name="P31DISPLAY"  value="LOG" />
         <Keyword name="$P31G"  value="1.0" />
         <Keyword name="$P31E"  value="0,0" />
         <Keyword name="$P31B"  value="32" />
         <Keyword name="$P31R"  value="16777216" />
         <Keyword name="$P31S"  value="V610-H" />
         <Keyword name="$P31N"  value="FL14-H" />
         <Keyword name="P30DISPLAY"  value="LOG" />
         <Keyword name="$P30G"  value="1.0" />
         <Keyword name="$P30E"  value="0,0" />
         <Keyword name="$P30B"  value="32" />
         <Keyword name="$P30R"  value="16777216" />
         <Keyword name="$P30S"  value="V525-KrO-A" />
         <Keyword name="$P30N"  value="FL13-A" />
         <Keyword name="P29DISPLAY"  value="LOG" />
         <Keyword name="$P29G"  value="1.0" />
         <Keyword name="$P29E"  value="0,0" />
         <Keyword name="$P29B"  value="32" />
         <Keyword name="$P29R"  value="16777216" />
         <Keyword name="$P29S"  value="V525-KrO-H" />
         <Keyword name="$P29N"  value="FL13-H" />
         <Keyword name="P28DISPLAY"  value="LOG" />
         <Keyword name="$P28G"  value="1.0" />
         <Keyword name="$P28E"  value="0,0" />
         <Keyword name="$P28B"  value="32" />
         <Keyword name="$P28R"  value="16777216" />
         <Keyword name="$P28S"  value="V450-PB-A" />
         <Keyword name="$P28N"  value="FL12-A" />
         <Keyword name="P27DISPLAY"  value="LOG" />
         <Keyword name="$P27G"  value="1.0" />
         <Keyword name="$P27E"  value="0,0" />
         <Keyword name="$P27B"  value="32" />
         <Keyword name="$P27R"  value="16777216" />
         <Keyword name="$P27S"  value="V450-PB-H" />
         <Keyword name="$P27N"  value="FL12-H" />
         <Keyword name="P26DISPLAY"  value="LOG" />
         <Keyword name="$P26G"  value="1.0" />
         <Keyword name="$P26E"  value="0,0" />
         <Keyword name="$P26B"  value="32" />
         <Keyword name="$P26R"  value="16777216" />
         <Keyword name="$P26S"  value="R763-APCA750-A" />
         <Keyword name="$P26N"  value="FL11-A" />
         <Keyword name="P25DISPLAY"  value="LOG" />
         <Keyword name="$P25G"  value="1.0" />
         <Keyword name="$P25E"  value="0,0" />
         <Keyword name="$P25B"  value="32" />
         <Keyword name="$P25R"  value="16777216" />
         <Keyword name="$P25S"  value="R763-APCA750-H" />
         <Keyword name="$P25N"  value="FL11-H" />
         <Keyword name="P24DISPLAY"  value="LOG" />
         <Keyword name="$P24G"  value="1.0" />
         <Keyword name="$P24E"  value="0,0" />
         <Keyword name="$P24B"  value="32" />
         <Keyword name="$P24R"  value="16777216" />
         <Keyword name="$P24S"  value="R712-APCA700-A" />
         <Keyword name="$P24N"  value="FL10-A" />
         <Keyword name="P23DISPLAY"  value="LOG" />
         <Keyword name="$P23G"  value="1.0" />
         <Keyword name="$P23E"  value="0,0" />
         <Keyword name="$P23B"  value="32" />
         <Keyword name="$P23R"  value="16777216" />
         <Keyword name="$P23S"  value="R712-APCA700-H" />
         <Keyword name="$P23N"  value="FL10-H" />
         <Keyword name="P22DISPLAY"  value="LOG" />
         <Keyword name="$P22G"  value="1.0" />
         <Keyword name="$P22E"  value="0,0" />
         <Keyword name="$P22B"  value="32" />
         <Keyword name="$P22R"  value="16777216" />
         <Keyword name="$P22S"  value="R660-APC-A" />
         <Keyword name="$P22N"  value="FL9-A" />
         <Keyword name="P21DISPLAY"  value="LOG" />
         <Keyword name="$P21G"  value="1.0" />
         <Keyword name="$P21E"  value="0,0" />
         <Keyword name="$P21B"  value="32" />
         <Keyword name="$P21R"  value="16777216" />
         <Keyword name="$P21S"  value="R660-APC-H" />
         <Keyword name="$P21N"  value="FL9-H" />
         <Keyword name="P20DISPLAY"  value="LOG" />
         <Keyword name="$P20G"  value="1.0" />
         <Keyword name="$P20E"  value="0,0" />
         <Keyword name="$P20B"  value="32" />
         <Keyword name="$P20R"  value="16777216" />
         <Keyword name="$P20S"  value="Y763-PC7-A" />
         <Keyword name="$P20N"  value="FL8-A" />
         <Keyword name="P19DISPLAY"  value="LOG" />
         <Keyword name="$P19G"  value="1.0" />
         <Keyword name="$P19E"  value="0,0" />
         <Keyword name="$P19B"  value="32" />
         <Keyword name="$P19R"  value="16777216" />
         <Keyword name="$P19S"  value="Y763-PC7-H" />
         <Keyword name="$P19N"  value="FL8-H" />
         <Keyword name="P18DISPLAY"  value="LOG" />
         <Keyword name="$P18G"  value="1.0" />
         <Keyword name="$P18E"  value="0,0" />
         <Keyword name="$P18B"  value="32" />
         <Keyword name="$P18R"  value="16777216" />
         <Keyword name="$P18S"  value="Y710-PC5.5-A" />
         <Keyword name="$P18N"  value="FL7-A" />
         <Keyword name="P17DISPLAY"  value="LOG" />
         <Keyword name="$P17G"  value="1.0" />
         <Keyword name="$P17E"  value="0,0" />
         <Keyword name="$P17B"  value="32" />
         <Keyword name="$P17R"  value="16777216" />
         <Keyword name="$P17S"  value="Y710-PC5.5-H" />
         <Keyword name="$P17N"  value="FL7-H" />
         <Keyword name="P16DISPLAY"  value="LOG" />
         <Keyword name="$P16G"  value="1.0" />
         <Keyword name="$P16E"  value="0,0" />
         <Keyword name="$P16B"  value="32" />
         <Keyword name="$P16R"  value="16777216" />
         <Keyword name="$P16S"  value="Y675-PC5-A" />
         <Keyword name="$P16N"  value="FL6-A" />
         <Keyword name="P15DISPLAY"  value="LOG" />
         <Keyword name="$P15G"  value="1.0" />
         <Keyword name="$P15E"  value="0,0" />
         <Keyword name="$P15B"  value="32" />
         <Keyword name="$P15R"  value="16777216" />
         <Keyword name="$P15S"  value="Y675-PC5-H" />
         <Keyword name="$P15N"  value="FL6-H" />
         <Keyword name="P14DISPLAY"  value="LOG" />
         <Keyword name="$P14G"  value="1.0" />
         <Keyword name="$P14E"  value="0,0" />
         <Keyword name="$P14B"  value="32" />
         <Keyword name="$P14R"  value="16777216" />
         <Keyword name="$P14S"  value="Y610-mCHERRY-A" />
         <Keyword name="$P14N"  value="FL5-A" />
         <Keyword name="P13DISPLAY"  value="LOG" />
         <Keyword name="$P13G"  value="1.0" />
         <Keyword name="$P13E"  value="0,0" />
         <Keyword name="$P13B"  value="32" />
         <Keyword name="$P13R"  value="16777216" />
         <Keyword name="$P13S"  value="Y610-mCHERRY-H" />
         <Keyword name="$P13N"  value="FL5-H" />
         <Keyword name="P12DISPLAY"  value="LOG" />
         <Keyword name="$P12G"  value="1.0" />
         <Keyword name="$P12E"  value="0,0" />
         <Keyword name="$P12B"  value="32" />
         <Keyword name="$P12R"  value="16777216" />
         <Keyword name="$P12S"  value="Y585-PE-A" />
         <Keyword name="$P12N"  value="FL4-A" />
         <Keyword name="P11DISPLAY"  value="LOG" />
         <Keyword name="$P11G"  value="1.0" />
         <Keyword name="$P11E"  value="0,0" />
         <Keyword name="$P11B"  value="32" />
         <Keyword name="$P11R"  value="16777216" />
         <Keyword name="$P11S"  value="Y585-PE-H" />
         <Keyword name="$P11N"  value="FL4-H" />
         <Keyword name="P10DISPLAY"  value="LOG" />
         <Keyword name="$P10G"  value="1.0" />
         <Keyword name="$P10E"  value="0,0" />
         <Keyword name="$P10B"  value="32" />
         <Keyword name="$P10R"  value="16777216" />
         <Keyword name="$P10S"  value="B690-PC5.5-A" />
         <Keyword name="$P10N"  value="FL3-A" />
         <Keyword name="P9DISPLAY"  value="LOG" />
         <Keyword name="$P9G"  value="1.0" />
         <Keyword name="$P9E"  value="0,0" />
         <Keyword name="$P9B"  value="32" />
         <Keyword name="$P9R"  value="16777216" />
         <Keyword name="$P9S"  value="B690-PC5.5-H" />
         <Keyword name="$P9N"  value="FL3-H" />
         <Keyword name="P8DISPLAY"  value="LOG" />
         <Keyword name="$P8G"  value="1.0" />
         <Keyword name="$P8E"  value="0,0" />
         <Keyword name="$P8B"  value="32" />
         <Keyword name="$P8R"  value="16777216" />
         <Keyword name="$P8S"  value="B610-ECD-A" />
         <Keyword name="$P8N"  value="FL2-A" />
         <Keyword name="P7DISPLAY"  value="LOG" />
         <Keyword name="$P7G"  value="1.0" />
         <Keyword name="$P7E"  value="0,0" />
         <Keyword name="$P7B"  value="32" />
         <Keyword name="$P7R"  value="16777216" />
         <Keyword name="$P7S"  value="B610-ECD-H" />
         <Keyword name="$P7N"  value="FL2-H" />
         <Keyword name="P6DISPLAY"  value="LOG" />
         <Keyword name="$P6G"  value="1.0" />
         <Keyword name="$P6E"  value="0,0" />
         <Keyword name="$P6B"  value="32" />
         <Keyword name="$P6R"  value="16777216" />
         <Keyword name="$P6S"  value="B525-FITC-A" />
         <Keyword name="$P6N"  value="FL1-A" />
         <Keyword name="P5DISPLAY"  value="LOG" />
         <Keyword name="$P5G"  value="1.0" />
         <Keyword name="$P5E"  value="0,0" />
         <Keyword name="$P5B"  value="32" />
         <Keyword name="$P5R"  value="16777216" />
         <Keyword name="$P5S"  value="B525-FITC-H" />
         <Keyword name="$P5N"  value="FL1-H" />
         <Keyword name="P4DISPLAY"  value="LIN" />
         <Keyword name="$P4G"  value="1.0" />
         <Keyword name="$P4E"  value="0,0" />
         <Keyword name="$P4B"  value="32" />
         <Keyword name="$P4R"  value="16777216" />
         <Keyword name="$P4S"  value="SSC-A" />
         <Keyword name="$P4N"  value="SSC-A" />
         <Keyword name="P3DISPLAY"  value="LIN" />
         <Keyword name="$P3G"  value="1.0" />
         <Keyword name="$P3E"  value="0,0" />
         <Keyword name="$P3B"  value="32" />
         <Keyword name="$P3R"  value="16777216" />
         <Keyword name="$P3S"  value="SSC-H" />
         <Keyword name="$P3N"  value="SSC-H" />
         <Keyword name="P2DISPLAY"  value="LIN" />
         <Keyword name="$P2G"  value="1.0" />
         <Keyword name="$P2E"  value="0,0" />
         <Keyword name="$P2B"  value="32" />
         <Keyword name="$P2R"  value="16777216" />
         <Keyword name="$P2S"  value="FSC-A" />
         <Keyword name="$P2N"  value="FSC-A" />
         <Keyword name="P1DISPLAY"  value="LIN" />
         <Keyword name="$P1G"  value="1.0" />
         <Keyword name="$P1E"  value="0,0" />
         <Keyword name="$P1B"  value="32" />
         <Keyword name="$P1R"  value="16777216" />
         <Keyword name="$P1S"  value="FSC-H" />
         <Keyword name="$P1N"  value="FSC-H" />
         <Keyword name="$TIMESTEP"  value="0.00002" />
         <Keyword name="USRCVOL"  value="False" />
         <Keyword name="RCVOL"  value="10" />
         <Keyword name="$SPILLOVER"  value="38,FL1-H,FL2-H,FL3-H,FL4-H,FL5-H,FL6-H,FL7-H,FL8-H,FL9-H,FL10-H,FL11-H,FL12-H,FL13-H,FL14-H,FL15-H,FL16-H,FL17-H,FL18-H,FL19-H,FL1-A,FL2-A,FL3-A,FL4-A,FL5-A,FL6-A,FL7-A,FL8-A,FL9-A,FL10-A,FL11-A,FL12-A,FL13-A,FL14-A,FL15-A,FL16-A,FL17-A,FL18-A,FL19-A,1,0,0,0,0,0,0,0,0,0,0,0,0,0,0,0,0,0,0,0,0,0,0,0,0,0,0,0,0,0,0,0,0,0,0,0,0,0,0,1,0,0,0,0,0,0,0,0,0,0,0,0,0,0,0,0,0,0,0,0,0,0,0,0,0,0,0,0,0,0,0,0,0,0,0,0,0,0,1,0,0,0,0,0,0,0,0,0,0,0,0,0,0,0,0,0,0,0,0,0,0,0,0,0,0,0,0,0,0,0,0,0,0,0,0,0,0,1,0,0,0,0,0,0,0,0,0,0,0,0,0,0,0,0,0,0,0,0,0,0,0,0,0,0,0,0,0,0,0,0,0,0,0,0,0,0,1,0,0,0,0,0,0,0,0,0,0,0,0,0,0,0,0,0,0,0,0,0,0,0,0,0,0,0,0,0,0,0,0,0,0,0,0,0,0,1,0,0,0,0,0,0,0,0,0,0,0,0,0,0,0,0,0,0,0,0,0,0,0,0,0,0,0,0,0,0,0,0,0,0,0,0,0,0,1,0,0,0,0,0,0,0,0,0,0,0,0,0,0,0,0,0,0,0,0,0,0,0,0,0,0,0,0,0,0,0,0,0,0,0,0,0,0,1,0,0,0,0,0,0,0,0,0,0,0,0,0,0,0,0,0,0,0,0,0,0,0,0,0,0,0,0,0,0,0,0,0,0,0,0,0,0,1,0,0,0,0,0,0,0,0,0,0,0,0,0,0,0,0,0,0,0,0,0,0,0,0,0,0,0,0,0,0,0,0,0,0,0,0,0,0,1,0,0,0,0,0,0,0,0,0,0,0,0,0,0,0,0,0,0,0,0,0,0,0,0,0,0,0,0,0,0,0,0,0,0,0,0,0,0,1,0,0,0,0,0,0,0,0,0,0,0,0,0,0,0,0,0,0,0,0,0,0,0,0,0,0,0,0,0,0,0,0,0,0,0,0,0,0,1,0,0,0,0,0,0,0,0,0,0,0,0,0,0,0,0,0,0,0,0,0,0,0,0,0,0,0,0,0,0,0,0,0,0,0,0,0,0,1,0,0,0,0,0,0,0,0,0,0,0,0,0,0,0,0,0,0,0,0,0,0,0,0,0,0,0,0,0,0,0,0,0,0,0,0,0,0,1,0,0,0,0,0,0,0,0,0,0,0,0,0,0,0,0,0,0,0,0,0,0,0,0,0,0,0,0,0,0,0,0,0,0,0,0,0,0,1,0,0,0,0,0,0,0,0,0,0,0,0,0,0,0,0,0,0,0,0,0,0,0,0,0,0,0,0,0,0,0,0,0,0,0,0,0,0,1,0,0,0,0,0,0,0,0,0,0,0,0,0,0,0,0,0,0,0,0,0,0,0,0,0,0,0,0,0,0,0,0,0,0,0,0,0,0,1,0,0,0,0,0,0,0,0,0,0,0,0,0,0,0,0,0,0,0,0,0,0,0,0,0,0,0,0,0,0,0,0,0,0,0,0,0,0,1,0,0,0,0,0,0,0,0,0,0,0,0,0,0,0,0,0,0,0,0,0,0,0,0,0,0,0,0,0,0,0,0,0,0,0,0,0,0,1,0,0,0,0,0,0,0,0,0,0,0,0,0,0,0,0,0,0,0,0,0,0,0,0,0,0,0,0,0,0,0,0,0,0,0,0,0,0,1,0,0,0,0,0,0,0,0,0,0,0,0,0,0,0,0,0,0,0,0,0,0,0,0,0,0,0,0,0,0,0,0,0,0,0,0,0,0,1,0,0,0,0,0,0,0,0,0,0,0,0,0,0,0,0,0,0,0,0,0,0,0,0,0,0,0,0,0,0,0,0,0,0,0,0,0,0,1,0,0,0,0,0,0,0,0,0,0,0,0,0,0,0,0,0,0,0,0,0,0,0,0,0,0,0,0,0,0,0,0,0,0,0,0,0,0,1,0,0,0,0,0,0,0,0,0,0,0,0,0,0,0,0,0,0,0,0,0,0,0,0,0,0,0,0,0,0,0,0,0,0,0,0,0,0,1,0,0,0,0,0,0,0,0,0,0,0,0,0,0,0,0,0,0,0,0,0,0,0,0,0,0,0,0,0,0,0,0,0,0,0,0,0,0,1,0,0,0,0,0,0,0,0,0,0,0,0,0,0,0,0,0,0,0,0,0,0,0,0,0,0,0,0,0,0,0,0,0,0,0,0,0,0,1,0,0,0,0,0,0,0,0,0,0,0,0,0,0,0,0,0,0,0,0,0,0,0,0,0,0,0,0,0,0,0,0,0,0,0,0,0,0,1,0,0,0,0,0,0,0,0,0,0,0,0,0,0,0,0,0,0,0,0,0,0,0,0,0,0,0,0,0,0,0,0,0,0,0,0,0,0,1,0,0,0,0,0,0,0,0,0,0,0,0,0,0,0,0,0,0,0,0,0,0,0,0,0,0,0,0,0,0,0,0,0,0,0,0,0,0,1,0,0,0,0,0,0,0,0,0,0,0,0,0,0,0,0,0,0,0,0,0,0,0,0,0,0,0,0,0,0,0,0,0,0,0,0,0,0,1,0,0,0,0,0,0,0,0,0,0,0,0,0,0,0,0,0,0,0,0,0,0,0,0,0,0,0,0,0,0,0,0,0,0,0,0,0,0,1,0,0,0,0,0,0,0,0,0,0,0,0,0,0,0,0,0,0,0,0,0,0,0,0,0,0,0,0,0,0,0,0,0,0,0,0,0,0,1,0,0,0,0,0,0,0,0,0,0,0,0,0,0,0,0,0,0,0,0,0,0,0,0,0,0,0,0,0,0,0,0,0,0,0,0,0,0,1,0,0,0,0,0,0,0,0,0,0,0,0,0,0,0,0,0,0,0,0,0,0,0,0,0,0,0,0,0,0,0,0,0,0,0,0,0,0,1,0,0,0,0,0,0,0,0,0,0,0,0,0,0,0,0,0,0,0,0,0,0,0,0,0,0,0,0,0,0,0,0,0,0,0,0,0,0,1,0,0,0,0,0,0,0,0,0,0,0,0,0,0,0,0,0,0,0,0,0,0,0,0,0,0,0,0,0,0,0,0,0,0,0,0,0,0,1,0,0,0,0,0,0,0,0,0,0,0,0,0,0,0,0,0,0,0,0,0,0,0,0,0,0,0,0,0,0,0,0,0,0,0,0,0,0,1,0,0,0,0,0,0,0,0,0,0,0,0,0,0,0,0,0,0,0,0,0,0,0,0,0,0,0,0,0,0,0,0,0,0,0,0,0,0,1" />
         <Keyword name="USRCTIM"  value="True" />
         <Keyword name="RCTIM"  value="600" />
         <Keyword name="CGNM"  value="All Events " />
         <Keyword name="USRCTOT"  value="True" />
         <Keyword name="RCTOT"  value="30000" />
         <Keyword name="$CYT"  value="CytoFLEX LX" />
         <Keyword name="$DATE"  value="30-Apr-2021" />
         <Keyword name="$ETIM"  value="17:33:38" />
         <Keyword name="$BTIM"  value="17:32:34" />
         <Keyword name="$PAR"  value="44" />
         <Keyword name="TBNM"  value="Hep3b_siASF1B" />
         <Keyword name="TBID"  value="d30a0219-912a-476d-aed6-a3579b2923cd" />
         <Keyword name="CYTEXPERTFIL"  value="True" />
         <Keyword name="$NEXTDATA"  value="0" />
         <Keyword name="$DATATYPE"  value="F" />
         <Keyword name="$BYTEORD"  value="4,3,2,1" />
         <Keyword name="$MODE"  value="L" />
         <Keyword name="$SYS"  value="Microsoft Windows NT 6.1.7601 Service Pack 1" />
         <Keyword name="$FIL"  value="Hep3b_siASF1B.fcs" />
         <Keyword name="FILVER"  value="1" />
         <Keyword name="$TOT"  value="0000000000030000" />
         <Keyword name="$ENDANALYSIS"  value="0" />
         <Keyword name="$BEGINANALYSIS"  value="0" />
         <Keyword name="$ENDDATA"  value="0000000005295919" />
         <Keyword name="$BEGINDATA"  value="0000000000015920" />
         <Keyword name="$ENDSTEXT"  value="0" />
         <Keyword name="$BEGINSTEXT"  value="0" />
         <Keyword name="FJ_FCS_VERSION"  value="3" />
       </Keywords>
       <SampleNode name="Hep3b_siASF1B.fcs"  annotation=""  owningGroup=""  expanded="1"  sortPriority="10"  count="30000"  sampleID="8" >
         <Graph smoothing="0"  backColor="#ffffff"  foreColor="#000000"  type="Pseudocolor"  fast="1" >
           <Axis dimension="x"  name="FSC-H"  label=""  auto="auto" />
           <Axis dimension="y"  name="SSC-H"  label=""  auto="auto" />
           <GraphSettings level="5%"  smoothingHighResolution="1"  contourHighResolution="1"  histogramSmoothingCount="0"  graphResolution="256"  showOutliers="0"  drawLargeDots="0"  dotsToDraw="8000"  tint="le.chartfill.tinted.40"  lineWeight="le.lineweight.normal"  lineStyle="le.linestyle.solid" />
           <GraphEnvironment showGrid="0"  showAxes="tnlTNL"  showGates="1"  showFreqOnPlots="1"  showGateNameOnPlots="1"  showMedians="0"  showUncomped="0"  addEventParam="0"  lastYAxisName="" >
             <TextTraits font="SansSerif"  size="11"  name="Labels"  style="plain"  color="#000000"  background="#00ffffff"  just="left" />
             <TextTraits font="SansSerif"  size="11"  name="LayoutGates"  style="plain"  color="#000000"  background="#00ffffff"  just="left" />
             <TextTraits font="SansSerif"  size="9"  name="Numbers"  style="plain"  color="#000000"  background="#00ffffff"  just="left" />
             <TextTraits font="SansSerif"  size="9"  name="Legend"  style="plain"  color="#000000"  background="#00ffffff"  just="left" />
           </GraphEnvironment>
         </Graph>
         <Subpopulations>
           <Population name="Lymphocytes"  annotation=""  owningGroup="All Samples"  expanded="1"  sortPriority="10"  count="26985" >
             <Graph smoothing="0"  backColor="#ffffff"  foreColor="#000000"  type="Pseudocolor"  fast="1" >
               <Axis dimension="x"  name="FL4-A"  label=""  auto="auto" />
               <Axis dimension="y"  name="FSC-Width"  label=""  auto="auto" />
               <GraphSettings level="5%"  smoothingHighResolution="1"  contourHighResolution="1"  histogramSmoothingCount="0"  graphResolution="256"  showOutliers="0"  drawLargeDots="0"  dotsToDraw="8000"  tint="le.chartfill.tinted.40"  lineWeight="le.lineweight.normal"  lineStyle="le.linestyle.solid" />
               <GraphEnvironment showGrid="0"  showAxes="tnlTNL"  showGates="1"  showFreqOnPlots="1"  showGateNameOnPlots="1"  showMedians="0"  showUncomped="0"  addEventParam="0"  lastYAxisName="" >
                 <TextTraits font="SansSerif"  size="11"  name="Labels"  style="plain"  color="#000000"  background="#00ffffff"  just="left" />
                 <TextTraits font="SansSerif"  size="11"  name="LayoutGates"  style="plain"  color="#000000"  background="#00ffffff"  just="left" />
                 <TextTraits font="SansSerif"  size="9"  name="Numbers"  style="plain"  color="#000000"  background="#00ffffff"  just="left" />
                 <TextTraits font="SansSerif"  size="9"  name="Legend"  style="plain"  color="#000000"  background="#00ffffff"  just="left" />
                 <WindowPosition x="-11"  y="-11"  width="990"  height="990"  displayed="0"  panelState="---" />
               </GraphEnvironment>
             </Graph>
             <Gate gating:id="ID1370361925" >
               <gating:EllipsoidGate eventsInside="1"  annoOffsetX="0"  annoOffsetY="0"  tint="#000000"  isTinted="0"  lineWeight="Normal"  userDefined="1"  gating:distance="155.15620939463912" >
                 <gating:dimension>
                   <data-type:fcs-dimension data-type:name="FSC-A" />
                 </gating:dimension>
                 <gating:dimension>
                   <data-type:fcs-dimension data-type:name="SSC-A" />
                 </gating:dimension>
                 <gating:foci>
                   <gating:vertex>
                     <gating:coordinate data-type:value="21.1764434754" />
                     <gating:coordinate data-type:value="24.3822941967" />
                   </gating:vertex>
                   <gating:vertex>
                     <gating:coordinate data-type:value="110.8235565246" />
                     <gating:coordinate data-type:value="218.6177058033" />
                   </gating:vertex>
                 </gating:foci>
                 <gating:edge>
                   <gating:vertex>
                     <gating:coordinate data-type:value="15" />
                     <gating:coordinate data-type:value="11" />
                   </gating:vertex>
                   <gating:vertex>
                     <gating:coordinate data-type:value="117" />
                     <gating:coordinate data-type:value="232" />
                   </gating:vertex>
                   <gating:vertex>
                     <gating:coordinate data-type:value="86" />
                     <gating:coordinate data-type:value="67" />
                   </gating:vertex>
                   <gating:vertex>
                     <gating:coordinate data-type:value="46" />
                     <gating:coordinate data-type:value="176" />
                   </gating:vertex>
                 </gating:edge>
               </gating:EllipsoidGate>
             </Gate>
             <Subpopulations>
               <Population name="Y585-PE-A, FSC-Width subset"  annotation=""  owningGroup="All Samples"  expanded="1"  sortPriority="10"  count="23064" >
                 <Graph smoothing="1"  backColor="#ffffff"  foreColor="#000000"  type="Histogram"  fast="1" >
                   <Axis dimension="x"  name="FL4-A"  label=""  auto="auto" />
                   <Axis dimension="y"  name=""  label=""  auto="auto" />
                   <GraphSettings level="5%"  smoothingHighResolution="1"  contourHighResolution="1"  histogramSmoothingCount="0"  graphResolution="256"  showOutliers="0"  drawLargeDots="0"  dotsToDraw="8000"  tint="le.chartfill.tinted.40"  lineWeight="le.lineweight.normal"  lineStyle="le.linestyle.solid" />
                   <GraphEnvironment showGrid="0"  showAxes="tnlTNL"  showGates="1"  showFreqOnPlots="1"  showGateNameOnPlots="1"  showMedians="0"  showUncomped="0"  addEventParam="0"  lastYAxisName="" >
                     <TextTraits font="SansSerif"  size="11"  name="Labels"  style="plain"  color="#000000"  background="#00ffffff"  just="left" />
                     <TextTraits font="SansSerif"  size="11"  name="LayoutGates"  style="plain"  color="#000000"  background="#00ffffff"  just="left" />
                     <TextTraits font="SansSerif"  size="9"  name="Numbers"  style="plain"  color="#000000"  background="#00ffffff"  just="left" />
                     <TextTraits font="SansSerif"  size="9"  name="Legend"  style="plain"  color="#000000"  background="#00ffffff"  just="left" />
                     <WindowPosition x="0"  y="-11"  width="990"  height="990"  displayed="0"  panelState="---" />
                   </GraphEnvironment>
                 </Graph>
                 <Gate gating:id="ID1276448295"  gating:parent_id="ID1370361925" >
                   <gating:RectangleGate eventsInside="1"  annoOffsetX="0"  annoOffsetY="0"  tint="#000000"  isTinted="0"  lineWeight="Normal"  userDefined="1"  percentX="0"  percentY="0" >
                     <gating:dimension gating:min="2682018.783653846"  gating:max="9538051.764423076" >
                       <data-type:fcs-dimension data-type:name="FL4-A" />
                     </gating:dimension>
                     <gating:dimension gating:min="1684.053651266766"  gating:max="2876.3040238450076" >
                       <data-type:fcs-dimension data-type:name="FSC-Width" />
                     </gating:dimension>
                   </gating:RectangleGate>
                 </Gate>
                 <Subpopulations>
                   <Statistic name="Median"  annotation=""  owningGroup="All Samples"  expanded="1"  sortPriority="5"  id="FL4-A"  ancestor=""  correlate=""  value="4522057.056427002" />
                   <CellCycle name="Cell Cycle"  annotation=""  owningGroup="All Samples"  expanded="1"  sortPriority="10" >
                     <Graph smoothing="1"  backColor="#ffffff"  foreColor="#000000"  type="Histogram"  fast="1" >
                       <Axis dimension="x"  name="FL4-A"  label=""  auto="auto" />
                       <Axis dimension="y"  name=""  label=""  auto="auto" />
                       <GraphSettings level="5%"  smoothingHighResolution="1"  contourHighResolution="1"  histogramSmoothingCount="0"  graphResolution="256"  showOutliers="0"  drawLargeDots="0"  dotsToDraw="8000"  tint="le.chartfill.tinted.40"  lineWeight="le.lineweight.normal"  lineStyle="le.linestyle.solid" />
                       <GraphEnvironment showGrid="0"  showAxes="tnlTNL"  showGates="1"  showFreqOnPlots="1"  showGateNameOnPlots="1"  showMedians="0"  showUncomped="0"  addEventParam="0"  lastYAxisName="" >
                         <TextTraits font="SansSerif"  size="11"  name="Labels"  style="plain"  color="#000000"  background="#00ffffff"  just="left" />
                         <TextTraits font="SansSerif"  size="11"  name="LayoutGates"  style="plain"  color="#000000"  background="#00ffffff"  just="left" />
                         <TextTraits font="SansSerif"  size="9"  name="Numbers"  style="plain"  color="#000000"  background="#00ffffff"  just="left" />
                         <TextTraits font="SansSerif"  size="9"  name="Legend"  style="plain"  color="#000000"  background="#00ffffff"  just="left" />
                         <WindowPosition x="0"  y="0"  width="0"  height="0"  displayed="0"  panelState="" />
                       </GraphEnvironment>
                     </Graph>
                     <profile model="Watson"  parameter="FL4-A"  autoGate="1"  gateG1="1"  gateG2="1"  gateS="1" >
                       <Constraints>
                         <Peak id="1" >
                           <Mean/>
                           <Cv/>
                         </Peak>
                         <Peak id="2" >
                           <Mean>
                             <Ratio peak="1"  coefficient="2" />
                           </Mean>
                           <Cv/>
                         </Peak>
                       </Constraints>
                       <display>
                         <sum enabled="1" />
                         <components enabled="1"  fill="1" />
                       </display>
                     </profile>
                     <CellCycleResult model="Watson" >
                       <Phases>
                         <Gaussian id="1"  mean="4.020575047e6"  amplitude="235.1578369"  stddev="4.348648548e5"  channelMean="245"  channelStddev="27" />
                         <Gaussian id="2"  mean="8.04199791e6"  amplitude="46.15689468"  stddev="6.835877895e5"  channelMean="491"  channelStddev="42" />
                         <SPhase id="Watson"  kg1="-1.2"  kg2="-0.7" />
                       </Phases>
                       <Statistics>
                         <Statistic name="RMSD"  value="  3.5831" />
                         <Statistic name="PercentG1"  value=" 47.9663" />
                         <Statistic name="PercentS"  value=" 37.7758" />
                         <Statistic name="PercentG2"  value=" 14.7997" />
                         <Statistic name="G1Mean"  value="4.020575047e6" />
                         <Statistic name="G2Mean"  value="8.04199791e6" />
                         <Statistic name="G1CV"  value=" 10.8163" />
                         <Statistic name="G2CV"  value="  8.5003" />
                         <Statistic name="percentSubG1"  value="  0.3024" />
                         <Statistic name="percentSuperG2"  value=" -0.4505" />
                       </Statistics>
                     </CellCycleResult>
                     <Gates>
                       <Gate name="Watson-FL4-A-S"  population="S" />
                       <Gate name="Watson-FL4-A-G1"  population="G1" />
                       <Gate name="Watson-FL4-A-G2"  population="G2" />
                     </Gates>
                   </CellCycle>
                   <Population name="Watson-FL4-A-G1"  annotation=""  owningGroup="All Samples"  expanded="1"  sortPriority="10"  count="12708" >
                     <Graph smoothing="1"  backColor="#ffffff"  foreColor="#000000"  type="Histogram"  fast="1" >
                       <Axis dimension="x"  name="FL4-A"  label=""  auto="auto" />
                       <Axis dimension="y"  name=""  label=""  auto="auto" />
                       <GraphSettings level="5%"  smoothingHighResolution="1"  contourHighResolution="1"  histogramSmoothingCount="0"  graphResolution="256"  showOutliers="0"  drawLargeDots="0"  dotsToDraw="8000"  tint="le.chartfill.tinted.40"  lineWeight="le.lineweight.normal"  lineStyle="le.linestyle.solid" />
                       <GraphEnvironment showGrid="0"  showAxes="tnlTNL"  showGates="1"  showFreqOnPlots="1"  showGateNameOnPlots="1"  showMedians="0"  showUncomped="0"  addEventParam="0"  lastYAxisName="" >
                         <TextTraits font="SansSerif"  size="11"  name="Labels"  style="plain"  color="#000000"  background="#00ffffff"  just="left" />
                         <TextTraits font="SansSerif"  size="11"  name="LayoutGates"  style="plain"  color="#000000"  background="#00ffffff"  just="left" />
                         <TextTraits font="SansSerif"  size="9"  name="Numbers"  style="plain"  color="#000000"  background="#00ffffff"  just="left" />
                         <TextTraits font="SansSerif"  size="9"  name="Legend"  style="plain"  color="#000000"  background="#00ffffff"  just="left" />
                         <WindowPosition x="0"  y="0"  width="390"  height="520"  displayed="0"  panelState="---" />
                       </GraphEnvironment>
                     </Graph>
                     <Gate gating:id="ID756217211"  gating:parent_id="ID1276448295" >
                       <gating:RectangleGate eventsInside="1"  annoOffsetX="0"  annoOffsetY="-25"  tint="#0000ff"  isTinted="1"  lineWeight="Normal"  userDefined="1" >
                         <gating:dimension gating:min="3150820.129382678"  gating:max="4890329.964617321"  yRatio="0.5" >
                           <data-type:fcs-dimension data-type:name="FL4-A" />
                         </gating:dimension>
                       </gating:RectangleGate>
                     </Gate>
                   </Population>
                   <Population name="Watson-FL4-A-G2"  annotation=""  owningGroup="All Samples"  expanded="1"  sortPriority="10"  count="6142" >
                     <Graph smoothing="1"  backColor="#ffffff"  foreColor="#000000"  type="Histogram"  fast="1" >
                       <Axis dimension="x"  name="FL4-A"  label=""  auto="auto" />
                       <Axis dimension="y"  name=""  label=""  auto="auto" />
                       <GraphSettings level="5%"  smoothingHighResolution="1"  contourHighResolution="1"  histogramSmoothingCount="0"  graphResolution="256"  showOutliers="0"  drawLargeDots="0"  dotsToDraw="8000"  tint="le.chartfill.tinted.40"  lineWeight="le.lineweight.normal"  lineStyle="le.linestyle.solid" />
                       <GraphEnvironment showGrid="0"  showAxes="tnlTNL"  showGates="1"  showFreqOnPlots="1"  showGateNameOnPlots="1"  showMedians="0"  showUncomped="0"  addEventParam="0"  lastYAxisName="" >
                         <TextTraits font="SansSerif"  size="11"  name="Labels"  style="plain"  color="#000000"  background="#00ffffff"  just="left" />
                         <TextTraits font="SansSerif"  size="11"  name="LayoutGates"  style="plain"  color="#000000"  background="#00ffffff"  just="left" />
                         <TextTraits font="SansSerif"  size="9"  name="Numbers"  style="plain"  color="#000000"  background="#00ffffff"  just="left" />
                         <TextTraits font="SansSerif"  size="9"  name="Legend"  style="plain"  color="#000000"  background="#00ffffff"  just="left" />
                         <WindowPosition x="0"  y="0"  width="0"  height="0"  displayed="0"  panelState="" />
                       </GraphEnvironment>
                     </Graph>
                     <Gate gating:id="ID895412983"  gating:parent_id="ID1276448295" >
                       <gating:RectangleGate eventsInside="1"  annoOffsetX="10"  annoOffsetY="-10"  tint="#00ff00"  isTinted="1"  lineWeight="Normal"  userDefined="1" >
                         <gating:dimension gating:min="6674810.01331254"  gating:max="9409185.80668746"  yRatio="0.6" >
                           <data-type:fcs-dimension data-type:name="FL4-A" />
                         </gating:dimension>
                       </gating:RectangleGate>
                     </Gate>
                   </Population>
                   <Population name="Watson-FL4-A-S"  annotation=""  owningGroup="All Samples"  expanded="1"  sortPriority="10"  count="4019" >
                     <Graph smoothing="1"  backColor="#ffffff"  foreColor="#000000"  type="Histogram"  fast="1" >
                       <Axis dimension="x"  name="FL4-A"  label=""  auto="auto" />
                       <Axis dimension="y"  name=""  label=""  auto="auto" />
                       <GraphSettings level="5%"  smoothingHighResolution="1"  contourHighResolution="1"  histogramSmoothingCount="0"  graphResolution="256"  showOutliers="0"  drawLargeDots="0"  dotsToDraw="8000"  tint="le.chartfill.tinted.40"  lineWeight="le.lineweight.normal"  lineStyle="le.linestyle.solid" />
                       <GraphEnvironment showGrid="0"  showAxes="tnlTNL"  showGates="1"  showFreqOnPlots="1"  showGateNameOnPlots="1"  showMedians="0"  showUncomped="0"  addEventParam="0"  lastYAxisName="" >
                         <TextTraits font="SansSerif"  size="11"  name="Labels"  style="plain"  color="#000000"  background="#00ffffff"  just="left" />
                         <TextTraits font="SansSerif"  size="11"  name="LayoutGates"  style="plain"  color="#000000"  background="#00ffffff"  just="left" />
                         <TextTraits font="SansSerif"  size="9"  name="Numbers"  style="plain"  color="#000000"  background="#00ffffff"  just="left" />
                         <TextTraits font="SansSerif"  size="9"  name="Legend"  style="plain"  color="#000000"  background="#00ffffff"  just="left" />
                         <WindowPosition x="0"  y="0"  width="0"  height="0"  displayed="0"  panelState="" />
                       </GraphEnvironment>
                     </Graph>
                     <Gate gating:id="ID631329484"  gating:parent_id="ID1276448295" >
                       <gating:RectangleGate eventsInside="1"  annoOffsetX="0"  annoOffsetY="60"  tint="#b2b200"  isTinted="1"  lineWeight="Normal"  userDefined="1" >
                         <gating:dimension gating:min="4890329.964617321"  gating:max="6674810.01331254"  yRatio="0.55" >
                           <data-type:fcs-dimension data-type:name="FL4-A" />
                         </gating:dimension>
                       </gating:RectangleGate>
                     </Gate>
                   </Population>
                 </Subpopulations>
               </Population>
             </Subpopulations>
           </Population>
         </Subpopulations>
       </SampleNode>
     </Sample>
   </SampleList>
   <TableEditor title="FlowJo Tables: raw data for figure 7B( Cell cycle) .wsp"  current="Table" >
     <Table name="Table"  outputFile="file:/C:/Users/mxd95/Documents/Table"  color="#00ffffff"  isBatch="0"  quickclose="0"  destination="toDisplay"  outputFormat="fj.document.type.table" >
       <PrintLayout flipPattern0="0"  rows="1"  columns="1"  padding="36"  header=""  footer=""  headerActive="0"  footerActive="0"  scalingMode="fj.print.scale.none"  scaling="1"  orientation="1"  width="595.2744"  height="841.8888"  imageableX="72"  imageableY="72"  imageableWidth="451.2744"  imageableHeight="697.8888" />
       <PageSection sectionName="header" >&lt;table width=&quot;100%&quot;&gt;&lt;tr&gt;&lt;td align=&quot;left&quot; valign=&quot;top&quot;&gt;&amp;NBSP&amp;NBSP&amp;NBSP&amp;NBSP&lt;IMG SRC=&quot;file:/C:/Program%20Files/FlowJo%20V10/images/fj_icon.png&quot;&gt;&lt;/IMG&gt;&lt;br/&gt;FlowJo, LLC&lt;/td&gt;&lt;td align=&quot;right&quot; valign=&quot;top&quot;&gt;Page &lt;PageNumber/&gt;&lt;/td&gt;&lt;/tr&gt;&lt;/table&gt;</PageSection>
       <PageSection sectionName="footer" >&lt;table width=&quot;100%&quot;&gt;&lt;tr&gt;&lt;td align=&quot;left&quot;  valign=&quot;bottom&quot;&gt;&lt;LongDate/&gt;&lt;/td&gt;&lt;td align=&quot;right&quot; valign=&quot;bottom&quot;&gt;&lt;Version/&gt;&lt;/td&gt;&lt;/tr&gt;&lt;/table&gt;</PageSection>
       <Iteration iterationType="SAMPLE"  iterationValue="1"  iterationKeyword=""  discriminator=""  panelSize="1"  groupName="workspaceSelection" />
     </Table>
   </TableEditor>
   <LayoutEditor title="FlowJo Layouts: raw data for figure 7B( Cell cycle) .wsp"  current="Layout"  showGrid="0"  showPageBreaks="0"  showGuides="0"  showDebugOutput="0" >
     <Layout name="Layout"  outputFile="file:/C:/Users/mxd95/Documents/Layout"  color="#00ffffff"  isBatch="0"  showGrid="0"  showRulers="1"  showDebugOutput="0"  showGuides="0"  showPageBreaks="1"  scale="1" >
       <PrintLayout flipPattern0="0"  rows="1"  columns="1"  padding="36"  header="&lt;html&gt;&lt;table width=&quot;100%&quot;&gt;&lt;tr&gt;&lt;td align=&quot;left&quot; valign=&quot;top&quot;&gt;&amp;NBSP&amp;NBSP&amp;NBSP&amp;NBSP&lt;IMG SRC=&quot;file:/C:/Program%20Files/FlowJo%20V10/images/fj_icon.png&quot;&gt;&lt;/IMG&gt;&lt;br/&gt;FlowJo, LLC&lt;/td&gt;&lt;td align=&quot;right&quot; valign=&quot;top&quot;&gt;Page &lt;PageNumber/&gt;&lt;/td&gt;&lt;/tr&gt;&lt;/table&gt;&lt;/html&gt;"  footer="&lt;html&gt;&lt;table width=&quot;100%&quot;&gt;&lt;tr&gt;&lt;td align=&quot;left&quot;  valign=&quot;bottom&quot;&gt;August 17, 2021&lt;/td&gt;&lt;td align=&quot;right&quot; valign=&quot;bottom&quot;&gt;FlowJo v.10.3&lt;/td&gt;&lt;/tr&gt;&lt;/table&gt;&lt;/html&gt;"  headerActive="0"  footerActive="0"  scalingMode="fj.print.scale.none"  scaling="2.8536585366"  orientation="1"  width="595.2744"  height="841.8888"  imageableX="72"  imageableY="72"  imageableWidth="451.2744"  imageableHeight="697.8888" />
       <PageSection sectionName="header" >&lt;table width=&quot;100%&quot;&gt;&lt;tr&gt;&lt;td align=&quot;left&quot; valign=&quot;top&quot;&gt;&amp;NBSP&amp;NBSP&amp;NBSP&amp;NBSP&lt;IMG SRC=&quot;file:/C:/Program%20Files/FlowJo%20V10/images/fj_icon.png&quot;&gt;&lt;/IMG&gt;&lt;br/&gt;FlowJo, LLC&lt;/td&gt;&lt;td align=&quot;right&quot; valign=&quot;top&quot;&gt;Page &lt;PageNumber/&gt;&lt;/td&gt;&lt;/tr&gt;&lt;/table&gt;</PageSection>
       <PageSection sectionName="footer" >&lt;table width=&quot;100%&quot;&gt;&lt;tr&gt;&lt;td align=&quot;left&quot;  valign=&quot;bottom&quot;&gt;&lt;LongDate/&gt;&lt;/td&gt;&lt;td align=&quot;right&quot; valign=&quot;bottom&quot;&gt;&lt;Version/&gt;&lt;/td&gt;&lt;/tr&gt;&lt;/table&gt;</PageSection>
       <Iteration iterationType="OFF"  iterationValue="5"  iterationKeyword=""  discriminator=""  panelSize="1"  groupName="All Samples" />
       <BatchSettings useCurrentGroup="1"  length="3"  name=""  order="ACROSS"  direction="COLUMNS"  append="0"  destination="toLayout"  separatePages="0"  launchApp="1"  header="0"  footer="0"  commandLineBatch="0" />
       <FigList>
         <ChartData x="187"  y="59"  width="256"  height="256"  lineWeight="Hairline"  fill="#ffffff"  stroke="#000000"  lineStyle="Solid"  gradientColor="#808080"  gradientStyle="le.gradientstyle.none"  enabled="1"  xScale="0.01"  yScale="0.01"  aspectRatioLock="0"  alpha="1"  figID="com.treestar.flowjo.charting.FigChartBox@35cfd02b#1629190458591"  rotation="0"  lock="0"  sizeLock="0"  contentLock="0"  wantsDrops="0"  dependents="1"  showSampleName="1"  showFullPath="1"  showFreq="0"  showCount="1"  showPopulationName="1"  showGraphTitle="0"  showMedians="0"  useShortName="1"  showKeyword="0"  keyword=""  showStatistic="0"  statistic=""  offsetHistograms="0"  offsetX="0"  offsetY="0"  flipH="0"  flipV="0"  showAdjunctHistograms="0"  scaleH="1"  scaleV="1"  panelIndex="-1"  z="0" >
           <Graph smoothing="1"  backColor="#ffffff"  foreColor="#000000"  type="Histogram"  fast="1" >
             <Axis dimension="x"  name="FL4-A"  label=""  auto="auto" />
             <Axis dimension="y"  name=""  label=""  auto="auto" />
             <GraphSettings level="5%"  smoothingHighResolution="1"  contourHighResolution="1"  histogramSmoothingCount="0"  graphResolution="256"  showOutliers="0"  drawLargeDots="0"  dotsToDraw="8000"  tint="le.chartfill.tinted.40"  lineWeight="le.lineweight.normal"  lineStyle="le.linestyle.solid" />
             <GraphEnvironment showGrid="0"  showAxes="tnlTNL"  showGates="1"  showFreqOnPlots="1"  showGateNameOnPlots="1"  showMedians="0"  showUncomped="0"  addEventParam="0"  lastYAxisName="" >
               <TextTraits font="SansSerif"  size="11"  name="Labels"  style="plain"  color="#000000"  background="#00ffffff"  just="left" />
               <TextTraits font="SansSerif"  size="11"  name="LayoutGates"  style="plain"  color="#000000"  background="#00ffffff"  just="left" />
               <TextTraits font="SansSerif"  size="9"  name="Numbers"  style="plain"  color="#000000"  background="#00ffffff"  just="left" />
               <TextTraits font="SansSerif"  size="9"  name="Legend"  style="plain"  color="#000000"  background="#00ffffff"  just="left" />
               <WindowPosition x="0"  y="0"  width="0"  height="0"  displayed="0"  panelState="" />
             </GraphEnvironment>
           </Graph>
           <Annotation lineWeight="NoLine"  fill="#00ffffff"  stroke="#808080"  lineStyle="Solid"  gradientColor="#808080"  gradientStyle="le.gradientstyle.none"  enabled="1"  xScale="1"  yScale="1"  aspectRatioLock="0"  alpha="1"  figID="com.treestar.flowjo.charting.FigChartAnnotation@75f2cd0f#1629190458603"  rotation="0"  lock="0"  sizeLock="0"  contentLock="0"  wantsDrops="0"  autoFitContents="0"  autoMinimumSize="1"  padding="5,5,5,5" >
             <Content>&amp;#xA;&amp;#xA;    &amp;lt;p style=&amp;quot;margin-top:0; text-align:left;&amp;quot;&amp;gt;&amp;#xA;      &amp;lt;font face=&amp;quot;SansSerif&amp;quot; color=&amp;quot;#000000&amp;quot; style=&amp;quot;font-size:11pt;&amp;quot;&amp;gt;97h-&amp;lt;input type=&amp;quot;fjml&amp;quot; value=&amp;quot;%3CAnno+name%3D%22fj.anno.samplename%22+%2F%3E&amp;quot; style=&amp;quot;font-family:SansSerif; color:#000000; font-weight:normal;&amp;quot;&amp;gt; &amp;#xA;      &amp;lt;/font&amp;gt;&amp;#xA;    &amp;lt;/p&amp;gt;&amp;#xA;    &amp;lt;p style=&amp;quot;margin-top:0; text-align:left;&amp;quot;&amp;gt;&amp;#xA;      &amp;lt;font face=&amp;quot;SansSerif&amp;quot; color=&amp;quot;#000000&amp;quot; style=&amp;quot;font-size:11pt;&amp;quot;&amp;gt;&amp;lt;input type=&amp;quot;fjml&amp;quot; value=&amp;quot;%3CAnno+name%3D%22fj.anno.popname%22+%2F%3E&amp;quot; style=&amp;quot;font-family:SansSerif; color:#000000; font-weight:normal;&amp;quot;&amp;gt;&amp;#xA;      &amp;lt;/font&amp;gt;&amp;#xA;    &amp;lt;/p&amp;gt;&amp;#xA;    &amp;lt;p style=&amp;quot;margin-top:0; text-align:left;&amp;quot;&amp;gt;&amp;#xA;      &amp;lt;font face=&amp;quot;SansSerif&amp;quot; color=&amp;quot;#000000&amp;quot; style=&amp;quot;font-size:11pt;&amp;quot;&amp;gt;&amp;lt;input type=&amp;quot;fjml&amp;quot; value=&amp;quot;%3CStatistic+name%3D%22Count%22++id%3D%22%22++ancestor%3D%22%22+%2F%3E&amp;quot; style=&amp;quot;font-family:SansSerif; color:#000000; font-weight:normal;&amp;quot;&amp;gt;&amp;#xA;&amp;lt;/font&amp;gt;    &amp;lt;/p&amp;gt;&amp;#xA;</Content>
             <WindowPosition x="0"  y="340"  width="153"  height="64"  displayed="1"  panelState="" />
           </Annotation>
           <Legend lineWeight="Hairline"  fill="#ffffff"  stroke="#000000"  lineStyle="Solid"  gradientColor="#808080"  gradientStyle="le.gradientstyle.none"  enabled="1"  xScale="1"  yScale="1"  aspectRatioLock="0"  alpha="1"  figID="com.treestar.flowjo.charting.legend.FigLegend@6b4a38d0#1629190458603"  rotation="0"  lock="0"  sizeLock="0"  contentLock="0"  wantsDrops="0"  rows="2"  columns="4"  drawGrid="1"  autoFitContents="0"  showHeader="1" >
             <RowSizes>
               <Size index="0"  value="15" />
               <Size index="1"  value="15" />
             </RowSizes>
             <ColSizes>
               <Size index="0"  value="15" />
               <Size index="1"  value="15" />
               <Size index="2"  value="15" />
               <Size index="3"  value="15" />
             </ColSizes>
             <WindowPosition x="280"  y="0"  width="60"  height="30"  displayed="0"  panelState="" />
             <Columns>
               <Anno name="fj.anno.samplename" />
               <Anno name="fj.anno.popname" />
               <Statistic name="Count"  ancestor=""  correlate="" />
             </Columns>
           </Legend>
           <Ancestry lineWeight="Hairline"  fill="#ffffff"  stroke="#000000"  lineStyle="Solid"  gradientColor="#808080"  gradientStyle="le.gradientstyle.none"  enabled="1"  xScale="1"  yScale="1"  aspectRatioLock="0"  alpha="1"  figID="com.treestar.flowjo.charting.FigChartRow@3c1b37be#1629190458603"  rotation="0"  lock="0"  sizeLock="0"  contentLock="0"  wantsDrops="0"  backgating="0"  horizontal="0"  backgatingLargeDots="0"  backgatingContours="0" >
             <WindowPosition x="0"  y="0"  width="0"  height="1"  displayed="0"  panelState="" />
           </Ancestry>
           <Multigraph lineWeight="NoLine"  fill="#00ffffff"  stroke="#000000"  lineStyle="Solid"  gradientColor="#808080"  gradientStyle="le.gradientstyle.none"  enabled="1"  xScale="1"  yScale="1"  aspectRatioLock="1"  alpha="1"  figID="com.treestar.flowjo.charting.FigChartGrid@7b2ef3b7#1629190458603"  rotation="0"  lock="0"  sizeLock="0"  contentLock="0"  wantsDrops="0"  annoOffsetX="0"  annoOffsetY="0"  type="NONE"  rows="0"  columns="0" >
             <WindowPosition x="0"  y="0"  width="0"  height="1"  displayed="0"  panelState="" />
             <Parameters/>
           </Multigraph>
           <PopModelList>
             <DataLayer path="Lymphocytes/Y585-PE-A, FSC-Width subset/Cell Cycle"  panelValue="1"  discriminatorValue=""  sampleGMID="-1"  sampleID="1" >
               <LegendSpec color="#000000"  text=""  chartFill="le.chartfill.tinted.40"  lineWeight="Normal"  lineStyle="Solid"  control="0" />
             </DataLayer>
           </PopModelList>
           <WindowPosition x="187"  y="59"  width="256"  height="256"  displayed="1"  panelState="" />
         </ChartData>
         <StyledText x="525"  y="84"  width="242"  height="216"  lineWeight="NoLine"  fill="#00ffffff"  stroke="#000000"  lineStyle="Solid"  gradientColor="#808080"  gradientStyle="le.gradientstyle.none"  enabled="1"  xScale="1"  yScale="1"  aspectRatioLock="0"  alpha="1"  figID="com.treestar.layout.presentation.FigStyledText@b230c35#1629190458604"  rotation="0"  lock="0"  sizeLock="0"  contentLock="0"  wantsDrops="0"  autoFitContents="0"  autoMinimumSize="1"  padding="5,5,5,5"  z="9" >
           <Content>&amp;#xA;&amp;#xA;    &amp;lt;p style=&amp;quot;margin-top:0;&amp;quot;&amp;gt;&amp;#xA;      : &amp;lt;input type=&amp;quot;fjml&amp;quot; value=&amp;quot;%3CStatistic+dataset%3D%221%22++originalDataset%3D%221%22++path%3D%22Lymphocytes%2FY585-PE-A%2C+FSC-Width+subset%2FCell+Cycle%22++name%3D%22plat.prolif.rms%22+%2F%3E&amp;quot;&amp;gt;&amp;#xA;    &amp;lt;/p&amp;gt;&amp;#xA;    &amp;lt;p style=&amp;quot;margin-top:0;&amp;quot;&amp;gt;&amp;#xA;      &amp;lt;b&amp;gt;%G1 &amp;lt;/b&amp;gt;: &amp;lt;input type=&amp;quot;fjml&amp;quot; value=&amp;quot;%3CStatistic+dataset%3D%221%22++originalDataset%3D%221%22++path%3D%22Lymphocytes%2FY585-PE-A%2C+FSC-Width+subset%2FCell+Cycle%22++name%3D%22cc.stats.g1.percent%22+%2F%3E&amp;quot;&amp;gt;&amp;#xA;    &amp;lt;/p&amp;gt;&amp;#xA;    &amp;lt;p style=&amp;quot;margin-top:0;&amp;quot;&amp;gt;&amp;#xA;      &amp;lt;b&amp;gt;%S &amp;lt;/b&amp;gt;: &amp;lt;input type=&amp;quot;fjml&amp;quot; value=&amp;quot;%3CStatistic+dataset%3D%221%22++originalDataset%3D%221%22++path%3D%22Lymphocytes%2FY585-PE-A%2C+FSC-Width+subset%2FCell+Cycle%22++name%3D%22cc.stats.s.percent%22+%2F%3E&amp;quot;&amp;gt;&amp;#xA;    &amp;lt;/p&amp;gt;&amp;#xA;    &amp;lt;p style=&amp;quot;margin-top:0;&amp;quot;&amp;gt;&amp;#xA;      &amp;lt;b&amp;gt;%G2 &amp;lt;/b&amp;gt;: &amp;lt;input type=&amp;quot;fjml&amp;quot; value=&amp;quot;%3CStatistic+dataset%3D%221%22++originalDataset%3D%221%22++path%3D%22Lymphocytes%2FY585-PE-A%2C+FSC-Width+subset%2FCell+Cycle%22++name%3D%22cc.stats.g2.percent%22+%2F%3E&amp;quot;&amp;gt;&amp;#xA;    &amp;lt;/p&amp;gt;&amp;#xA;    &amp;lt;p style=&amp;quot;margin-top:0;&amp;quot;&amp;gt;&amp;#xA;      &amp;lt;b&amp;gt;G1 Mean &amp;lt;/b&amp;gt;: &amp;lt;input type=&amp;quot;fjml&amp;quot; value=&amp;quot;%3CStatistic+dataset%3D%221%22++originalDataset%3D%221%22++path%3D%22Lymphocytes%2FY585-PE-A%2C+FSC-Width+subset%2FCell+Cycle%22++name%3D%22cc.stats.g1.mean%22+%2F%3E&amp;quot;&amp;gt;&amp;#xA;    &amp;lt;/p&amp;gt;&amp;#xA;    &amp;lt;p style=&amp;quot;margin-top:0;&amp;quot;&amp;gt;&amp;#xA;      &amp;lt;b&amp;gt;G2 Mean &amp;lt;/b&amp;gt;: &amp;lt;input type=&amp;quot;fjml&amp;quot; value=&amp;quot;%3CStatistic+dataset%3D%221%22++originalDataset%3D%221%22++path%3D%22Lymphocytes%2FY585-PE-A%2C+FSC-Width+subset%2FCell+Cycle%22++name%3D%22cc.stats.g2.mean%22+%2F%3E&amp;quot;&amp;gt;&amp;#xA;    &amp;lt;/p&amp;gt;&amp;#xA;    &amp;lt;p style=&amp;quot;margin-top:0;&amp;quot;&amp;gt;&amp;#xA;      &amp;lt;b&amp;gt;G1 CV &amp;lt;/b&amp;gt;: &amp;lt;input type=&amp;quot;fjml&amp;quot; value=&amp;quot;%3CStatistic+dataset%3D%221%22++originalDataset%3D%221%22++path%3D%22Lymphocytes%2FY585-PE-A%2C+FSC-Width+subset%2FCell+Cycle%22++name%3D%22cc.stats.g1.cv%22+%2F%3E&amp;quot;&amp;gt;&amp;#xA;    &amp;lt;/p&amp;gt;&amp;#xA;    &amp;lt;p style=&amp;quot;margin-top:0;&amp;quot;&amp;gt;&amp;#xA;      &amp;lt;b&amp;gt;G2 CV &amp;lt;/b&amp;gt;: &amp;lt;input type=&amp;quot;fjml&amp;quot; value=&amp;quot;%3CStatistic+dataset%3D%221%22++originalDataset%3D%221%22++path%3D%22Lymphocytes%2FY585-PE-A%2C+FSC-Width+subset%2FCell+Cycle%22++name%3D%22cc.stats.g2.cv%22+%2F%3E&amp;quot;&amp;gt;&amp;#xA;    &amp;lt;/p&amp;gt;&amp;#xA;    &amp;lt;p style=&amp;quot;margin-top:0;&amp;quot;&amp;gt;&amp;#xA;      &amp;lt;b&amp;gt;% less G1 &amp;lt;/b&amp;gt;: &amp;lt;input type=&amp;quot;fjml&amp;quot; value=&amp;quot;%3CStatistic+dataset%3D%221%22++originalDataset%3D%221%22++path%3D%22Lymphocytes%2FY585-PE-A%2C+FSC-Width+subset%2FCell+Cycle%22++name%3D%22cc.stats.g1.sub.percent%22+%2F%3E&amp;quot;&amp;gt;&amp;#xA;    &amp;lt;/p&amp;gt;&amp;#xA;    &amp;lt;p style=&amp;quot;margin-top:0;&amp;quot;&amp;gt;&amp;#xA;      &amp;lt;b&amp;gt;% greater G2 &amp;lt;/b&amp;gt;: &amp;lt;input type=&amp;quot;fjml&amp;quot; value=&amp;quot;%3CStatistic+dataset%3D%221%22++originalDataset%3D%221%22++path%3D%22Lymphocytes%2FY585-PE-A%2C+FSC-Width+subset%2FCell+Cycle%22++name%3D%22cc.stats.g2.super.percent%22+%2F%3E&amp;quot;&amp;gt;&amp;#xA;    &amp;lt;/p&amp;gt;&amp;#xA;</Content>
         </StyledText>
         <ChartData x="845"  y="52"  width="256"  height="256"  lineWeight="Hairline"  fill="#ffffff"  stroke="#000000"  lineStyle="Solid"  gradientColor="#808080"  gradientStyle="le.gradientstyle.none"  enabled="1"  xScale="0.01"  yScale="0.01"  aspectRatioLock="0"  alpha="1"  figID="com.treestar.flowjo.charting.FigChartBox@1bb60fb5#1629190473153"  rotation="0"  lock="0"  sizeLock="0"  contentLock="0"  wantsDrops="0"  dependents="1"  showSampleName="1"  showFullPath="1"  showFreq="0"  showCount="1"  showPopulationName="1"  showGraphTitle="0"  showMedians="0"  useShortName="1"  showKeyword="0"  keyword=""  showStatistic="0"  statistic=""  offsetHistograms="0"  offsetX="0"  offsetY="0"  flipH="0"  flipV="0"  showAdjunctHistograms="0"  scaleH="1"  scaleV="1"  panelIndex="-1"  z="10" >
           <Graph smoothing="1"  backColor="#ffffff"  foreColor="#000000"  type="Histogram"  fast="1" >
             <Axis dimension="x"  name="FL4-A"  label=""  auto="auto" />
             <Axis dimension="y"  name=""  label=""  auto="auto" />
             <GraphSettings level="5%"  smoothingHighResolution="1"  contourHighResolution="1"  histogramSmoothingCount="0"  graphResolution="256"  showOutliers="0"  drawLargeDots="0"  dotsToDraw="8000"  tint="le.chartfill.tinted.40"  lineWeight="le.lineweight.normal"  lineStyle="le.linestyle.solid" />
             <GraphEnvironment showGrid="0"  showAxes="tnlTNL"  showGates="1"  showFreqOnPlots="1"  showGateNameOnPlots="1"  showMedians="0"  showUncomped="0"  addEventParam="0"  lastYAxisName="" >
               <TextTraits font="SansSerif"  size="11"  name="Labels"  style="plain"  color="#000000"  background="#00ffffff"  just="left" />
               <TextTraits font="SansSerif"  size="11"  name="LayoutGates"  style="plain"  color="#000000"  background="#00ffffff"  just="left" />
               <TextTraits font="SansSerif"  size="9"  name="Numbers"  style="plain"  color="#000000"  background="#00ffffff"  just="left" />
               <TextTraits font="SansSerif"  size="9"  name="Legend"  style="plain"  color="#000000"  background="#00ffffff"  just="left" />
               <WindowPosition x="0"  y="0"  width="0"  height="0"  displayed="0"  panelState="" />
             </GraphEnvironment>
           </Graph>
           <Annotation lineWeight="NoLine"  fill="#00ffffff"  stroke="#808080"  lineStyle="Solid"  gradientColor="#808080"  gradientStyle="le.gradientstyle.none"  enabled="1"  xScale="1"  yScale="1"  aspectRatioLock="0"  alpha="1"  figID="com.treestar.flowjo.charting.FigChartAnnotation@63f799ce#1629190473161"  rotation="0"  lock="0"  sizeLock="0"  contentLock="0"  wantsDrops="0"  autoFitContents="0"  autoMinimumSize="1"  padding="5,5,5,5" >
             <Content>&amp;#xA;&amp;#xA;    &amp;lt;p style=&amp;quot;margin-top:0; text-align:left;&amp;quot;&amp;gt;&amp;#xA;      &amp;lt;font face=&amp;quot;SansSerif&amp;quot; color=&amp;quot;#000000&amp;quot; style=&amp;quot;font-size:11pt;&amp;quot;&amp;gt;97h-&amp;lt;input type=&amp;quot;fjml&amp;quot; value=&amp;quot;%3CAnno+name%3D%22fj.anno.samplename%22+%2F%3E&amp;quot; style=&amp;quot;font-family:SansSerif; color:#000000; font-weight:normal;&amp;quot;&amp;gt; &amp;#xA;      &amp;lt;/font&amp;gt;&amp;#xA;    &amp;lt;/p&amp;gt;&amp;#xA;    &amp;lt;p style=&amp;quot;margin-top:0; text-align:left;&amp;quot;&amp;gt;&amp;#xA;      &amp;lt;font face=&amp;quot;SansSerif&amp;quot; color=&amp;quot;#000000&amp;quot; style=&amp;quot;font-size:11pt;&amp;quot;&amp;gt;&amp;lt;input type=&amp;quot;fjml&amp;quot; value=&amp;quot;%3CAnno+name%3D%22fj.anno.popname%22+%2F%3E&amp;quot; style=&amp;quot;font-family:SansSerif; color:#000000; font-weight:normal;&amp;quot;&amp;gt;&amp;#xA;      &amp;lt;/font&amp;gt;&amp;#xA;    &amp;lt;/p&amp;gt;&amp;#xA;    &amp;lt;p style=&amp;quot;margin-top:0; text-align:left;&amp;quot;&amp;gt;&amp;#xA;      &amp;lt;font face=&amp;quot;SansSerif&amp;quot; color=&amp;quot;#000000&amp;quot; style=&amp;quot;font-size:11pt;&amp;quot;&amp;gt;&amp;lt;input type=&amp;quot;fjml&amp;quot; value=&amp;quot;%3CStatistic+name%3D%22Count%22++id%3D%22%22++ancestor%3D%22%22+%2F%3E&amp;quot; style=&amp;quot;font-family:SansSerif; color:#000000; font-weight:normal;&amp;quot;&amp;gt;&amp;#xA;&amp;lt;/font&amp;gt;    &amp;lt;/p&amp;gt;&amp;#xA;</Content>
             <WindowPosition x="2"  y="340"  width="153"  height="64"  displayed="1"  panelState="" />
           </Annotation>
           <Legend lineWeight="Hairline"  fill="#ffffff"  stroke="#000000"  lineStyle="Solid"  gradientColor="#808080"  gradientStyle="le.gradientstyle.none"  enabled="1"  xScale="1"  yScale="1"  aspectRatioLock="0"  alpha="1"  figID="com.treestar.flowjo.charting.legend.FigLegend@239bc117#1629190473162"  rotation="0"  lock="0"  sizeLock="0"  contentLock="0"  wantsDrops="0"  rows="2"  columns="4"  drawGrid="1"  autoFitContents="0"  showHeader="1" >
             <RowSizes>
               <Size index="0"  value="15" />
               <Size index="1"  value="15" />
             </RowSizes>
             <ColSizes>
               <Size index="0"  value="15" />
               <Size index="1"  value="15" />
               <Size index="2"  value="15" />
               <Size index="3"  value="15" />
             </ColSizes>
             <WindowPosition x="280"  y="0"  width="60"  height="30"  displayed="0"  panelState="" />
             <Columns>
               <Anno name="fj.anno.samplename" />
               <Anno name="fj.anno.popname" />
               <Statistic name="Count"  ancestor=""  correlate="" />
             </Columns>
           </Legend>
           <Ancestry lineWeight="Hairline"  fill="#ffffff"  stroke="#000000"  lineStyle="Solid"  gradientColor="#808080"  gradientStyle="le.gradientstyle.none"  enabled="1"  xScale="1"  yScale="1"  aspectRatioLock="0"  alpha="1"  figID="com.treestar.flowjo.charting.FigChartRow@2475f80#1629190473160"  rotation="0"  lock="0"  sizeLock="0"  contentLock="0"  wantsDrops="0"  backgating="0"  horizontal="0"  backgatingLargeDots="0"  backgatingContours="0" >
             <WindowPosition x="0"  y="0"  width="0"  height="1"  displayed="0"  panelState="" />
           </Ancestry>
           <Multigraph lineWeight="NoLine"  fill="#00ffffff"  stroke="#000000"  lineStyle="Solid"  gradientColor="#808080"  gradientStyle="le.gradientstyle.none"  enabled="1"  xScale="1"  yScale="1"  aspectRatioLock="1"  alpha="1"  figID="com.treestar.flowjo.charting.FigChartGrid@674c1951#1629190473161"  rotation="0"  lock="0"  sizeLock="0"  contentLock="0"  wantsDrops="0"  annoOffsetX="0"  annoOffsetY="0"  type="NONE"  rows="0"  columns="0" >
             <WindowPosition x="0"  y="0"  width="0"  height="1"  displayed="0"  panelState="" />
             <Parameters/>
           </Multigraph>
           <PopModelList>
             <DataLayer path="Lymphocytes/Y585-PE-A, FSC-Width subset/Cell Cycle"  panelValue="1"  discriminatorValue=""  sampleGMID="-1"  sampleID="2" >
               <LegendSpec color="#000000"  text=""  chartFill="le.chartfill.tinted.40"  lineWeight="Normal"  lineStyle="Solid"  control="0" />
             </DataLayer>
           </PopModelList>
           <WindowPosition x="845"  y="52"  width="256"  height="256"  displayed="1"  panelState="" />
         </ChartData>
         <StyledText x="1127"  y="83"  width="242"  height="216"  lineWeight="NoLine"  fill="#00ffffff"  stroke="#000000"  lineStyle="Solid"  gradientColor="#808080"  gradientStyle="le.gradientstyle.none"  enabled="1"  xScale="1"  yScale="1"  aspectRatioLock="0"  alpha="1"  figID="com.treestar.layout.presentation.FigStyledText@44c1b2bb#1629190473162"  rotation="0"  lock="0"  sizeLock="0"  contentLock="0"  wantsDrops="0"  autoFitContents="0"  autoMinimumSize="1"  padding="5,5,5,5"  z="19" >
           <Content>&amp;#xA;&amp;#xA;    &amp;lt;p style=&amp;quot;margin-top:0;&amp;quot;&amp;gt;&amp;#xA;      : &amp;lt;input type=&amp;quot;fjml&amp;quot; value=&amp;quot;%3CStatistic+dataset%3D%222%22++originalDataset%3D%222%22++path%3D%22Lymphocytes%2FY585-PE-A%2C+FSC-Width+subset%2FCell+Cycle%22++name%3D%22plat.prolif.rms%22+%2F%3E&amp;quot;&amp;gt;&amp;#xA;    &amp;lt;/p&amp;gt;&amp;#xA;    &amp;lt;p style=&amp;quot;margin-top:0;&amp;quot;&amp;gt;&amp;#xA;      &amp;lt;b&amp;gt;%G1 &amp;lt;/b&amp;gt;: &amp;lt;input type=&amp;quot;fjml&amp;quot; value=&amp;quot;%3CStatistic+dataset%3D%222%22++originalDataset%3D%222%22++path%3D%22Lymphocytes%2FY585-PE-A%2C+FSC-Width+subset%2FCell+Cycle%22++name%3D%22cc.stats.g1.percent%22+%2F%3E&amp;quot;&amp;gt;&amp;#xA;    &amp;lt;/p&amp;gt;&amp;#xA;    &amp;lt;p style=&amp;quot;margin-top:0;&amp;quot;&amp;gt;&amp;#xA;      &amp;lt;b&amp;gt;%S &amp;lt;/b&amp;gt;: &amp;lt;input type=&amp;quot;fjml&amp;quot; value=&amp;quot;%3CStatistic+dataset%3D%222%22++originalDataset%3D%222%22++path%3D%22Lymphocytes%2FY585-PE-A%2C+FSC-Width+subset%2FCell+Cycle%22++name%3D%22cc.stats.s.percent%22+%2F%3E&amp;quot;&amp;gt;&amp;#xA;    &amp;lt;/p&amp;gt;&amp;#xA;    &amp;lt;p style=&amp;quot;margin-top:0;&amp;quot;&amp;gt;&amp;#xA;      &amp;lt;b&amp;gt;%G2 &amp;lt;/b&amp;gt;: &amp;lt;input type=&amp;quot;fjml&amp;quot; value=&amp;quot;%3CStatistic+dataset%3D%222%22++originalDataset%3D%222%22++path%3D%22Lymphocytes%2FY585-PE-A%2C+FSC-Width+subset%2FCell+Cycle%22++name%3D%22cc.stats.g2.percent%22+%2F%3E&amp;quot;&amp;gt;&amp;#xA;    &amp;lt;/p&amp;gt;&amp;#xA;    &amp;lt;p style=&amp;quot;margin-top:0;&amp;quot;&amp;gt;&amp;#xA;      &amp;lt;b&amp;gt;G1 Mean &amp;lt;/b&amp;gt;: &amp;lt;input type=&amp;quot;fjml&amp;quot; value=&amp;quot;%3CStatistic+dataset%3D%222%22++originalDataset%3D%222%22++path%3D%22Lymphocytes%2FY585-PE-A%2C+FSC-Width+subset%2FCell+Cycle%22++name%3D%22cc.stats.g1.mean%22+%2F%3E&amp;quot;&amp;gt;&amp;#xA;    &amp;lt;/p&amp;gt;&amp;#xA;    &amp;lt;p style=&amp;quot;margin-top:0;&amp;quot;&amp;gt;&amp;#xA;      &amp;lt;b&amp;gt;G2 Mean &amp;lt;/b&amp;gt;: &amp;lt;input type=&amp;quot;fjml&amp;quot; value=&amp;quot;%3CStatistic+dataset%3D%222%22++originalDataset%3D%222%22++path%3D%22Lymphocytes%2FY585-PE-A%2C+FSC-Width+subset%2FCell+Cycle%22++name%3D%22cc.stats.g2.mean%22+%2F%3E&amp;quot;&amp;gt;&amp;#xA;    &amp;lt;/p&amp;gt;&amp;#xA;    &amp;lt;p style=&amp;quot;margin-top:0;&amp;quot;&amp;gt;&amp;#xA;      &amp;lt;b&amp;gt;G1 CV &amp;lt;/b&amp;gt;: &amp;lt;input type=&amp;quot;fjml&amp;quot; value=&amp;quot;%3CStatistic+dataset%3D%222%22++originalDataset%3D%222%22++path%3D%22Lymphocytes%2FY585-PE-A%2C+FSC-Width+subset%2FCell+Cycle%22++name%3D%22cc.stats.g1.cv%22+%2F%3E&amp;quot;&amp;gt;&amp;#xA;    &amp;lt;/p&amp;gt;&amp;#xA;    &amp;lt;p style=&amp;quot;margin-top:0;&amp;quot;&amp;gt;&amp;#xA;      &amp;lt;b&amp;gt;G2 CV &amp;lt;/b&amp;gt;: &amp;lt;input type=&amp;quot;fjml&amp;quot; value=&amp;quot;%3CStatistic+dataset%3D%222%22++originalDataset%3D%222%22++path%3D%22Lymphocytes%2FY585-PE-A%2C+FSC-Width+subset%2FCell+Cycle%22++name%3D%22cc.stats.g2.cv%22+%2F%3E&amp;quot;&amp;gt;&amp;#xA;    &amp;lt;/p&amp;gt;&amp;#xA;    &amp;lt;p style=&amp;quot;margin-top:0;&amp;quot;&amp;gt;&amp;#xA;      &amp;lt;b&amp;gt;% less G1 &amp;lt;/b&amp;gt;: &amp;lt;input type=&amp;quot;fjml&amp;quot; value=&amp;quot;%3CStatistic+dataset%3D%222%22++originalDataset%3D%222%22++path%3D%22Lymphocytes%2FY585-PE-A%2C+FSC-Width+subset%2FCell+Cycle%22++name%3D%22cc.stats.g1.sub.percent%22+%2F%3E&amp;quot;&amp;gt;&amp;#xA;    &amp;lt;/p&amp;gt;&amp;#xA;    &amp;lt;p style=&amp;quot;margin-top:0;&amp;quot;&amp;gt;&amp;#xA;      &amp;lt;b&amp;gt;% greater G2 &amp;lt;/b&amp;gt;: &amp;lt;input type=&amp;quot;fjml&amp;quot; value=&amp;quot;%3CStatistic+dataset%3D%222%22++originalDataset%3D%222%22++path%3D%22Lymphocytes%2FY585-PE-A%2C+FSC-Width+subset%2FCell+Cycle%22++name%3D%22cc.stats.g2.super.percent%22+%2F%3E&amp;quot;&amp;gt;&amp;#xA;    &amp;lt;/p&amp;gt;&amp;#xA;</Content>
         </StyledText>
         <ChartData x="143"  y="577"  width="256"  height="256"  lineWeight="Hairline"  fill="#ffffff"  stroke="#000000"  lineStyle="Solid"  gradientColor="#808080"  gradientStyle="le.gradientstyle.none"  enabled="1"  xScale="0.01"  yScale="0.01"  aspectRatioLock="0"  alpha="1"  figID="com.treestar.flowjo.charting.FigChartBox@14200f7d#1629190491971"  rotation="0"  lock="0"  sizeLock="0"  contentLock="0"  wantsDrops="0"  dependents="1"  showSampleName="1"  showFullPath="1"  showFreq="0"  showCount="1"  showPopulationName="1"  showGraphTitle="0"  showMedians="0"  useShortName="1"  showKeyword="0"  keyword=""  showStatistic="0"  statistic=""  offsetHistograms="0"  offsetX="0"  offsetY="0"  flipH="0"  flipV="0"  showAdjunctHistograms="0"  scaleH="1"  scaleV="1"  panelIndex="-1"  z="20" >
           <Graph smoothing="1"  backColor="#ffffff"  foreColor="#000000"  type="Histogram"  fast="1" >
             <Axis dimension="x"  name="FL4-A"  label=""  auto="auto" />
             <Axis dimension="y"  name=""  label=""  auto="auto" />
             <GraphSettings level="5%"  smoothingHighResolution="1"  contourHighResolution="1"  histogramSmoothingCount="0"  graphResolution="256"  showOutliers="0"  drawLargeDots="0"  dotsToDraw="8000"  tint="le.chartfill.tinted.40"  lineWeight="le.lineweight.normal"  lineStyle="le.linestyle.solid" />
             <GraphEnvironment showGrid="0"  showAxes="tnlTNL"  showGates="1"  showFreqOnPlots="1"  showGateNameOnPlots="1"  showMedians="0"  showUncomped="0"  addEventParam="0"  lastYAxisName="" >
               <TextTraits font="SansSerif"  size="11"  name="Labels"  style="plain"  color="#000000"  background="#00ffffff"  just="left" />
               <TextTraits font="SansSerif"  size="11"  name="LayoutGates"  style="plain"  color="#000000"  background="#00ffffff"  just="left" />
               <TextTraits font="SansSerif"  size="9"  name="Numbers"  style="plain"  color="#000000"  background="#00ffffff"  just="left" />
               <TextTraits font="SansSerif"  size="9"  name="Legend"  style="plain"  color="#000000"  background="#00ffffff"  just="left" />
               <WindowPosition x="0"  y="0"  width="0"  height="0"  displayed="0"  panelState="" />
             </GraphEnvironment>
           </Graph>
           <Annotation lineWeight="NoLine"  fill="#00ffffff"  stroke="#808080"  lineStyle="Solid"  gradientColor="#808080"  gradientStyle="le.gradientstyle.none"  enabled="1"  xScale="1"  yScale="1"  aspectRatioLock="0"  alpha="1"  figID="com.treestar.flowjo.charting.FigChartAnnotation@7dc9a6b8#1629190491975"  rotation="0"  lock="0"  sizeLock="0"  contentLock="0"  wantsDrops="0"  autoFitContents="0"  autoMinimumSize="1"  padding="5,5,5,5" >
             <Content>&amp;#xA;&amp;#xA;    &amp;lt;p style=&amp;quot;margin-top:0; text-align:left;&amp;quot;&amp;gt;&amp;#xA;      &amp;lt;font face=&amp;quot;SansSerif&amp;quot; color=&amp;quot;#000000&amp;quot; style=&amp;quot;font-size:11pt;&amp;quot;&amp;gt;HEP3B-NC &amp;lt;/font&amp;gt;&amp;#xA;    &amp;lt;/p&amp;gt;&amp;#xA;    &amp;lt;p style=&amp;quot;margin-top:0; text-align:left;&amp;quot;&amp;gt;&amp;#xA;      &amp;lt;font face=&amp;quot;SansSerif&amp;quot; color=&amp;quot;#000000&amp;quot; style=&amp;quot;font-size:11pt;&amp;quot;&amp;gt;&amp;lt;input type=&amp;quot;fjml&amp;quot; value=&amp;quot;%3CAnno+name%3D%22fj.anno.popname%22+%2F%3E&amp;quot; style=&amp;quot;font-family:SansSerif; color:#000000; font-weight:normal;&amp;quot;&amp;gt;&amp;#xA;      &amp;lt;/font&amp;gt;&amp;#xA;    &amp;lt;/p&amp;gt;&amp;#xA;    &amp;lt;p style=&amp;quot;margin-top:0; text-align:left;&amp;quot;&amp;gt;&amp;#xA;      &amp;lt;font face=&amp;quot;SansSerif&amp;quot; color=&amp;quot;#000000&amp;quot; style=&amp;quot;font-size:11pt;&amp;quot;&amp;gt;&amp;lt;input type=&amp;quot;fjml&amp;quot; value=&amp;quot;%3CStatistic+name%3D%22Count%22++id%3D%22%22++ancestor%3D%22%22+%2F%3E&amp;quot; style=&amp;quot;font-family:SansSerif; color:#000000; font-weight:normal;&amp;quot;&amp;gt;&amp;#xA;&amp;lt;/font&amp;gt;    &amp;lt;/p&amp;gt;&amp;#xA;</Content>
             <WindowPosition x="0"  y="340"  width="128"  height="64"  displayed="1"  panelState="" />
           </Annotation>
           <Legend lineWeight="Hairline"  fill="#ffffff"  stroke="#000000"  lineStyle="Solid"  gradientColor="#808080"  gradientStyle="le.gradientstyle.none"  enabled="1"  xScale="1"  yScale="1"  aspectRatioLock="0"  alpha="1"  figID="com.treestar.flowjo.charting.legend.FigLegend@b254c73#1629190491975"  rotation="0"  lock="0"  sizeLock="0"  contentLock="0"  wantsDrops="0"  rows="2"  columns="4"  drawGrid="1"  autoFitContents="0"  showHeader="1" >
             <RowSizes>
               <Size index="0"  value="15" />
               <Size index="1"  value="15" />
             </RowSizes>
             <ColSizes>
               <Size index="0"  value="15" />
               <Size index="1"  value="15" />
               <Size index="2"  value="15" />
               <Size index="3"  value="15" />
             </ColSizes>
             <WindowPosition x="280"  y="0"  width="60"  height="30"  displayed="0"  panelState="" />
             <Columns>
               <Anno name="fj.anno.samplename" />
               <Anno name="fj.anno.popname" />
               <Statistic name="Count"  ancestor=""  correlate="" />
             </Columns>
           </Legend>
           <Ancestry lineWeight="Hairline"  fill="#ffffff"  stroke="#000000"  lineStyle="Solid"  gradientColor="#808080"  gradientStyle="le.gradientstyle.none"  enabled="1"  xScale="1"  yScale="1"  aspectRatioLock="0"  alpha="1"  figID="com.treestar.flowjo.charting.FigChartRow@5b74a217#1629190491974"  rotation="0"  lock="0"  sizeLock="0"  contentLock="0"  wantsDrops="0"  backgating="0"  horizontal="0"  backgatingLargeDots="0"  backgatingContours="0" >
             <WindowPosition x="0"  y="0"  width="0"  height="1"  displayed="0"  panelState="" />
           </Ancestry>
           <Multigraph lineWeight="NoLine"  fill="#00ffffff"  stroke="#000000"  lineStyle="Solid"  gradientColor="#808080"  gradientStyle="le.gradientstyle.none"  enabled="1"  xScale="1"  yScale="1"  aspectRatioLock="1"  alpha="1"  figID="com.treestar.flowjo.charting.FigChartGrid@24ffc59b#1629190491974"  rotation="0"  lock="0"  sizeLock="0"  contentLock="0"  wantsDrops="0"  annoOffsetX="0"  annoOffsetY="0"  type="NONE"  rows="0"  columns="0" >
             <WindowPosition x="0"  y="0"  width="0"  height="1"  displayed="0"  panelState="" />
             <Parameters/>
           </Multigraph>
           <PopModelList>
             <DataLayer path="Lymphocytes/Y585-PE-A, FSC-Width subset/Cell Cycle"  panelValue="1"  discriminatorValue=""  sampleGMID="-1"  sampleID="4" >
               <LegendSpec color="#000000"  text=""  chartFill="le.chartfill.tinted.40"  lineWeight="Normal"  lineStyle="Solid"  control="0" />
             </DataLayer>
           </PopModelList>
           <WindowPosition x="143"  y="577"  width="256"  height="256"  displayed="1"  panelState="" />
         </ChartData>
         <StyledText x="450"  y="603"  width="242"  height="216"  lineWeight="NoLine"  fill="#00ffffff"  stroke="#000000"  lineStyle="Solid"  gradientColor="#808080"  gradientStyle="le.gradientstyle.none"  enabled="1"  xScale="1"  yScale="1"  aspectRatioLock="0"  alpha="1"  figID="com.treestar.layout.presentation.FigStyledText@5048ba82#1629190491976"  rotation="0"  lock="0"  sizeLock="0"  contentLock="0"  wantsDrops="0"  autoFitContents="0"  autoMinimumSize="1"  padding="5,5,5,5"  z="29" >
           <Content>&amp;#xA;&amp;#xA;    &amp;lt;p style=&amp;quot;margin-top:0;&amp;quot;&amp;gt;&amp;#xA;      : &amp;lt;input type=&amp;quot;fjml&amp;quot; value=&amp;quot;%3CStatistic+dataset%3D%224%22++originalDataset%3D%224%22++path%3D%22Lymphocytes%2FY585-PE-A%2C+FSC-Width+subset%2FCell+Cycle%22++name%3D%22plat.prolif.rms%22+%2F%3E&amp;quot;&amp;gt;&amp;#xA;    &amp;lt;/p&amp;gt;&amp;#xA;    &amp;lt;p style=&amp;quot;margin-top:0;&amp;quot;&amp;gt;&amp;#xA;      &amp;lt;b&amp;gt;%G1 &amp;lt;/b&amp;gt;: &amp;lt;input type=&amp;quot;fjml&amp;quot; value=&amp;quot;%3CStatistic+dataset%3D%224%22++originalDataset%3D%224%22++path%3D%22Lymphocytes%2FY585-PE-A%2C+FSC-Width+subset%2FCell+Cycle%22++name%3D%22cc.stats.g1.percent%22+%2F%3E&amp;quot;&amp;gt;&amp;#xA;    &amp;lt;/p&amp;gt;&amp;#xA;    &amp;lt;p style=&amp;quot;margin-top:0;&amp;quot;&amp;gt;&amp;#xA;      &amp;lt;b&amp;gt;%S &amp;lt;/b&amp;gt;: &amp;lt;input type=&amp;quot;fjml&amp;quot; value=&amp;quot;%3CStatistic+dataset%3D%224%22++originalDataset%3D%224%22++path%3D%22Lymphocytes%2FY585-PE-A%2C+FSC-Width+subset%2FCell+Cycle%22++name%3D%22cc.stats.s.percent%22+%2F%3E&amp;quot;&amp;gt;&amp;#xA;    &amp;lt;/p&amp;gt;&amp;#xA;    &amp;lt;p style=&amp;quot;margin-top:0;&amp;quot;&amp;gt;&amp;#xA;      &amp;lt;b&amp;gt;%G2 &amp;lt;/b&amp;gt;: &amp;lt;input type=&amp;quot;fjml&amp;quot; value=&amp;quot;%3CStatistic+dataset%3D%224%22++originalDataset%3D%224%22++path%3D%22Lymphocytes%2FY585-PE-A%2C+FSC-Width+subset%2FCell+Cycle%22++name%3D%22cc.stats.g2.percent%22+%2F%3E&amp;quot;&amp;gt;&amp;#xA;    &amp;lt;/p&amp;gt;&amp;#xA;    &amp;lt;p style=&amp;quot;margin-top:0;&amp;quot;&amp;gt;&amp;#xA;      &amp;lt;b&amp;gt;G1 Mean &amp;lt;/b&amp;gt;: &amp;lt;input type=&amp;quot;fjml&amp;quot; value=&amp;quot;%3CStatistic+dataset%3D%224%22++originalDataset%3D%224%22++path%3D%22Lymphocytes%2FY585-PE-A%2C+FSC-Width+subset%2FCell+Cycle%22++name%3D%22cc.stats.g1.mean%22+%2F%3E&amp;quot;&amp;gt;&amp;#xA;    &amp;lt;/p&amp;gt;&amp;#xA;    &amp;lt;p style=&amp;quot;margin-top:0;&amp;quot;&amp;gt;&amp;#xA;      &amp;lt;b&amp;gt;G2 Mean &amp;lt;/b&amp;gt;: &amp;lt;input type=&amp;quot;fjml&amp;quot; value=&amp;quot;%3CStatistic+dataset%3D%224%22++originalDataset%3D%224%22++path%3D%22Lymphocytes%2FY585-PE-A%2C+FSC-Width+subset%2FCell+Cycle%22++name%3D%22cc.stats.g2.mean%22+%2F%3E&amp;quot;&amp;gt;&amp;#xA;    &amp;lt;/p&amp;gt;&amp;#xA;    &amp;lt;p style=&amp;quot;margin-top:0;&amp;quot;&amp;gt;&amp;#xA;      &amp;lt;b&amp;gt;G1 CV &amp;lt;/b&amp;gt;: &amp;lt;input type=&amp;quot;fjml&amp;quot; value=&amp;quot;%3CStatistic+dataset%3D%224%22++originalDataset%3D%224%22++path%3D%22Lymphocytes%2FY585-PE-A%2C+FSC-Width+subset%2FCell+Cycle%22++name%3D%22cc.stats.g1.cv%22+%2F%3E&amp;quot;&amp;gt;&amp;#xA;    &amp;lt;/p&amp;gt;&amp;#xA;    &amp;lt;p style=&amp;quot;margin-top:0;&amp;quot;&amp;gt;&amp;#xA;      &amp;lt;b&amp;gt;G2 CV &amp;lt;/b&amp;gt;: &amp;lt;input type=&amp;quot;fjml&amp;quot; value=&amp;quot;%3CStatistic+dataset%3D%224%22++originalDataset%3D%224%22++path%3D%22Lymphocytes%2FY585-PE-A%2C+FSC-Width+subset%2FCell+Cycle%22++name%3D%22cc.stats.g2.cv%22+%2F%3E&amp;quot;&amp;gt;&amp;#xA;    &amp;lt;/p&amp;gt;&amp;#xA;    &amp;lt;p style=&amp;quot;margin-top:0;&amp;quot;&amp;gt;&amp;#xA;      &amp;lt;b&amp;gt;% less G1 &amp;lt;/b&amp;gt;: &amp;lt;input type=&amp;quot;fjml&amp;quot; value=&amp;quot;%3CStatistic+dataset%3D%224%22++originalDataset%3D%224%22++path%3D%22Lymphocytes%2FY585-PE-A%2C+FSC-Width+subset%2FCell+Cycle%22++name%3D%22cc.stats.g1.sub.percent%22+%2F%3E&amp;quot;&amp;gt;&amp;#xA;    &amp;lt;/p&amp;gt;&amp;#xA;    &amp;lt;p style=&amp;quot;margin-top:0;&amp;quot;&amp;gt;&amp;#xA;      &amp;lt;b&amp;gt;% greater G2 &amp;lt;/b&amp;gt;: &amp;lt;input type=&amp;quot;fjml&amp;quot; value=&amp;quot;%3CStatistic+dataset%3D%224%22++originalDataset%3D%224%22++path%3D%22Lymphocytes%2FY585-PE-A%2C+FSC-Width+subset%2FCell+Cycle%22++name%3D%22cc.stats.g2.super.percent%22+%2F%3E&amp;quot;&amp;gt;&amp;#xA;    &amp;lt;/p&amp;gt;&amp;#xA;</Content>
         </StyledText>
         <ChartData x="716"  y="561"  width="256"  height="256"  lineWeight="Hairline"  fill="#ffffff"  stroke="#000000"  lineStyle="Solid"  gradientColor="#808080"  gradientStyle="le.gradientstyle.none"  enabled="1"  xScale="0.01"  yScale="0.01"  aspectRatioLock="0"  alpha="1"  figID="com.treestar.flowjo.charting.FigChartBox@4fdda957#1629190502924"  rotation="0"  lock="0"  sizeLock="0"  contentLock="0"  wantsDrops="0"  dependents="1"  showSampleName="1"  showFullPath="1"  showFreq="0"  showCount="1"  showPopulationName="1"  showGraphTitle="0"  showMedians="0"  useShortName="1"  showKeyword="0"  keyword=""  showStatistic="0"  statistic=""  offsetHistograms="0"  offsetX="0"  offsetY="0"  flipH="0"  flipV="0"  showAdjunctHistograms="0"  scaleH="1"  scaleV="1"  panelIndex="-1"  z="30" >
           <Graph smoothing="1"  backColor="#ffffff"  foreColor="#000000"  type="Histogram"  fast="1" >
             <Axis dimension="x"  name="FL4-A"  label=""  auto="auto" />
             <Axis dimension="y"  name=""  label=""  auto="auto" />
             <GraphSettings level="5%"  smoothingHighResolution="1"  contourHighResolution="1"  histogramSmoothingCount="0"  graphResolution="256"  showOutliers="0"  drawLargeDots="0"  dotsToDraw="8000"  tint="le.chartfill.tinted.40"  lineWeight="le.lineweight.normal"  lineStyle="le.linestyle.solid" />
             <GraphEnvironment showGrid="0"  showAxes="tnlTNL"  showGates="1"  showFreqOnPlots="1"  showGateNameOnPlots="1"  showMedians="0"  showUncomped="0"  addEventParam="0"  lastYAxisName="" >
               <TextTraits font="SansSerif"  size="11"  name="Labels"  style="plain"  color="#000000"  background="#00ffffff"  just="left" />
               <TextTraits font="SansSerif"  size="11"  name="LayoutGates"  style="plain"  color="#000000"  background="#00ffffff"  just="left" />
               <TextTraits font="SansSerif"  size="9"  name="Numbers"  style="plain"  color="#000000"  background="#00ffffff"  just="left" />
               <TextTraits font="SansSerif"  size="9"  name="Legend"  style="plain"  color="#000000"  background="#00ffffff"  just="left" />
               <WindowPosition x="0"  y="0"  width="0"  height="0"  displayed="0"  panelState="" />
             </GraphEnvironment>
           </Graph>
           <Annotation lineWeight="NoLine"  fill="#00ffffff"  stroke="#808080"  lineStyle="Solid"  gradientColor="#808080"  gradientStyle="le.gradientstyle.none"  enabled="1"  xScale="1"  yScale="1"  aspectRatioLock="0"  alpha="1"  figID="com.treestar.flowjo.charting.FigChartAnnotation@1b91dd92#1629190502930"  rotation="0"  lock="0"  sizeLock="0"  contentLock="0"  wantsDrops="0"  autoFitContents="0"  autoMinimumSize="1"  padding="5,5,5,5" >
             <Content>&amp;#xA;&amp;#xA;    &amp;lt;p style=&amp;quot;margin-top:0; text-align:left;&amp;quot;&amp;gt;&amp;#xA;      &amp;lt;font face=&amp;quot;SansSerif&amp;quot; color=&amp;quot;#000000&amp;quot; style=&amp;quot;font-size:11pt;&amp;quot;&amp;gt;HEP3B-SII &amp;lt;/font&amp;gt;&amp;#xA;    &amp;lt;/p&amp;gt;&amp;#xA;    &amp;lt;p style=&amp;quot;margin-top:0; text-align:left;&amp;quot;&amp;gt;&amp;#xA;      &amp;lt;font face=&amp;quot;SansSerif&amp;quot; color=&amp;quot;#000000&amp;quot; style=&amp;quot;font-size:11pt;&amp;quot;&amp;gt;&amp;lt;input type=&amp;quot;fjml&amp;quot; value=&amp;quot;%3CAnno+name%3D%22fj.anno.popname%22+%2F%3E&amp;quot; style=&amp;quot;font-family:SansSerif; color:#000000; font-weight:normal;&amp;quot;&amp;gt;&amp;#xA;      &amp;lt;/font&amp;gt;&amp;#xA;    &amp;lt;/p&amp;gt;&amp;#xA;    &amp;lt;p style=&amp;quot;margin-top:0; text-align:left;&amp;quot;&amp;gt;&amp;#xA;      &amp;lt;font face=&amp;quot;SansSerif&amp;quot; color=&amp;quot;#000000&amp;quot; style=&amp;quot;font-size:11pt;&amp;quot;&amp;gt;&amp;lt;input type=&amp;quot;fjml&amp;quot; value=&amp;quot;%3CStatistic+name%3D%22Count%22++id%3D%22%22++ancestor%3D%22%22+%2F%3E&amp;quot; style=&amp;quot;font-family:SansSerif; color:#000000; font-weight:normal;&amp;quot;&amp;gt;&amp;#xA;&amp;lt;/font&amp;gt;    &amp;lt;/p&amp;gt;&amp;#xA;</Content>
             <WindowPosition x="0"  y="340"  width="128"  height="64"  displayed="1"  panelState="" />
           </Annotation>
           <Legend lineWeight="Hairline"  fill="#ffffff"  stroke="#000000"  lineStyle="Solid"  gradientColor="#808080"  gradientStyle="le.gradientstyle.none"  enabled="1"  xScale="1"  yScale="1"  aspectRatioLock="0"  alpha="1"  figID="com.treestar.flowjo.charting.legend.FigLegend@2ed2a571#1629190502930"  rotation="0"  lock="0"  sizeLock="0"  contentLock="0"  wantsDrops="0"  rows="2"  columns="4"  drawGrid="1"  autoFitContents="0"  showHeader="1" >
             <RowSizes>
               <Size index="0"  value="15" />
               <Size index="1"  value="15" />
             </RowSizes>
             <ColSizes>
               <Size index="0"  value="15" />
               <Size index="1"  value="15" />
               <Size index="2"  value="15" />
               <Size index="3"  value="15" />
             </ColSizes>
             <WindowPosition x="280"  y="0"  width="60"  height="30"  displayed="0"  panelState="" />
             <Columns>
               <Anno name="fj.anno.samplename" />
               <Anno name="fj.anno.popname" />
               <Statistic name="Count"  ancestor=""  correlate="" />
             </Columns>
           </Legend>
           <Ancestry lineWeight="Hairline"  fill="#ffffff"  stroke="#000000"  lineStyle="Solid"  gradientColor="#808080"  gradientStyle="le.gradientstyle.none"  enabled="1"  xScale="1"  yScale="1"  aspectRatioLock="0"  alpha="1"  figID="com.treestar.flowjo.charting.FigChartRow@17fa175e#1629190502928"  rotation="0"  lock="0"  sizeLock="0"  contentLock="0"  wantsDrops="0"  backgating="0"  horizontal="0"  backgatingLargeDots="0"  backgatingContours="0" >
             <WindowPosition x="0"  y="0"  width="0"  height="1"  displayed="0"  panelState="" />
           </Ancestry>
           <Multigraph lineWeight="NoLine"  fill="#00ffffff"  stroke="#000000"  lineStyle="Solid"  gradientColor="#808080"  gradientStyle="le.gradientstyle.none"  enabled="1"  xScale="1"  yScale="1"  aspectRatioLock="1"  alpha="1"  figID="com.treestar.flowjo.charting.FigChartGrid@11b21626#1629190502928"  rotation="0"  lock="0"  sizeLock="0"  contentLock="0"  wantsDrops="0"  annoOffsetX="0"  annoOffsetY="0"  type="NONE"  rows="0"  columns="0" >
             <WindowPosition x="0"  y="0"  width="0"  height="1"  displayed="0"  panelState="" />
             <Parameters/>
           </Multigraph>
           <PopModelList>
             <DataLayer path="Lymphocytes/Y585-PE-A, FSC-Width subset/Cell Cycle"  panelValue="1"  discriminatorValue=""  sampleGMID="-1"  sampleID="3" >
               <LegendSpec color="#000000"  text=""  chartFill="le.chartfill.tinted.40"  lineWeight="Normal"  lineStyle="Solid"  control="0" />
             </DataLayer>
           </PopModelList>
           <WindowPosition x="716"  y="561"  width="256"  height="256"  displayed="1"  panelState="" />
         </ChartData>
         <StyledText x="1015"  y="579"  width="242"  height="216"  lineWeight="NoLine"  fill="#00ffffff"  stroke="#000000"  lineStyle="Solid"  gradientColor="#808080"  gradientStyle="le.gradientstyle.none"  enabled="1"  xScale="1"  yScale="1"  aspectRatioLock="0"  alpha="1"  figID="com.treestar.layout.presentation.FigStyledText@6137ecbb#1629190502930"  rotation="0"  lock="0"  sizeLock="0"  contentLock="0"  wantsDrops="0"  autoFitContents="0"  autoMinimumSize="1"  padding="5,5,5,5"  z="39" >
           <Content>&amp;#xA;&amp;#xA;    &amp;lt;p style=&amp;quot;margin-top:0;&amp;quot;&amp;gt;&amp;#xA;      : &amp;lt;input type=&amp;quot;fjml&amp;quot; value=&amp;quot;%3CStatistic+dataset%3D%223%22++originalDataset%3D%223%22++path%3D%22Lymphocytes%2FY585-PE-A%2C+FSC-Width+subset%2FCell+Cycle%22++name%3D%22plat.prolif.rms%22+%2F%3E&amp;quot;&amp;gt;&amp;#xA;    &amp;lt;/p&amp;gt;&amp;#xA;    &amp;lt;p style=&amp;quot;margin-top:0;&amp;quot;&amp;gt;&amp;#xA;      &amp;lt;b&amp;gt;%G1 &amp;lt;/b&amp;gt;: &amp;lt;input type=&amp;quot;fjml&amp;quot; value=&amp;quot;%3CStatistic+dataset%3D%223%22++originalDataset%3D%223%22++path%3D%22Lymphocytes%2FY585-PE-A%2C+FSC-Width+subset%2FCell+Cycle%22++name%3D%22cc.stats.g1.percent%22+%2F%3E&amp;quot;&amp;gt;&amp;#xA;    &amp;lt;/p&amp;gt;&amp;#xA;    &amp;lt;p style=&amp;quot;margin-top:0;&amp;quot;&amp;gt;&amp;#xA;      &amp;lt;b&amp;gt;%S &amp;lt;/b&amp;gt;: &amp;lt;input type=&amp;quot;fjml&amp;quot; value=&amp;quot;%3CStatistic+dataset%3D%223%22++originalDataset%3D%223%22++path%3D%22Lymphocytes%2FY585-PE-A%2C+FSC-Width+subset%2FCell+Cycle%22++name%3D%22cc.stats.s.percent%22+%2F%3E&amp;quot;&amp;gt;&amp;#xA;    &amp;lt;/p&amp;gt;&amp;#xA;    &amp;lt;p style=&amp;quot;margin-top:0;&amp;quot;&amp;gt;&amp;#xA;      &amp;lt;b&amp;gt;%G2 &amp;lt;/b&amp;gt;: &amp;lt;input type=&amp;quot;fjml&amp;quot; value=&amp;quot;%3CStatistic+dataset%3D%223%22++originalDataset%3D%223%22++path%3D%22Lymphocytes%2FY585-PE-A%2C+FSC-Width+subset%2FCell+Cycle%22++name%3D%22cc.stats.g2.percent%22+%2F%3E&amp;quot;&amp;gt;&amp;#xA;    &amp;lt;/p&amp;gt;&amp;#xA;    &amp;lt;p style=&amp;quot;margin-top:0;&amp;quot;&amp;gt;&amp;#xA;      &amp;lt;b&amp;gt;G1 Mean &amp;lt;/b&amp;gt;: &amp;lt;input type=&amp;quot;fjml&amp;quot; value=&amp;quot;%3CStatistic+dataset%3D%223%22++originalDataset%3D%223%22++path%3D%22Lymphocytes%2FY585-PE-A%2C+FSC-Width+subset%2FCell+Cycle%22++name%3D%22cc.stats.g1.mean%22+%2F%3E&amp;quot;&amp;gt;&amp;#xA;    &amp;lt;/p&amp;gt;&amp;#xA;    &amp;lt;p style=&amp;quot;margin-top:0;&amp;quot;&amp;gt;&amp;#xA;      &amp;lt;b&amp;gt;G2 Mean &amp;lt;/b&amp;gt;: &amp;lt;input type=&amp;quot;fjml&amp;quot; value=&amp;quot;%3CStatistic+dataset%3D%223%22++originalDataset%3D%223%22++path%3D%22Lymphocytes%2FY585-PE-A%2C+FSC-Width+subset%2FCell+Cycle%22++name%3D%22cc.stats.g2.mean%22+%2F%3E&amp;quot;&amp;gt;&amp;#xA;    &amp;lt;/p&amp;gt;&amp;#xA;    &amp;lt;p style=&amp;quot;margin-top:0;&amp;quot;&amp;gt;&amp;#xA;      &amp;lt;b&amp;gt;G1 CV &amp;lt;/b&amp;gt;: &amp;lt;input type=&amp;quot;fjml&amp;quot; value=&amp;quot;%3CStatistic+dataset%3D%223%22++originalDataset%3D%223%22++path%3D%22Lymphocytes%2FY585-PE-A%2C+FSC-Width+subset%2FCell+Cycle%22++name%3D%22cc.stats.g1.cv%22+%2F%3E&amp;quot;&amp;gt;&amp;#xA;    &amp;lt;/p&amp;gt;&amp;#xA;    &amp;lt;p style=&amp;quot;margin-top:0;&amp;quot;&amp;gt;&amp;#xA;      &amp;lt;b&amp;gt;G2 CV &amp;lt;/b&amp;gt;: &amp;lt;input type=&amp;quot;fjml&amp;quot; value=&amp;quot;%3CStatistic+dataset%3D%223%22++originalDataset%3D%223%22++path%3D%22Lymphocytes%2FY585-PE-A%2C+FSC-Width+subset%2FCell+Cycle%22++name%3D%22cc.stats.g2.cv%22+%2F%3E&amp;quot;&amp;gt;&amp;#xA;    &amp;lt;/p&amp;gt;&amp;#xA;    &amp;lt;p style=&amp;quot;margin-top:0;&amp;quot;&amp;gt;&amp;#xA;      &amp;lt;b&amp;gt;% less G1 &amp;lt;/b&amp;gt;: &amp;lt;input type=&amp;quot;fjml&amp;quot; value=&amp;quot;%3CStatistic+dataset%3D%223%22++originalDataset%3D%223%22++path%3D%22Lymphocytes%2FY585-PE-A%2C+FSC-Width+subset%2FCell+Cycle%22++name%3D%22cc.stats.g1.sub.percent%22+%2F%3E&amp;quot;&amp;gt;&amp;#xA;    &amp;lt;/p&amp;gt;&amp;#xA;    &amp;lt;p style=&amp;quot;margin-top:0;&amp;quot;&amp;gt;&amp;#xA;      &amp;lt;b&amp;gt;% greater G2 &amp;lt;/b&amp;gt;: &amp;lt;input type=&amp;quot;fjml&amp;quot; value=&amp;quot;%3CStatistic+dataset%3D%223%22++originalDataset%3D%223%22++path%3D%22Lymphocytes%2FY585-PE-A%2C+FSC-Width+subset%2FCell+Cycle%22++name%3D%22cc.stats.g2.super.percent%22+%2F%3E&amp;quot;&amp;gt;&amp;#xA;    &amp;lt;/p&amp;gt;&amp;#xA;</Content>
         </StyledText>
       </FigList>
     </Layout>
     <Layout name="Layout-2"  outputFile="file:/C:/Users/mxd95/Documents/Layout-2"  color="#00ffffff"  isBatch="0"  showGrid="1"  showRulers="1"  showDebugOutput="0"  showGuides="1"  showPageBreaks="1"  scale="1"  usePlaceholders="0" >
       <PrintLayout flipPattern0="0"  rows="1"  columns="1"  padding="36"  header=""  footer=""  headerActive="0"  footerActive="0"  scalingMode="fj.print.scale.none"  scaling="1"  orientation="1"  width="595.2744"  height="841.8888"  imageableX="72"  imageableY="72"  imageableWidth="451.2744"  imageableHeight="697.8888" />
       <PageSection sectionName="header" >&lt;table width=&quot;100%&quot;&gt;&lt;tr&gt;&lt;td align=&quot;left&quot; valign=&quot;top&quot;&gt;&amp;NBSP&amp;NBSP&amp;NBSP&amp;NBSP&lt;IMG SRC=&quot;file:/C:/Program%20Files/FlowJo%20V10/images/fj_icon.png&quot;&gt;&lt;/IMG&gt;&lt;br/&gt;FlowJo, LLC&lt;/td&gt;&lt;td align=&quot;right&quot; valign=&quot;top&quot;&gt;Page &lt;PageNumber/&gt;&lt;/td&gt;&lt;/tr&gt;&lt;/table&gt;</PageSection>
       <PageSection sectionName="footer" >&lt;table width=&quot;100%&quot;&gt;&lt;tr&gt;&lt;td align=&quot;left&quot;  valign=&quot;bottom&quot;&gt;&lt;LongDate/&gt;&lt;/td&gt;&lt;td align=&quot;right&quot; valign=&quot;bottom&quot;&gt;&lt;Version/&gt;&lt;/td&gt;&lt;/tr&gt;&lt;/table&gt;</PageSection>
       <Iteration iterationType="OFF"  iterationValue="5"  iterationKeyword=""  discriminator=""  panelSize="1"  groupName="All Samples" />
       <BatchSettings useCurrentGroup="1"  length="3"  name=""  order="ACROSS"  direction="COLUMNS"  append="0"  destination="toLayout"  separatePages="0"  launchApp="1"  header="0"  footer="0"  commandLineBatch="0" />
       <FigList>
         <ChartData x="175"  y="50"  width="256"  height="256"  lineWeight="Hairline"  fill="#ffffff"  stroke="#000000"  lineStyle="Solid"  gradientColor="#808080"  gradientStyle="le.gradientstyle.none"  enabled="1"  xScale="0.01"  yScale="0.01"  aspectRatioLock="0"  alpha="1"  figID="com.treestar.flowjo.charting.FigChartBox@533025b6#1629188570333"  rotation="0"  lock="0"  sizeLock="0"  contentLock="0"  wantsDrops="0"  dependents="1"  showSampleName="1"  showFullPath="1"  showFreq="0"  showCount="1"  showPopulationName="1"  showGraphTitle="0"  showMedians="0"  useShortName="1"  showKeyword="0"  keyword=""  showStatistic="0"  statistic=""  offsetHistograms="0"  offsetX="0"  offsetY="0"  flipH="0"  flipV="0"  showAdjunctHistograms="0"  scaleH="1"  scaleV="1"  panelIndex="-1"  z="0" >
           <Graph smoothing="1"  backColor="#ffffff"  foreColor="#000000"  type="Histogram"  fast="1" >
             <Axis dimension="x"  name="FL4-A"  label=""  auto="auto" />
             <Axis dimension="y"  name=""  label=""  auto="auto" />
             <GraphSettings level="5%"  smoothingHighResolution="1"  contourHighResolution="1"  histogramSmoothingCount="0"  graphResolution="256"  showOutliers="0"  drawLargeDots="0"  dotsToDraw="8000"  tint="le.chartfill.tinted.40"  lineWeight="le.lineweight.normal"  lineStyle="le.linestyle.solid" />
             <GraphEnvironment showGrid="0"  showAxes="tnlTNL"  showGates="1"  showFreqOnPlots="1"  showGateNameOnPlots="1"  showMedians="0"  showUncomped="0"  addEventParam="0"  lastYAxisName="" >
               <TextTraits font="SansSerif"  size="11"  name="Labels"  style="plain"  color="#000000"  background="#00ffffff"  just="left" />
               <TextTraits font="SansSerif"  size="11"  name="LayoutGates"  style="plain"  color="#000000"  background="#00ffffff"  just="left" />
               <TextTraits font="SansSerif"  size="9"  name="Numbers"  style="plain"  color="#000000"  background="#00ffffff"  just="left" />
               <TextTraits font="SansSerif"  size="9"  name="Legend"  style="plain"  color="#000000"  background="#00ffffff"  just="left" />
               <WindowPosition x="0"  y="0"  width="0"  height="0"  displayed="0"  panelState="" />
             </GraphEnvironment>
           </Graph>
           <Annotation lineWeight="NoLine"  fill="#00ffffff"  stroke="#808080"  lineStyle="Solid"  gradientColor="#808080"  gradientStyle="le.gradientstyle.none"  enabled="1"  xScale="1"  yScale="1"  aspectRatioLock="0"  alpha="1"  figID="com.treestar.flowjo.charting.FigChartAnnotation@72a90c6b#1629188570335"  rotation="0"  lock="0"  sizeLock="0"  contentLock="0"  wantsDrops="0"  autoFitContents="0"  autoMinimumSize="1"  padding="5,5,5,5" >
             <Content>&amp;#xA;&amp;#xA;    &amp;lt;p style=&amp;quot;margin-top:0; text-align:left;&amp;quot;&amp;gt;&amp;#xA;      &amp;lt;font face=&amp;quot;SansSerif&amp;quot; color=&amp;quot;#000000&amp;quot; style=&amp;quot;font-size:11pt;&amp;quot;&amp;gt;MHCC97H &amp;lt;/font&amp;gt;&amp;#xA;    &amp;lt;/p&amp;gt;&amp;#xA;    &amp;lt;p style=&amp;quot;margin-top:0; text-align:left;&amp;quot;&amp;gt;&amp;#xA;      &amp;lt;font face=&amp;quot;SansSerif&amp;quot; color=&amp;quot;#000000&amp;quot; style=&amp;quot;font-size:11pt;&amp;quot;&amp;gt;si-control &amp;#xA;      &amp;lt;/font&amp;gt;&amp;#xA;    &amp;lt;/p&amp;gt;&amp;#xA;    &amp;lt;p style=&amp;quot;margin-top:0; text-align:left;&amp;quot;&amp;gt;&amp;#xA;      &amp;lt;font face=&amp;quot;SansSerif&amp;quot; color=&amp;quot;#000000&amp;quot; style=&amp;quot;font-size:11pt;&amp;quot;&amp;gt;&amp;lt;input type=&amp;quot;fjml&amp;quot; value=&amp;quot;%3CAnno+name%3D%22fj.anno.popname%22+%2F%3E&amp;quot; style=&amp;quot;font-family:SansSerif; color:#000000; font-weight:normal;&amp;quot;&amp;gt;&amp;#xA;      &amp;lt;/font&amp;gt;&amp;#xA;    &amp;lt;/p&amp;gt;&amp;#xA;    &amp;lt;p style=&amp;quot;margin-top:0; text-align:left;&amp;quot;&amp;gt;&amp;#xA;      &amp;lt;font face=&amp;quot;SansSerif&amp;quot; color=&amp;quot;#000000&amp;quot; style=&amp;quot;font-size:11pt;&amp;quot;&amp;gt;&amp;lt;input type=&amp;quot;fjml&amp;quot; value=&amp;quot;%3CStatistic+name%3D%22Count%22++id%3D%22%22++ancestor%3D%22%22+%2F%3E&amp;quot; style=&amp;quot;font-family:SansSerif; color:#000000; font-weight:normal;&amp;quot;&amp;gt;&amp;#xA;&amp;lt;/font&amp;gt;    &amp;lt;/p&amp;gt;&amp;#xA;</Content>
             <WindowPosition x="-6"  y="342"  width="128"  height="80"  displayed="1"  panelState="" />
           </Annotation>
           <Legend lineWeight="Hairline"  fill="#ffffff"  stroke="#000000"  lineStyle="Solid"  gradientColor="#808080"  gradientStyle="le.gradientstyle.none"  enabled="1"  xScale="1"  yScale="1"  aspectRatioLock="0"  alpha="1"  figID="com.treestar.flowjo.charting.legend.FigLegend@74895cd#1629188570336"  rotation="0"  lock="0"  sizeLock="0"  contentLock="0"  wantsDrops="0"  rows="2"  columns="4"  drawGrid="1"  autoFitContents="0"  showHeader="1" >
             <RowSizes>
               <Size index="0"  value="15" />
               <Size index="1"  value="15" />
             </RowSizes>
             <ColSizes>
               <Size index="0"  value="15" />
               <Size index="1"  value="15" />
               <Size index="2"  value="15" />
               <Size index="3"  value="15" />
             </ColSizes>
             <WindowPosition x="280"  y="0"  width="60"  height="30"  displayed="0"  panelState="" />
             <Columns>
               <Anno name="fj.anno.samplename" />
               <Anno name="fj.anno.popname" />
               <Statistic name="Count"  ancestor=""  correlate="" />
             </Columns>
           </Legend>
           <Ancestry lineWeight="Hairline"  fill="#ffffff"  stroke="#000000"  lineStyle="Solid"  gradientColor="#808080"  gradientStyle="le.gradientstyle.none"  enabled="1"  xScale="1"  yScale="1"  aspectRatioLock="0"  alpha="1"  figID="com.treestar.flowjo.charting.FigChartRow@676a8c2e#1629188570334"  rotation="0"  lock="0"  sizeLock="0"  contentLock="0"  wantsDrops="0"  backgating="0"  horizontal="0"  backgatingLargeDots="0"  backgatingContours="0" >
             <WindowPosition x="0"  y="0"  width="0"  height="1"  displayed="0"  panelState="" />
           </Ancestry>
           <Multigraph lineWeight="NoLine"  fill="#00ffffff"  stroke="#000000"  lineStyle="Solid"  gradientColor="#808080"  gradientStyle="le.gradientstyle.none"  enabled="1"  xScale="1"  yScale="1"  aspectRatioLock="1"  alpha="1"  figID="com.treestar.flowjo.charting.FigChartGrid@35a518e0#1629188570334"  rotation="0"  lock="0"  sizeLock="0"  contentLock="0"  wantsDrops="0"  annoOffsetX="0"  annoOffsetY="0"  type="NONE"  rows="0"  columns="0" >
             <WindowPosition x="0"  y="0"  width="0"  height="1"  displayed="0"  panelState="" />
             <Parameters/>
           </Multigraph>
           <PopModelList>
             <DataLayer path="Lymphocytes/Y585-PE-A, FSC-Width subset/Cell Cycle"  panelValue="1"  discriminatorValue=""  sampleGMID="-1"  sampleID="1" >
               <LegendSpec color="#000000"  text=""  chartFill="le.chartfill.tinted.40"  lineWeight="Normal"  lineStyle="Solid"  control="0" />
             </DataLayer>
           </PopModelList>
           <WindowPosition x="175"  y="50"  width="256"  height="256"  displayed="1"  panelState="" />
         </ChartData>
         <StyledText x="526"  y="50"  width="242"  height="216"  lineWeight="NoLine"  fill="#00ffffff"  stroke="#000000"  lineStyle="Solid"  gradientColor="#808080"  gradientStyle="le.gradientstyle.none"  enabled="1"  xScale="1"  yScale="1"  aspectRatioLock="0"  alpha="1"  figID="com.treestar.layout.presentation.FigStyledText@6f2c7de#1629188570337"  rotation="0"  lock="0"  sizeLock="0"  contentLock="0"  wantsDrops="0"  autoFitContents="0"  autoMinimumSize="1"  padding="5,5,5,5"  z="9" >
           <Content>&amp;#xA;&amp;#xA;    &amp;lt;p style=&amp;quot;margin-top:0;&amp;quot;&amp;gt;&amp;#xA;      : &amp;lt;input type=&amp;quot;fjml&amp;quot; value=&amp;quot;%3CStatistic+dataset%3D%221%22++originalDataset%3D%221%22++path%3D%22Lymphocytes%2FY585-PE-A%2C+FSC-Width+subset%2FCell+Cycle%22++name%3D%22plat.prolif.rms%22+%2F%3E&amp;quot;&amp;gt;&amp;#xA;    &amp;lt;/p&amp;gt;&amp;#xA;    &amp;lt;p style=&amp;quot;margin-top:0;&amp;quot;&amp;gt;&amp;#xA;      &amp;lt;b&amp;gt;%G1 &amp;lt;/b&amp;gt;: &amp;lt;input type=&amp;quot;fjml&amp;quot; value=&amp;quot;%3CStatistic+dataset%3D%221%22++originalDataset%3D%221%22++path%3D%22Lymphocytes%2FY585-PE-A%2C+FSC-Width+subset%2FCell+Cycle%22++name%3D%22cc.stats.g1.percent%22+%2F%3E&amp;quot;&amp;gt;&amp;#xA;    &amp;lt;/p&amp;gt;&amp;#xA;    &amp;lt;p style=&amp;quot;margin-top:0;&amp;quot;&amp;gt;&amp;#xA;      &amp;lt;b&amp;gt;%S &amp;lt;/b&amp;gt;: &amp;lt;input type=&amp;quot;fjml&amp;quot; value=&amp;quot;%3CStatistic+dataset%3D%221%22++originalDataset%3D%221%22++path%3D%22Lymphocytes%2FY585-PE-A%2C+FSC-Width+subset%2FCell+Cycle%22++name%3D%22cc.stats.s.percent%22+%2F%3E&amp;quot;&amp;gt;&amp;#xA;    &amp;lt;/p&amp;gt;&amp;#xA;    &amp;lt;p style=&amp;quot;margin-top:0;&amp;quot;&amp;gt;&amp;#xA;      &amp;lt;b&amp;gt;%G2 &amp;lt;/b&amp;gt;: &amp;lt;input type=&amp;quot;fjml&amp;quot; value=&amp;quot;%3CStatistic+dataset%3D%221%22++originalDataset%3D%221%22++path%3D%22Lymphocytes%2FY585-PE-A%2C+FSC-Width+subset%2FCell+Cycle%22++name%3D%22cc.stats.g2.percent%22+%2F%3E&amp;quot;&amp;gt;&amp;#xA;    &amp;lt;/p&amp;gt;&amp;#xA;    &amp;lt;p style=&amp;quot;margin-top:0;&amp;quot;&amp;gt;&amp;#xA;      &amp;lt;b&amp;gt;G1 Mean &amp;lt;/b&amp;gt;: &amp;lt;input type=&amp;quot;fjml&amp;quot; value=&amp;quot;%3CStatistic+dataset%3D%221%22++originalDataset%3D%221%22++path%3D%22Lymphocytes%2FY585-PE-A%2C+FSC-Width+subset%2FCell+Cycle%22++name%3D%22cc.stats.g1.mean%22+%2F%3E&amp;quot;&amp;gt;&amp;#xA;    &amp;lt;/p&amp;gt;&amp;#xA;    &amp;lt;p style=&amp;quot;margin-top:0;&amp;quot;&amp;gt;&amp;#xA;      &amp;lt;b&amp;gt;G2 Mean &amp;lt;/b&amp;gt;: &amp;lt;input type=&amp;quot;fjml&amp;quot; value=&amp;quot;%3CStatistic+dataset%3D%221%22++originalDataset%3D%221%22++path%3D%22Lymphocytes%2FY585-PE-A%2C+FSC-Width+subset%2FCell+Cycle%22++name%3D%22cc.stats.g2.mean%22+%2F%3E&amp;quot;&amp;gt;&amp;#xA;    &amp;lt;/p&amp;gt;&amp;#xA;    &amp;lt;p style=&amp;quot;margin-top:0;&amp;quot;&amp;gt;&amp;#xA;      &amp;lt;b&amp;gt;G1 CV &amp;lt;/b&amp;gt;: &amp;lt;input type=&amp;quot;fjml&amp;quot; value=&amp;quot;%3CStatistic+dataset%3D%221%22++originalDataset%3D%221%22++path%3D%22Lymphocytes%2FY585-PE-A%2C+FSC-Width+subset%2FCell+Cycle%22++name%3D%22cc.stats.g1.cv%22+%2F%3E&amp;quot;&amp;gt;&amp;#xA;    &amp;lt;/p&amp;gt;&amp;#xA;    &amp;lt;p style=&amp;quot;margin-top:0;&amp;quot;&amp;gt;&amp;#xA;      &amp;lt;b&amp;gt;G2 CV &amp;lt;/b&amp;gt;: &amp;lt;input type=&amp;quot;fjml&amp;quot; value=&amp;quot;%3CStatistic+dataset%3D%221%22++originalDataset%3D%221%22++path%3D%22Lymphocytes%2FY585-PE-A%2C+FSC-Width+subset%2FCell+Cycle%22++name%3D%22cc.stats.g2.cv%22+%2F%3E&amp;quot;&amp;gt;&amp;#xA;    &amp;lt;/p&amp;gt;&amp;#xA;    &amp;lt;p style=&amp;quot;margin-top:0;&amp;quot;&amp;gt;&amp;#xA;      &amp;lt;b&amp;gt;% less G1 &amp;lt;/b&amp;gt;: &amp;lt;input type=&amp;quot;fjml&amp;quot; value=&amp;quot;%3CStatistic+dataset%3D%221%22++originalDataset%3D%221%22++path%3D%22Lymphocytes%2FY585-PE-A%2C+FSC-Width+subset%2FCell+Cycle%22++name%3D%22cc.stats.g1.sub.percent%22+%2F%3E&amp;quot;&amp;gt;&amp;#xA;    &amp;lt;/p&amp;gt;&amp;#xA;    &amp;lt;p style=&amp;quot;margin-top:0;&amp;quot;&amp;gt;&amp;#xA;      &amp;lt;b&amp;gt;% greater G2 &amp;lt;/b&amp;gt;: &amp;lt;input type=&amp;quot;fjml&amp;quot; value=&amp;quot;%3CStatistic+dataset%3D%221%22++originalDataset%3D%221%22++path%3D%22Lymphocytes%2FY585-PE-A%2C+FSC-Width+subset%2FCell+Cycle%22++name%3D%22cc.stats.g2.super.percent%22+%2F%3E&amp;quot;&amp;gt;&amp;#xA;    &amp;lt;/p&amp;gt;&amp;#xA;</Content>
         </StyledText>
         <ChartData x="1054"  y="39"  width="256"  height="256"  lineWeight="Hairline"  fill="#ffffff"  stroke="#000000"  lineStyle="Solid"  gradientColor="#808080"  gradientStyle="le.gradientstyle.none"  enabled="1"  xScale="0.01"  yScale="0.01"  aspectRatioLock="0"  alpha="1"  figID="com.treestar.flowjo.charting.FigChartBox@63dc03f3#1629188589632"  rotation="0"  lock="0"  sizeLock="0"  contentLock="0"  wantsDrops="0"  dependents="1"  showSampleName="1"  showFullPath="1"  showFreq="0"  showCount="1"  showPopulationName="1"  showGraphTitle="0"  showMedians="0"  useShortName="1"  showKeyword="0"  keyword=""  showStatistic="0"  statistic=""  offsetHistograms="0"  offsetX="0"  offsetY="0"  flipH="0"  flipV="0"  showAdjunctHistograms="0"  scaleH="1"  scaleV="1"  panelIndex="-1"  z="10" >
           <Graph smoothing="1"  backColor="#ffffff"  foreColor="#000000"  type="Histogram"  fast="1" >
             <Axis dimension="x"  name="FL4-A"  label=""  auto="auto" />
             <Axis dimension="y"  name=""  label=""  auto="auto" />
             <GraphSettings level="5%"  smoothingHighResolution="1"  contourHighResolution="1"  histogramSmoothingCount="0"  graphResolution="256"  showOutliers="0"  drawLargeDots="0"  dotsToDraw="8000"  tint="le.chartfill.tinted.40"  lineWeight="le.lineweight.normal"  lineStyle="le.linestyle.solid" />
             <GraphEnvironment showGrid="0"  showAxes="tnlTNL"  showGates="1"  showFreqOnPlots="1"  showGateNameOnPlots="1"  showMedians="0"  showUncomped="0"  addEventParam="0"  lastYAxisName="" >
               <TextTraits font="SansSerif"  size="11"  name="Labels"  style="plain"  color="#000000"  background="#00ffffff"  just="left" />
               <TextTraits font="SansSerif"  size="11"  name="LayoutGates"  style="plain"  color="#000000"  background="#00ffffff"  just="left" />
               <TextTraits font="SansSerif"  size="9"  name="Numbers"  style="plain"  color="#000000"  background="#00ffffff"  just="left" />
               <TextTraits font="SansSerif"  size="9"  name="Legend"  style="plain"  color="#000000"  background="#00ffffff"  just="left" />
               <WindowPosition x="0"  y="0"  width="0"  height="0"  displayed="0"  panelState="" />
             </GraphEnvironment>
           </Graph>
           <Annotation lineWeight="NoLine"  fill="#00ffffff"  stroke="#808080"  lineStyle="Solid"  gradientColor="#808080"  gradientStyle="le.gradientstyle.none"  enabled="1"  xScale="1"  yScale="1"  aspectRatioLock="0"  alpha="1"  figID="com.treestar.flowjo.charting.FigChartAnnotation@33739a7f#1629188589633"  rotation="0"  lock="0"  sizeLock="0"  contentLock="0"  wantsDrops="0"  autoFitContents="0"  autoMinimumSize="1"  padding="5,5,5,5" >
             <Content>&amp;#xA;&amp;#xA;    &amp;lt;p style=&amp;quot;margin-top:0; text-align:left;&amp;quot;&amp;gt;&amp;#xA;      &amp;lt;font face=&amp;quot;SansSerif&amp;quot; color=&amp;quot;#000000&amp;quot; style=&amp;quot;font-size:11pt;&amp;quot;&amp;gt;MHCC97H &amp;lt;/font&amp;gt;&amp;#xA;    &amp;lt;/p&amp;gt;&amp;#xA;    &amp;lt;p style=&amp;quot;margin-top:0; text-align:left;&amp;quot;&amp;gt;&amp;#xA;      &amp;lt;font face=&amp;quot;SansSerif&amp;quot; color=&amp;quot;#000000&amp;quot; style=&amp;quot;font-size:11pt;&amp;quot;&amp;gt;siiASF1B-2 &amp;#xA;      &amp;lt;/font&amp;gt;&amp;#xA;    &amp;lt;/p&amp;gt;&amp;#xA;    &amp;lt;p style=&amp;quot;margin-top:0; text-align:left;&amp;quot;&amp;gt;&amp;#xA;      &amp;lt;font face=&amp;quot;SansSerif&amp;quot; color=&amp;quot;#000000&amp;quot; style=&amp;quot;font-size:11pt;&amp;quot;&amp;gt;&amp;lt;input type=&amp;quot;fjml&amp;quot; value=&amp;quot;%3CAnno+name%3D%22fj.anno.popname%22+%2F%3E&amp;quot; style=&amp;quot;font-family:SansSerif; color:#000000; font-weight:normal;&amp;quot;&amp;gt;&amp;#xA;      &amp;lt;/font&amp;gt;&amp;#xA;    &amp;lt;/p&amp;gt;&amp;#xA;    &amp;lt;p style=&amp;quot;margin-top:0; text-align:left;&amp;quot;&amp;gt;&amp;#xA;      &amp;lt;font face=&amp;quot;SansSerif&amp;quot; color=&amp;quot;#000000&amp;quot; style=&amp;quot;font-size:11pt;&amp;quot;&amp;gt;&amp;lt;input type=&amp;quot;fjml&amp;quot; value=&amp;quot;%3CStatistic+name%3D%22Count%22++id%3D%22%22++ancestor%3D%22%22+%2F%3E&amp;quot; style=&amp;quot;font-family:SansSerif; color:#000000; font-weight:normal;&amp;quot;&amp;gt;&amp;#xA;&amp;lt;/font&amp;gt;    &amp;lt;/p&amp;gt;&amp;#xA;</Content>
             <WindowPosition x="0"  y="340"  width="128"  height="80"  displayed="1"  panelState="" />
           </Annotation>
           <Legend lineWeight="Hairline"  fill="#ffffff"  stroke="#000000"  lineStyle="Solid"  gradientColor="#808080"  gradientStyle="le.gradientstyle.none"  enabled="1"  xScale="1"  yScale="1"  aspectRatioLock="0"  alpha="1"  figID="com.treestar.flowjo.charting.legend.FigLegend@2726ce49#1629188589633"  rotation="0"  lock="0"  sizeLock="0"  contentLock="0"  wantsDrops="0"  rows="2"  columns="4"  drawGrid="1"  autoFitContents="0"  showHeader="1" >
             <RowSizes>
               <Size index="0"  value="15" />
               <Size index="1"  value="15" />
             </RowSizes>
             <ColSizes>
               <Size index="0"  value="15" />
               <Size index="1"  value="15" />
               <Size index="2"  value="15" />
               <Size index="3"  value="15" />
             </ColSizes>
             <WindowPosition x="280"  y="0"  width="60"  height="30"  displayed="0"  panelState="" />
             <Columns>
               <Anno name="fj.anno.samplename" />
               <Anno name="fj.anno.popname" />
               <Statistic name="Count"  ancestor=""  correlate="" />
             </Columns>
           </Legend>
           <Ancestry lineWeight="Hairline"  fill="#ffffff"  stroke="#000000"  lineStyle="Solid"  gradientColor="#808080"  gradientStyle="le.gradientstyle.none"  enabled="1"  xScale="1"  yScale="1"  aspectRatioLock="0"  alpha="1"  figID="com.treestar.flowjo.charting.FigChartRow@9d970f8#1629188589632"  rotation="0"  lock="0"  sizeLock="0"  contentLock="0"  wantsDrops="0"  backgating="0"  horizontal="0"  backgatingLargeDots="0"  backgatingContours="0" >
             <WindowPosition x="0"  y="0"  width="0"  height="1"  displayed="0"  panelState="" />
           </Ancestry>
           <Multigraph lineWeight="NoLine"  fill="#00ffffff"  stroke="#000000"  lineStyle="Solid"  gradientColor="#808080"  gradientStyle="le.gradientstyle.none"  enabled="1"  xScale="1"  yScale="1"  aspectRatioLock="1"  alpha="1"  figID="com.treestar.flowjo.charting.FigChartGrid@2af09686#1629188589632"  rotation="0"  lock="0"  sizeLock="0"  contentLock="0"  wantsDrops="0"  annoOffsetX="0"  annoOffsetY="0"  type="NONE"  rows="0"  columns="0" >
             <WindowPosition x="0"  y="0"  width="0"  height="1"  displayed="0"  panelState="" />
             <Parameters/>
           </Multigraph>
           <PopModelList>
             <DataLayer path="Lymphocytes/Y585-PE-A, FSC-Width subset/Cell Cycle"  panelValue="1"  discriminatorValue=""  sampleGMID="-1"  sampleID="2" >
               <LegendSpec color="#000000"  text=""  chartFill="le.chartfill.tinted.40"  lineWeight="Normal"  lineStyle="Solid"  control="0" />
             </DataLayer>
           </PopModelList>
           <WindowPosition x="1054"  y="39"  width="256"  height="256"  displayed="1"  panelState="" />
         </ChartData>
         <StyledText x="1405"  y="39"  width="242"  height="216"  lineWeight="NoLine"  fill="#00ffffff"  stroke="#000000"  lineStyle="Solid"  gradientColor="#808080"  gradientStyle="le.gradientstyle.none"  enabled="1"  xScale="1"  yScale="1"  aspectRatioLock="0"  alpha="1"  figID="com.treestar.layout.presentation.FigStyledText@167213c1#1629188589634"  rotation="0"  lock="0"  sizeLock="0"  contentLock="0"  wantsDrops="0"  autoFitContents="0"  autoMinimumSize="1"  padding="5,5,5,5"  z="19" >
           <Content>&amp;#xA;&amp;#xA;    &amp;lt;p style=&amp;quot;margin-top:0;&amp;quot;&amp;gt;&amp;#xA;      : &amp;lt;input type=&amp;quot;fjml&amp;quot; value=&amp;quot;%3CStatistic+dataset%3D%222%22++originalDataset%3D%222%22++path%3D%22Lymphocytes%2FY585-PE-A%2C+FSC-Width+subset%2FCell+Cycle%22++name%3D%22plat.prolif.rms%22+%2F%3E&amp;quot;&amp;gt;&amp;#xA;    &amp;lt;/p&amp;gt;&amp;#xA;    &amp;lt;p style=&amp;quot;margin-top:0;&amp;quot;&amp;gt;&amp;#xA;      &amp;lt;b&amp;gt;%G1 &amp;lt;/b&amp;gt;: &amp;lt;input type=&amp;quot;fjml&amp;quot; value=&amp;quot;%3CStatistic+dataset%3D%222%22++originalDataset%3D%222%22++path%3D%22Lymphocytes%2FY585-PE-A%2C+FSC-Width+subset%2FCell+Cycle%22++name%3D%22cc.stats.g1.percent%22+%2F%3E&amp;quot;&amp;gt;&amp;#xA;    &amp;lt;/p&amp;gt;&amp;#xA;    &amp;lt;p style=&amp;quot;margin-top:0;&amp;quot;&amp;gt;&amp;#xA;      &amp;lt;b&amp;gt;%S &amp;lt;/b&amp;gt;: &amp;lt;input type=&amp;quot;fjml&amp;quot; value=&amp;quot;%3CStatistic+dataset%3D%222%22++originalDataset%3D%222%22++path%3D%22Lymphocytes%2FY585-PE-A%2C+FSC-Width+subset%2FCell+Cycle%22++name%3D%22cc.stats.s.percent%22+%2F%3E&amp;quot;&amp;gt;&amp;#xA;    &amp;lt;/p&amp;gt;&amp;#xA;    &amp;lt;p style=&amp;quot;margin-top:0;&amp;quot;&amp;gt;&amp;#xA;      &amp;lt;b&amp;gt;%G2 &amp;lt;/b&amp;gt;: &amp;lt;input type=&amp;quot;fjml&amp;quot; value=&amp;quot;%3CStatistic+dataset%3D%222%22++originalDataset%3D%222%22++path%3D%22Lymphocytes%2FY585-PE-A%2C+FSC-Width+subset%2FCell+Cycle%22++name%3D%22cc.stats.g2.percent%22+%2F%3E&amp;quot;&amp;gt;&amp;#xA;    &amp;lt;/p&amp;gt;&amp;#xA;    &amp;lt;p style=&amp;quot;margin-top:0;&amp;quot;&amp;gt;&amp;#xA;      &amp;lt;b&amp;gt;G1 Mean &amp;lt;/b&amp;gt;: &amp;lt;input type=&amp;quot;fjml&amp;quot; value=&amp;quot;%3CStatistic+dataset%3D%222%22++originalDataset%3D%222%22++path%3D%22Lymphocytes%2FY585-PE-A%2C+FSC-Width+subset%2FCell+Cycle%22++name%3D%22cc.stats.g1.mean%22+%2F%3E&amp;quot;&amp;gt;&amp;#xA;    &amp;lt;/p&amp;gt;&amp;#xA;    &amp;lt;p style=&amp;quot;margin-top:0;&amp;quot;&amp;gt;&amp;#xA;      &amp;lt;b&amp;gt;G2 Mean &amp;lt;/b&amp;gt;: &amp;lt;input type=&amp;quot;fjml&amp;quot; value=&amp;quot;%3CStatistic+dataset%3D%222%22++originalDataset%3D%222%22++path%3D%22Lymphocytes%2FY585-PE-A%2C+FSC-Width+subset%2FCell+Cycle%22++name%3D%22cc.stats.g2.mean%22+%2F%3E&amp;quot;&amp;gt;&amp;#xA;    &amp;lt;/p&amp;gt;&amp;#xA;    &amp;lt;p style=&amp;quot;margin-top:0;&amp;quot;&amp;gt;&amp;#xA;      &amp;lt;b&amp;gt;G1 CV &amp;lt;/b&amp;gt;: &amp;lt;input type=&amp;quot;fjml&amp;quot; value=&amp;quot;%3CStatistic+dataset%3D%222%22++originalDataset%3D%222%22++path%3D%22Lymphocytes%2FY585-PE-A%2C+FSC-Width+subset%2FCell+Cycle%22++name%3D%22cc.stats.g1.cv%22+%2F%3E&amp;quot;&amp;gt;&amp;#xA;    &amp;lt;/p&amp;gt;&amp;#xA;    &amp;lt;p style=&amp;quot;margin-top:0;&amp;quot;&amp;gt;&amp;#xA;      &amp;lt;b&amp;gt;G2 CV &amp;lt;/b&amp;gt;: &amp;lt;input type=&amp;quot;fjml&amp;quot; value=&amp;quot;%3CStatistic+dataset%3D%222%22++originalDataset%3D%222%22++path%3D%22Lymphocytes%2FY585-PE-A%2C+FSC-Width+subset%2FCell+Cycle%22++name%3D%22cc.stats.g2.cv%22+%2F%3E&amp;quot;&amp;gt;&amp;#xA;    &amp;lt;/p&amp;gt;&amp;#xA;    &amp;lt;p style=&amp;quot;margin-top:0;&amp;quot;&amp;gt;&amp;#xA;      &amp;lt;b&amp;gt;% less G1 &amp;lt;/b&amp;gt;: &amp;lt;input type=&amp;quot;fjml&amp;quot; value=&amp;quot;%3CStatistic+dataset%3D%222%22++originalDataset%3D%222%22++path%3D%22Lymphocytes%2FY585-PE-A%2C+FSC-Width+subset%2FCell+Cycle%22++name%3D%22cc.stats.g1.sub.percent%22+%2F%3E&amp;quot;&amp;gt;&amp;#xA;    &amp;lt;/p&amp;gt;&amp;#xA;    &amp;lt;p style=&amp;quot;margin-top:0;&amp;quot;&amp;gt;&amp;#xA;      &amp;lt;b&amp;gt;% greater G2 &amp;lt;/b&amp;gt;: &amp;lt;input type=&amp;quot;fjml&amp;quot; value=&amp;quot;%3CStatistic+dataset%3D%222%22++originalDataset%3D%222%22++path%3D%22Lymphocytes%2FY585-PE-A%2C+FSC-Width+subset%2FCell+Cycle%22++name%3D%22cc.stats.g2.super.percent%22+%2F%3E&amp;quot;&amp;gt;&amp;#xA;    &amp;lt;/p&amp;gt;&amp;#xA;</Content>
         </StyledText>
         <ChartData x="1031"  y="744"  width="256"  height="256"  lineWeight="Hairline"  fill="#ffffff"  stroke="#000000"  lineStyle="Solid"  gradientColor="#808080"  gradientStyle="le.gradientstyle.none"  enabled="1"  xScale="0.01"  yScale="0.01"  aspectRatioLock="0"  alpha="1"  figID="com.treestar.flowjo.charting.FigChartBox@370f353c#1629188621600"  rotation="0"  lock="0"  sizeLock="0"  contentLock="0"  wantsDrops="0"  dependents="1"  showSampleName="1"  showFullPath="1"  showFreq="0"  showCount="1"  showPopulationName="1"  showGraphTitle="0"  showMedians="0"  useShortName="1"  showKeyword="0"  keyword=""  showStatistic="0"  statistic=""  offsetHistograms="0"  offsetX="0"  offsetY="0"  flipH="0"  flipV="0"  showAdjunctHistograms="0"  scaleH="1"  scaleV="1"  panelIndex="-1"  z="20" >
           <Graph smoothing="1"  backColor="#ffffff"  foreColor="#000000"  type="Histogram"  fast="1" >
             <Axis dimension="x"  name="FL4-A"  label=""  auto="auto" />
             <Axis dimension="y"  name=""  label=""  auto="auto" />
             <GraphSettings level="5%"  smoothingHighResolution="1"  contourHighResolution="1"  histogramSmoothingCount="0"  graphResolution="256"  showOutliers="0"  drawLargeDots="0"  dotsToDraw="8000"  tint="le.chartfill.tinted.40"  lineWeight="le.lineweight.normal"  lineStyle="le.linestyle.solid" />
             <GraphEnvironment showGrid="0"  showAxes="tnlTNL"  showGates="1"  showFreqOnPlots="1"  showGateNameOnPlots="1"  showMedians="0"  showUncomped="0"  addEventParam="0"  lastYAxisName="" >
               <TextTraits font="SansSerif"  size="11"  name="Labels"  style="plain"  color="#000000"  background="#00ffffff"  just="left" />
               <TextTraits font="SansSerif"  size="11"  name="LayoutGates"  style="plain"  color="#000000"  background="#00ffffff"  just="left" />
               <TextTraits font="SansSerif"  size="9"  name="Numbers"  style="plain"  color="#000000"  background="#00ffffff"  just="left" />
               <TextTraits font="SansSerif"  size="9"  name="Legend"  style="plain"  color="#000000"  background="#00ffffff"  just="left" />
               <WindowPosition x="0"  y="0"  width="0"  height="0"  displayed="0"  panelState="" />
             </GraphEnvironment>
           </Graph>
           <Annotation lineWeight="NoLine"  fill="#00ffffff"  stroke="#808080"  lineStyle="Solid"  gradientColor="#808080"  gradientStyle="le.gradientstyle.none"  enabled="1"  xScale="1"  yScale="1"  aspectRatioLock="0"  alpha="1"  figID="com.treestar.flowjo.charting.FigChartAnnotation@f9372cc#1629188621601"  rotation="0"  lock="0"  sizeLock="0"  contentLock="0"  wantsDrops="0"  autoFitContents="0"  autoMinimumSize="1"  padding="5,5,5,5" >
             <Content>&amp;#xA;&amp;#xA;    &amp;lt;p style=&amp;quot;margin-top:0; text-align:left;&amp;quot;&amp;gt;&amp;#xA;      &amp;lt;font face=&amp;quot;SansSerif&amp;quot; color=&amp;quot;#000000&amp;quot; style=&amp;quot;font-size:11pt;&amp;quot;&amp;gt;Hep3B &amp;lt;/font&amp;gt;&amp;#xA;    &amp;lt;/p&amp;gt;&amp;#xA;    &amp;lt;p style=&amp;quot;margin-top:0; text-align:left;&amp;quot;&amp;gt;&amp;#xA;      &amp;lt;font face=&amp;quot;SansSerif&amp;quot; color=&amp;quot;#000000&amp;quot; style=&amp;quot;font-size:11pt;&amp;quot;&amp;gt;siASF1B-2 &amp;lt;/font&amp;gt;&amp;#xA;    &amp;lt;/p&amp;gt;&amp;#xA;    &amp;lt;p style=&amp;quot;margin-top:0; text-align:left;&amp;quot;&amp;gt;&amp;#xA;      &amp;lt;font face=&amp;quot;SansSerif&amp;quot; color=&amp;quot;#000000&amp;quot; style=&amp;quot;font-size:11pt;&amp;quot;&amp;gt;&amp;lt;input type=&amp;quot;fjml&amp;quot; value=&amp;quot;%3CAnno+name%3D%22fj.anno.popname%22+%2F%3E&amp;quot; style=&amp;quot;font-family:SansSerif; color:#000000; font-weight:normal;&amp;quot;&amp;gt;&amp;#xA;      &amp;lt;/font&amp;gt;&amp;#xA;    &amp;lt;/p&amp;gt;&amp;#xA;    &amp;lt;p style=&amp;quot;margin-top:0; text-align:left;&amp;quot;&amp;gt;&amp;#xA;      &amp;lt;font face=&amp;quot;SansSerif&amp;quot; color=&amp;quot;#000000&amp;quot; style=&amp;quot;font-size:11pt;&amp;quot;&amp;gt;&amp;lt;input type=&amp;quot;fjml&amp;quot; value=&amp;quot;%3CStatistic+name%3D%22Count%22++id%3D%22%22++ancestor%3D%22%22+%2F%3E&amp;quot; style=&amp;quot;font-family:SansSerif; color:#000000; font-weight:normal;&amp;quot;&amp;gt;&amp;#xA;&amp;lt;/font&amp;gt;    &amp;lt;/p&amp;gt;&amp;#xA;</Content>
             <WindowPosition x="-1"  y="342"  width="128"  height="80"  displayed="1"  panelState="" />
           </Annotation>
           <Legend lineWeight="Hairline"  fill="#ffffff"  stroke="#000000"  lineStyle="Solid"  gradientColor="#808080"  gradientStyle="le.gradientstyle.none"  enabled="1"  xScale="1"  yScale="1"  aspectRatioLock="0"  alpha="1"  figID="com.treestar.flowjo.charting.legend.FigLegend@6d212b68#1629188621601"  rotation="0"  lock="0"  sizeLock="0"  contentLock="0"  wantsDrops="0"  rows="2"  columns="4"  drawGrid="1"  autoFitContents="0"  showHeader="1" >
             <RowSizes>
               <Size index="0"  value="15" />
               <Size index="1"  value="15" />
             </RowSizes>
             <ColSizes>
               <Size index="0"  value="15" />
               <Size index="1"  value="15" />
               <Size index="2"  value="15" />
               <Size index="3"  value="15" />
             </ColSizes>
             <WindowPosition x="280"  y="0"  width="60"  height="30"  displayed="0"  panelState="" />
             <Columns>
               <Anno name="fj.anno.samplename" />
               <Anno name="fj.anno.popname" />
               <Statistic name="Count"  ancestor=""  correlate="" />
             </Columns>
           </Legend>
           <Ancestry lineWeight="Hairline"  fill="#ffffff"  stroke="#000000"  lineStyle="Solid"  gradientColor="#808080"  gradientStyle="le.gradientstyle.none"  enabled="1"  xScale="1"  yScale="1"  aspectRatioLock="0"  alpha="1"  figID="com.treestar.flowjo.charting.FigChartRow@3580ed2#1629188621600"  rotation="0"  lock="0"  sizeLock="0"  contentLock="0"  wantsDrops="0"  backgating="0"  horizontal="0"  backgatingLargeDots="0"  backgatingContours="0" >
             <WindowPosition x="0"  y="0"  width="0"  height="1"  displayed="0"  panelState="" />
           </Ancestry>
           <Multigraph lineWeight="NoLine"  fill="#00ffffff"  stroke="#000000"  lineStyle="Solid"  gradientColor="#808080"  gradientStyle="le.gradientstyle.none"  enabled="1"  xScale="1"  yScale="1"  aspectRatioLock="1"  alpha="1"  figID="com.treestar.flowjo.charting.FigChartGrid@59516308#1629188621601"  rotation="0"  lock="0"  sizeLock="0"  contentLock="0"  wantsDrops="0"  annoOffsetX="0"  annoOffsetY="0"  type="NONE"  rows="0"  columns="0" >
             <WindowPosition x="0"  y="0"  width="0"  height="1"  displayed="0"  panelState="" />
             <Parameters/>
           </Multigraph>
           <PopModelList>
             <DataLayer path="Lymphocytes/Y585-PE-A, FSC-Width subset/Cell Cycle"  panelValue="1"  discriminatorValue=""  sampleGMID="-1"  sampleID="3" >
               <LegendSpec color="#000000"  text=""  chartFill="le.chartfill.tinted.40"  lineWeight="Normal"  lineStyle="Solid"  control="0" />
             </DataLayer>
           </PopModelList>
           <WindowPosition x="1031"  y="744"  width="256"  height="256"  displayed="1"  panelState="" />
         </ChartData>
         <StyledText x="1406"  y="748"  width="242"  height="216"  lineWeight="NoLine"  fill="#00ffffff"  stroke="#000000"  lineStyle="Solid"  gradientColor="#808080"  gradientStyle="le.gradientstyle.none"  enabled="1"  xScale="1"  yScale="1"  aspectRatioLock="0"  alpha="1"  figID="com.treestar.layout.presentation.FigStyledText@21233e3a#1629188621602"  rotation="0"  lock="0"  sizeLock="0"  contentLock="0"  wantsDrops="0"  autoFitContents="0"  autoMinimumSize="1"  padding="5,5,5,5"  z="29" >
           <Content>&amp;#xA;&amp;#xA;    &amp;lt;p style=&amp;quot;margin-top:0;&amp;quot;&amp;gt;&amp;#xA;      : &amp;lt;input type=&amp;quot;fjml&amp;quot; value=&amp;quot;%3CStatistic+dataset%3D%223%22++originalDataset%3D%223%22++path%3D%22Lymphocytes%2FY585-PE-A%2C+FSC-Width+subset%2FCell+Cycle%22++name%3D%22plat.prolif.rms%22+%2F%3E&amp;quot;&amp;gt;&amp;#xA;    &amp;lt;/p&amp;gt;&amp;#xA;    &amp;lt;p style=&amp;quot;margin-top:0;&amp;quot;&amp;gt;&amp;#xA;      &amp;lt;b&amp;gt;%G1 &amp;lt;/b&amp;gt;: &amp;lt;input type=&amp;quot;fjml&amp;quot; value=&amp;quot;%3CStatistic+dataset%3D%223%22++originalDataset%3D%223%22++path%3D%22Lymphocytes%2FY585-PE-A%2C+FSC-Width+subset%2FCell+Cycle%22++name%3D%22cc.stats.g1.percent%22+%2F%3E&amp;quot;&amp;gt;&amp;#xA;    &amp;lt;/p&amp;gt;&amp;#xA;    &amp;lt;p style=&amp;quot;margin-top:0;&amp;quot;&amp;gt;&amp;#xA;      &amp;lt;b&amp;gt;%S &amp;lt;/b&amp;gt;: &amp;lt;input type=&amp;quot;fjml&amp;quot; value=&amp;quot;%3CStatistic+dataset%3D%223%22++originalDataset%3D%223%22++path%3D%22Lymphocytes%2FY585-PE-A%2C+FSC-Width+subset%2FCell+Cycle%22++name%3D%22cc.stats.s.percent%22+%2F%3E&amp;quot;&amp;gt;&amp;#xA;    &amp;lt;/p&amp;gt;&amp;#xA;    &amp;lt;p style=&amp;quot;margin-top:0;&amp;quot;&amp;gt;&amp;#xA;      &amp;lt;b&amp;gt;%G2 &amp;lt;/b&amp;gt;: &amp;lt;input type=&amp;quot;fjml&amp;quot; value=&amp;quot;%3CStatistic+dataset%3D%223%22++originalDataset%3D%223%22++path%3D%22Lymphocytes%2FY585-PE-A%2C+FSC-Width+subset%2FCell+Cycle%22++name%3D%22cc.stats.g2.percent%22+%2F%3E&amp;quot;&amp;gt;&amp;#xA;    &amp;lt;/p&amp;gt;&amp;#xA;    &amp;lt;p style=&amp;quot;margin-top:0;&amp;quot;&amp;gt;&amp;#xA;      &amp;lt;b&amp;gt;G1 Mean &amp;lt;/b&amp;gt;: &amp;lt;input type=&amp;quot;fjml&amp;quot; value=&amp;quot;%3CStatistic+dataset%3D%223%22++originalDataset%3D%223%22++path%3D%22Lymphocytes%2FY585-PE-A%2C+FSC-Width+subset%2FCell+Cycle%22++name%3D%22cc.stats.g1.mean%22+%2F%3E&amp;quot;&amp;gt;&amp;#xA;    &amp;lt;/p&amp;gt;&amp;#xA;    &amp;lt;p style=&amp;quot;margin-top:0;&amp;quot;&amp;gt;&amp;#xA;      &amp;lt;b&amp;gt;G2 Mean &amp;lt;/b&amp;gt;: &amp;lt;input type=&amp;quot;fjml&amp;quot; value=&amp;quot;%3CStatistic+dataset%3D%223%22++originalDataset%3D%223%22++path%3D%22Lymphocytes%2FY585-PE-A%2C+FSC-Width+subset%2FCell+Cycle%22++name%3D%22cc.stats.g2.mean%22+%2F%3E&amp;quot;&amp;gt;&amp;#xA;    &amp;lt;/p&amp;gt;&amp;#xA;    &amp;lt;p style=&amp;quot;margin-top:0;&amp;quot;&amp;gt;&amp;#xA;      &amp;lt;b&amp;gt;G1 CV &amp;lt;/b&amp;gt;: &amp;lt;input type=&amp;quot;fjml&amp;quot; value=&amp;quot;%3CStatistic+dataset%3D%223%22++originalDataset%3D%223%22++path%3D%22Lymphocytes%2FY585-PE-A%2C+FSC-Width+subset%2FCell+Cycle%22++name%3D%22cc.stats.g1.cv%22+%2F%3E&amp;quot;&amp;gt;&amp;#xA;    &amp;lt;/p&amp;gt;&amp;#xA;    &amp;lt;p style=&amp;quot;margin-top:0;&amp;quot;&amp;gt;&amp;#xA;      &amp;lt;b&amp;gt;G2 CV &amp;lt;/b&amp;gt;: &amp;lt;input type=&amp;quot;fjml&amp;quot; value=&amp;quot;%3CStatistic+dataset%3D%223%22++originalDataset%3D%223%22++path%3D%22Lymphocytes%2FY585-PE-A%2C+FSC-Width+subset%2FCell+Cycle%22++name%3D%22cc.stats.g2.cv%22+%2F%3E&amp;quot;&amp;gt;&amp;#xA;    &amp;lt;/p&amp;gt;&amp;#xA;    &amp;lt;p style=&amp;quot;margin-top:0;&amp;quot;&amp;gt;&amp;#xA;      &amp;lt;b&amp;gt;% less G1 &amp;lt;/b&amp;gt;: &amp;lt;input type=&amp;quot;fjml&amp;quot; value=&amp;quot;%3CStatistic+dataset%3D%223%22++originalDataset%3D%223%22++path%3D%22Lymphocytes%2FY585-PE-A%2C+FSC-Width+subset%2FCell+Cycle%22++name%3D%22cc.stats.g1.sub.percent%22+%2F%3E&amp;quot;&amp;gt;&amp;#xA;    &amp;lt;/p&amp;gt;&amp;#xA;    &amp;lt;p style=&amp;quot;margin-top:0;&amp;quot;&amp;gt;&amp;#xA;      &amp;lt;b&amp;gt;% greater G2 &amp;lt;/b&amp;gt;: &amp;lt;input type=&amp;quot;fjml&amp;quot; value=&amp;quot;%3CStatistic+dataset%3D%223%22++originalDataset%3D%223%22++path%3D%22Lymphocytes%2FY585-PE-A%2C+FSC-Width+subset%2FCell+Cycle%22++name%3D%22cc.stats.g2.super.percent%22+%2F%3E&amp;quot;&amp;gt;&amp;#xA;    &amp;lt;/p&amp;gt;&amp;#xA;</Content>
         </StyledText>
         <ChartData x="130"  y="787"  width="256"  height="256"  lineWeight="Hairline"  fill="#ffffff"  stroke="#000000"  lineStyle="Solid"  gradientColor="#808080"  gradientStyle="le.gradientstyle.none"  enabled="1"  xScale="0.01"  yScale="0.01"  aspectRatioLock="0"  alpha="1"  figID="com.treestar.flowjo.charting.FigChartBox@3e0c9585#1629188635184"  rotation="0"  lock="0"  sizeLock="0"  contentLock="0"  wantsDrops="0"  dependents="1"  showSampleName="1"  showFullPath="1"  showFreq="0"  showCount="1"  showPopulationName="1"  showGraphTitle="0"  showMedians="0"  useShortName="1"  showKeyword="0"  keyword=""  showStatistic="0"  statistic=""  offsetHistograms="0"  offsetX="0"  offsetY="0"  flipH="0"  flipV="0"  showAdjunctHistograms="0"  scaleH="1"  scaleV="1"  panelIndex="-1"  z="30" >
           <Graph smoothing="1"  backColor="#ffffff"  foreColor="#000000"  type="Histogram"  fast="1" >
             <Axis dimension="x"  name="FL4-A"  label=""  auto="auto" />
             <Axis dimension="y"  name=""  label=""  auto="auto" />
             <GraphSettings level="5%"  smoothingHighResolution="1"  contourHighResolution="1"  histogramSmoothingCount="0"  graphResolution="256"  showOutliers="0"  drawLargeDots="0"  dotsToDraw="8000"  tint="le.chartfill.tinted.40"  lineWeight="le.lineweight.normal"  lineStyle="le.linestyle.solid" />
             <GraphEnvironment showGrid="0"  showAxes="tnlTNL"  showGates="1"  showFreqOnPlots="1"  showGateNameOnPlots="1"  showMedians="0"  showUncomped="0"  addEventParam="0"  lastYAxisName="" >
               <TextTraits font="SansSerif"  size="11"  name="Labels"  style="plain"  color="#000000"  background="#00ffffff"  just="left" />
               <TextTraits font="SansSerif"  size="11"  name="LayoutGates"  style="plain"  color="#000000"  background="#00ffffff"  just="left" />
               <TextTraits font="SansSerif"  size="9"  name="Numbers"  style="plain"  color="#000000"  background="#00ffffff"  just="left" />
               <TextTraits font="SansSerif"  size="9"  name="Legend"  style="plain"  color="#000000"  background="#00ffffff"  just="left" />
               <WindowPosition x="0"  y="0"  width="0"  height="0"  displayed="0"  panelState="" />
             </GraphEnvironment>
           </Graph>
           <Annotation lineWeight="NoLine"  fill="#00ffffff"  stroke="#808080"  lineStyle="Solid"  gradientColor="#808080"  gradientStyle="le.gradientstyle.none"  enabled="1"  xScale="1"  yScale="1"  aspectRatioLock="0"  alpha="1"  figID="com.treestar.flowjo.charting.FigChartAnnotation@38bf45d#1629188635186"  rotation="0"  lock="0"  sizeLock="0"  contentLock="0"  wantsDrops="0"  autoFitContents="0"  autoMinimumSize="1"  padding="5,5,5,5" >
             <Content>&amp;#xA;&amp;#xA;    &amp;lt;p style=&amp;quot;margin-top:0; text-align:left;&amp;quot;&amp;gt;&amp;#xA;      &amp;#xA;    &amp;lt;/p&amp;gt;&amp;#xA;    &amp;lt;p style=&amp;quot;margin-top:0; text-align:left;&amp;quot;&amp;gt;&amp;#xA;      &amp;lt;font face=&amp;quot;SansSerif&amp;quot; color=&amp;quot;#000000&amp;quot; style=&amp;quot;font-size:11pt;&amp;quot;&amp;gt;Hep 3B &amp;lt;/font&amp;gt;&amp;#xA;    &amp;lt;/p&amp;gt;&amp;#xA;    &amp;lt;p style=&amp;quot;margin-top:0; text-align:left;&amp;quot;&amp;gt;&amp;#xA;      &amp;lt;font face=&amp;quot;SansSerif&amp;quot; color=&amp;quot;#000000&amp;quot; style=&amp;quot;font-size:11pt;&amp;quot;&amp;gt;si-control &amp;#xA;      &amp;lt;/font&amp;gt;&amp;#xA;    &amp;lt;/p&amp;gt;&amp;#xA;    &amp;lt;p style=&amp;quot;margin-top:0; text-align:left;&amp;quot;&amp;gt;&amp;#xA;      &amp;lt;font face=&amp;quot;SansSerif&amp;quot; color=&amp;quot;#000000&amp;quot; style=&amp;quot;font-size:11pt;&amp;quot;&amp;gt;&amp;lt;input type=&amp;quot;fjml&amp;quot; value=&amp;quot;%3CAnno+name%3D%22fj.anno.popname%22+%2F%3E&amp;quot; style=&amp;quot;font-family:SansSerif; color:#000000; font-weight:normal;&amp;quot;&amp;gt;&amp;#xA;      &amp;lt;/font&amp;gt;&amp;#xA;    &amp;lt;/p&amp;gt;&amp;#xA;    &amp;lt;p style=&amp;quot;margin-top:0; text-align:left;&amp;quot;&amp;gt;&amp;#xA;      &amp;lt;font face=&amp;quot;SansSerif&amp;quot; color=&amp;quot;#000000&amp;quot; style=&amp;quot;font-size:11pt;&amp;quot;&amp;gt;&amp;lt;input type=&amp;quot;fjml&amp;quot; value=&amp;quot;%3CStatistic+name%3D%22Count%22++id%3D%22%22++ancestor%3D%22%22+%2F%3E&amp;quot; style=&amp;quot;font-family:SansSerif; color:#000000; font-weight:normal;&amp;quot;&amp;gt;&amp;#xA;&amp;lt;/font&amp;gt;    &amp;lt;/p&amp;gt;&amp;#xA;</Content>
             <WindowPosition x="-2"  y="342"  width="128"  height="100"  displayed="1"  panelState="" />
           </Annotation>
           <Legend lineWeight="Hairline"  fill="#ffffff"  stroke="#000000"  lineStyle="Solid"  gradientColor="#808080"  gradientStyle="le.gradientstyle.none"  enabled="1"  xScale="1"  yScale="1"  aspectRatioLock="0"  alpha="1"  figID="com.treestar.flowjo.charting.legend.FigLegend@5f6cccfa#1629188635186"  rotation="0"  lock="0"  sizeLock="0"  contentLock="0"  wantsDrops="0"  rows="2"  columns="4"  drawGrid="1"  autoFitContents="0"  showHeader="1" >
             <RowSizes>
               <Size index="0"  value="15" />
               <Size index="1"  value="15" />
             </RowSizes>
             <ColSizes>
               <Size index="0"  value="15" />
               <Size index="1"  value="15" />
               <Size index="2"  value="15" />
               <Size index="3"  value="15" />
             </ColSizes>
             <WindowPosition x="280"  y="0"  width="60"  height="30"  displayed="0"  panelState="" />
             <Columns>
               <Anno name="fj.anno.samplename" />
               <Anno name="fj.anno.popname" />
               <Statistic name="Count"  ancestor=""  correlate="" />
             </Columns>
           </Legend>
           <Ancestry lineWeight="Hairline"  fill="#ffffff"  stroke="#000000"  lineStyle="Solid"  gradientColor="#808080"  gradientStyle="le.gradientstyle.none"  enabled="1"  xScale="1"  yScale="1"  aspectRatioLock="0"  alpha="1"  figID="com.treestar.flowjo.charting.FigChartRow@519bbb6e#1629188635184"  rotation="0"  lock="0"  sizeLock="0"  contentLock="0"  wantsDrops="0"  backgating="0"  horizontal="0"  backgatingLargeDots="0"  backgatingContours="0" >
             <WindowPosition x="0"  y="0"  width="0"  height="1"  displayed="0"  panelState="" />
           </Ancestry>
           <Multigraph lineWeight="NoLine"  fill="#00ffffff"  stroke="#000000"  lineStyle="Solid"  gradientColor="#808080"  gradientStyle="le.gradientstyle.none"  enabled="1"  xScale="1"  yScale="1"  aspectRatioLock="1"  alpha="1"  figID="com.treestar.flowjo.charting.FigChartGrid@5fdae032#1629188635185"  rotation="0"  lock="0"  sizeLock="0"  contentLock="0"  wantsDrops="0"  annoOffsetX="0"  annoOffsetY="0"  type="NONE"  rows="0"  columns="0" >
             <WindowPosition x="0"  y="0"  width="0"  height="1"  displayed="0"  panelState="" />
             <Parameters/>
           </Multigraph>
           <PopModelList>
             <DataLayer path="Lymphocytes/Y585-PE-A, FSC-Width subset/Cell Cycle"  panelValue="1"  discriminatorValue=""  sampleGMID="-1"  sampleID="4" >
               <LegendSpec color="#000000"  text=""  chartFill="le.chartfill.tinted.40"  lineWeight="Normal"  lineStyle="Solid"  control="0" />
             </DataLayer>
           </PopModelList>
           <WindowPosition x="130"  y="787"  width="256"  height="256"  displayed="1"  panelState="" />
         </ChartData>
         <StyledText x="481"  y="787"  width="242"  height="216"  lineWeight="NoLine"  fill="#00ffffff"  stroke="#000000"  lineStyle="Solid"  gradientColor="#808080"  gradientStyle="le.gradientstyle.none"  enabled="1"  xScale="1"  yScale="1"  aspectRatioLock="0"  alpha="1"  figID="com.treestar.layout.presentation.FigStyledText@6ba3f681#1629188635187"  rotation="0"  lock="0"  sizeLock="0"  contentLock="0"  wantsDrops="0"  autoFitContents="0"  autoMinimumSize="1"  padding="5,5,5,5"  z="39" >
           <Content>&amp;#xA;&amp;#xA;    &amp;lt;p style=&amp;quot;margin-top:0;&amp;quot;&amp;gt;&amp;#xA;      : &amp;lt;input type=&amp;quot;fjml&amp;quot; value=&amp;quot;%3CStatistic+dataset%3D%224%22++originalDataset%3D%224%22++path%3D%22Lymphocytes%2FY585-PE-A%2C+FSC-Width+subset%2FCell+Cycle%22++name%3D%22plat.prolif.rms%22+%2F%3E&amp;quot;&amp;gt;&amp;#xA;    &amp;lt;/p&amp;gt;&amp;#xA;    &amp;lt;p style=&amp;quot;margin-top:0;&amp;quot;&amp;gt;&amp;#xA;      &amp;lt;b&amp;gt;%G1 &amp;lt;/b&amp;gt;: &amp;lt;input type=&amp;quot;fjml&amp;quot; value=&amp;quot;%3CStatistic+dataset%3D%224%22++originalDataset%3D%224%22++path%3D%22Lymphocytes%2FY585-PE-A%2C+FSC-Width+subset%2FCell+Cycle%22++name%3D%22cc.stats.g1.percent%22+%2F%3E&amp;quot;&amp;gt;&amp;#xA;    &amp;lt;/p&amp;gt;&amp;#xA;    &amp;lt;p style=&amp;quot;margin-top:0;&amp;quot;&amp;gt;&amp;#xA;      &amp;lt;b&amp;gt;%S &amp;lt;/b&amp;gt;: &amp;lt;input type=&amp;quot;fjml&amp;quot; value=&amp;quot;%3CStatistic+dataset%3D%224%22++originalDataset%3D%224%22++path%3D%22Lymphocytes%2FY585-PE-A%2C+FSC-Width+subset%2FCell+Cycle%22++name%3D%22cc.stats.s.percent%22+%2F%3E&amp;quot;&amp;gt;&amp;#xA;    &amp;lt;/p&amp;gt;&amp;#xA;    &amp;lt;p style=&amp;quot;margin-top:0;&amp;quot;&amp;gt;&amp;#xA;      &amp;lt;b&amp;gt;%G2 &amp;lt;/b&amp;gt;: &amp;lt;input type=&amp;quot;fjml&amp;quot; value=&amp;quot;%3CStatistic+dataset%3D%224%22++originalDataset%3D%224%22++path%3D%22Lymphocytes%2FY585-PE-A%2C+FSC-Width+subset%2FCell+Cycle%22++name%3D%22cc.stats.g2.percent%22+%2F%3E&amp;quot;&amp;gt;&amp;#xA;    &amp;lt;/p&amp;gt;&amp;#xA;    &amp;lt;p style=&amp;quot;margin-top:0;&amp;quot;&amp;gt;&amp;#xA;      &amp;lt;b&amp;gt;G1 Mean &amp;lt;/b&amp;gt;: &amp;lt;input type=&amp;quot;fjml&amp;quot; value=&amp;quot;%3CStatistic+dataset%3D%224%22++originalDataset%3D%224%22++path%3D%22Lymphocytes%2FY585-PE-A%2C+FSC-Width+subset%2FCell+Cycle%22++name%3D%22cc.stats.g1.mean%22+%2F%3E&amp;quot;&amp;gt;&amp;#xA;    &amp;lt;/p&amp;gt;&amp;#xA;    &amp;lt;p style=&amp;quot;margin-top:0;&amp;quot;&amp;gt;&amp;#xA;      &amp;lt;b&amp;gt;G2 Mean &amp;lt;/b&amp;gt;: &amp;lt;input type=&amp;quot;fjml&amp;quot; value=&amp;quot;%3CStatistic+dataset%3D%224%22++originalDataset%3D%224%22++path%3D%22Lymphocytes%2FY585-PE-A%2C+FSC-Width+subset%2FCell+Cycle%22++name%3D%22cc.stats.g2.mean%22+%2F%3E&amp;quot;&amp;gt;&amp;#xA;    &amp;lt;/p&amp;gt;&amp;#xA;    &amp;lt;p style=&amp;quot;margin-top:0;&amp;quot;&amp;gt;&amp;#xA;      &amp;lt;b&amp;gt;G1 CV &amp;lt;/b&amp;gt;: &amp;lt;input type=&amp;quot;fjml&amp;quot; value=&amp;quot;%3CStatistic+dataset%3D%224%22++originalDataset%3D%224%22++path%3D%22Lymphocytes%2FY585-PE-A%2C+FSC-Width+subset%2FCell+Cycle%22++name%3D%22cc.stats.g1.cv%22+%2F%3E&amp;quot;&amp;gt;&amp;#xA;    &amp;lt;/p&amp;gt;&amp;#xA;    &amp;lt;p style=&amp;quot;margin-top:0;&amp;quot;&amp;gt;&amp;#xA;      &amp;lt;b&amp;gt;G2 CV &amp;lt;/b&amp;gt;: &amp;lt;input type=&amp;quot;fjml&amp;quot; value=&amp;quot;%3CStatistic+dataset%3D%224%22++originalDataset%3D%224%22++path%3D%22Lymphocytes%2FY585-PE-A%2C+FSC-Width+subset%2FCell+Cycle%22++name%3D%22cc.stats.g2.cv%22+%2F%3E&amp;quot;&amp;gt;&amp;#xA;    &amp;lt;/p&amp;gt;&amp;#xA;    &amp;lt;p style=&amp;quot;margin-top:0;&amp;quot;&amp;gt;&amp;#xA;      &amp;lt;b&amp;gt;% less G1 &amp;lt;/b&amp;gt;: &amp;lt;input type=&amp;quot;fjml&amp;quot; value=&amp;quot;%3CStatistic+dataset%3D%224%22++originalDataset%3D%224%22++path%3D%22Lymphocytes%2FY585-PE-A%2C+FSC-Width+subset%2FCell+Cycle%22++name%3D%22cc.stats.g1.sub.percent%22+%2F%3E&amp;quot;&amp;gt;&amp;#xA;    &amp;lt;/p&amp;gt;&amp;#xA;    &amp;lt;p style=&amp;quot;margin-top:0;&amp;quot;&amp;gt;&amp;#xA;      &amp;lt;b&amp;gt;% greater G2 &amp;lt;/b&amp;gt;: &amp;lt;input type=&amp;quot;fjml&amp;quot; value=&amp;quot;%3CStatistic+dataset%3D%224%22++originalDataset%3D%224%22++path%3D%22Lymphocytes%2FY585-PE-A%2C+FSC-Width+subset%2FCell+Cycle%22++name%3D%22cc.stats.g2.super.percent%22+%2F%3E&amp;quot;&amp;gt;&amp;#xA;    &amp;lt;/p&amp;gt;&amp;#xA;</Content>
         </StyledText>
       </FigList>
     </Layout>
     <WindowPosition x="543"  y="45"  width="900"  height="600" />
   </LayoutEditor>
   <Scripts>
     <Script lang="text/javascript"  name="New Script    " />
   </Scripts>
   <Experiment>
     <PlateModel name="Plate"  color="#00ffffff"  rows="8"  columns="12"  plateID="00000"  expID="000-00000"  format="Plate"  showNEntries="1"  peHeatmap="1"  peShowEnums="1"  peThickBorders="1" >
       <PrintLayout flipPattern0="0"  rows="1"  columns="1"  padding="36"  header=""  footer=""  headerActive="0"  footerActive="0"  scalingMode="fj.print.scale.none"  scaling="1"  orientation="1"  width="595.2744"  height="841.8888"  imageableX="72"  imageableY="72"  imageableWidth="451.2744"  imageableHeight="697.8888" />
     </PlateModel>
     <PlateEditorState>
       <KeywordList>
         <Keyword attribute="Assay"  value="GFP Reporter" />
         <Keyword attribute="Time point"  value="24hr" />
         <Keyword attribute="Treatment &quot;Drug A&quot;"  value="10ug/L" />
       </KeywordList>
       <StagingArea>
         <StagingWell/>
         <StagingWell/>
         <StagingWell/>
         <StagingWell/>
       </StagingArea>
     </PlateEditorState>
   </Experiment>
   <Exports/>
   <SOPS/>
   <experiment/>
 </Workspace>
