# Supplementary material for: ASF1B Serves as a Potential Therapeutic Target by Influencing Cell Cycle and Proliferation in Hepatocellular Carcinoma
Source: Front Oncol. 2022 Jan 11;11:801506. doi: 10.3389/fonc.2021.801506 (PMC8787347; doi:10.3389/fonc.2021.801506)
Supplement: Supplementary file 8 [file DataSheet_8.zip]

Archive with 15 entries (15 files):
- Hep3B_ASF1B.tif
- Hep3B_CDK9.tif
- Hep3B_COIP_CDK9.tif
- Hep3B_CyclinB1.tif
- Hep3B_CyclinE2.tif
- Hep3B_IP_ASF1B.tif
- Hep3B_PCNA.tif
- MHCC97H_ASF1B.tif
- MHCC97H_CDK9.tif
- MHCC97H_COIP_CDK9.tif
- MHCC97H_CyclinB1.tif
- MHCC97H_CyclinE2.tif
- MHCC97H_GAPDH.tif
- MHCC97H_IP_ASF1B.tif
- MHCC97H_PCNA.tif
